# Supplementary material for: Subcellular sequencing of single neurons reveals the dendritic transcriptome of GABAergic interneurons
Source: eLife. 2021 Jan 6;10:e63092. doi: 10.7554/eLife.63092 (PMC7819707; doi:10.7554/eLife.63092)
Supplement: Supplementary file 1. — Related to Figures 1–4. Contains information on the experimental design, quality metrics, and experimental variables for each subcellular single cell RNA-seq (scRNA-seq) sample. [file elife-63092-supp1.tsv]

Sample_ID	Index	Neuron	Comparment	ComparmentAv	CellPreparation	Plate	CollectionOrder	SequencingRun	nCount_RNA	nFeature_RNA	pct_counts_Mt	rRNA	percent.ERCC	Total.ERCC	detected.perc.ERCC	predicted.sample.total	log.predicted.sample.total	total_counts	log_total_counts	GraphOrder	Source
E1_S1_I1	I1	C1	Somata	Som	Prep2	P1	2nd	First	8448	1963	13.90607302	277	0.116992207	1156	0.369509696	3106007.802	14.94884879	11477	9.348100312	A	HippocampusCulture
E1_S1_I2	I2	C2	Somata	Som	Prep1	P2	1st	First	3063	704	6.100134468	85	0.967094535	92520	22.88903568	445117.0483	13.00609256	101883	11.53158038	A	HippocampusCulture
E1_S1_I3	I3	C3	Somata	Som	Prep2	P1	3rd	First	13191	1879	2.286656967	102	0.844148992	72000	18.76510004	465166.718	13.05015115	87289	11.37697973	A	HippocampusCulture
E1_S1_I4	I4	C4	Somata	Som	Prep1	P2	2nd	First	221404	6514	2.526717996	878	0.344851673	117003	27.29289423	1275350.269	14.05873142	348080	12.76018762	A	HippocampusCulture
E1_S1_I5	I5	C5	Somata	Som	Prep1	P2	4th	First	2	2	7.692307692	0	0.833333333	10	0.003208203	405211.3	12.91216394	13	2.564949357	A	HippocampusCulture
E1_S1_I6	I6	C6	Somata	Som	Prep2	P1	1st	First	22014	2676	5.278380333	256	0.701754386	52400	14.39200639	547741.5577	13.21355884	78831	11.2750616	A	HippocampusCulture
E1_S1_I7	I7	C7	Somata	Som	Prep2	P1	4th	First	44106	3833	5.53673911	282	0.631592052	76098	19.62355817	649973.8675	13.38468744	127548	11.75624804	A	HippocampusCulture
E1_S1_I8	I8	C8	Somata	Som	Prep1	P2	3rd	First	374421	7616	4.321404183	1119	0.204652552	96631	23.66539153	2085310.946	14.55042854	493497	13.10927206	A	HippocampusCulture
E1_S2_I1	I1	C1	Dendrites	Den	Prep2	P1	2nd	First	2352	632	20.71896582	25	0.469064105	2100	0.669235255	843798.9414	13.64566952	5647	8.63887971	B	HippocampusCulture
E1_S2_I2	I2	C2	Dendrites	Den	Prep1	P2	1st	First	398	59	1.159123839	1	0.995084936	80780	20.58241246	399034.8564	12.89680405	82131	11.31607081	B	HippocampusCulture
E1_S2_I3	I3	C3	Dendrites	Den	Prep2	P1	3rd	First	6052	581	2.794671841	61	0.941338477	98095	23.93810428	447838.3031	13.01218752	107204	11.58248884	B	HippocampusCulture
E1_S2_I4	I4	C4	Dendrites	Den	Prep1	P2	2nd	First	14713	1113	2.929522616	91	0.896171299	127777	29.07538205	505183.3876	13.13267679	146884	11.89739844	B	HippocampusCulture
E1_S2_I5	I5	C5	Dendrites	Den	Prep1	P2	4th	First	1	1	7.142857143	0	0.923076923	12	0.003849819	363653.5	12.80395677	14	2.63905733	B	HippocampusCulture
E1_S2_I6	I6	C6	Dendrites	Den	Prep2	P1	1st	First	49	49	3.546099291	0	0.948529412	903	0.288873107	341672.5116	12.74160799	987	6.894670039	B	HippocampusCulture
E1_S2_I7	I7	C7	Dendrites	Den	Prep2	P1	4th	First	10088	1179	7.820946844	50	0.902531414	93875	23.14666417	487491.4121	13.09702795	112838	11.63370844	B	HippocampusCulture
E1_S2_I8	I8	C8	Dendrites	Den	Prep1	P2	3rd	First	10855	714	7.280347113	46	0.908415738	108126	25.75550776	498429.3116	13.11921706	128373	11.76269537	B	HippocampusCulture
E1_S3_I1	I1	C9	Somata	Som	Prep2	P1	2nd	First	1673	669	7.352941176	53	0.543386243	2054	0.654671788	623213.0477	13.34264371	4080	8.313852267	A	HippocampusCulture
E1_S3_I2	I2	C10	Somata	Som	Prep1	P2	1st	First	13863	1502	1.831604815	48	0.852445453	80366	20.49854996	468501.4316	13.05729444	96036	11.4724784	A	HippocampusCulture
E1_S3_I3	I3	C11	Somata	Som	Prep2	P1	3rd	First	190613	6612	4.418542827	1038	0.307731763	85194	21.46566386	1349331.667	14.11511997	289643	12.57640441	A	HippocampusCulture
E1_S3_I4	I4	C12	Somata	Som	Prep1	P2	2nd	First	26099	2638	2.561621975	305	0.775935371	91437	22.68187772	533196.5965	13.18664548	120939	11.70304157	A	HippocampusCulture
E1_S3_I5	I5	C13	Somata	Som	Prep1	P2	4th	First	1	1	6.25	0	0.933333333	14	0.004491426	356234.2857	12.7833439	16	2.772588722	A	HippocampusCulture
E1_S3_I6	I6	C14	Somata	Som	Prep2	P1	1st	First	7768	1068	3.276807344	213	0.883103378	60293	16.20849284	435493.9148	12.9842361	70587	11.16460127	A	HippocampusCulture
E1_S3_I7	I7	C15	Somata	Som	Prep2	P1	4th	First	386388	7984	4.810789656	1439	0.182291238	86458	21.7149861	2294521.386	14.64603483	498255	13.11886727	A	HippocampusCulture
E1_S3_I8	I8	C16	Somata	Som	Prep1	P2	3rd	First	14348	1381	2.094680728	151	0.856982215	86880	21.7978729	475037.1767	13.07114835	103548	11.54779055	A	HippocampusCulture
E1_S4_I1	I1	C9	Dendrites	Den	Prep2	P1	2nd	First	272	138	9.958992384	7	0.909238777	2795	0.888751805	384134.2411	12.85874736	3414	8.135639903	B	HippocampusCulture
E1_S4_I2	I2	C10	Dendrites	Den	Prep1	P2	1st	First	736	128	1.500144673	1	0.991673257	87773	21.97269341	408953.0506	12.92135564	89858	11.40598593	B	HippocampusCulture
E1_S4_I3	I3	C11	Dendrites	Den	Prep2	P1	3rd	First	1240	257	3.996456565	17	0.985317993	84358	21.29988966	418682.9201	12.94486916	89179	11.39840086	B	HippocampusCulture
E1_S4_I4	I4	C12	Dendrites	Den	Prep1	P2	2nd	First	6360	741	3.327297902	50	0.952919228	129739	29.39061686	479183.5458	13.07983899	140835	11.85534427	B	HippocampusCulture
E1_S4_I5	I5	C13	Dendrites	Den	Prep1	P2	4th	First	0	0	0	0	1	9	0.002887392	311700	12.64979647	9	2.197224577	B	HippocampusCulture
E1_S4_I6	I6	C14	Dendrites	Den	Prep2	P1	1st	First	418	82	2.181434861	4	0.99464983	78454	20.10893386	400990.9256	12.90169408	80635	11.29768808	B	HippocampusCulture
E1_S4_I7	I7	C15	Dendrites	Den	Prep2	P1	4th	First	5051	689	6.816848964	40	0.949141875	95011	23.3613309	459841.0958	13.03863626	107425	11.58454821	B	HippocampusCulture
E1_S4_I8	I8	C16	Dendrites	Den	Prep1	P2	3rd	First	223274	5389	5.714769218	916	0.32936077	110103	26.10350076	1358266.093	14.12171951	354555	12.77861876	B	HippocampusCulture
E1_S5_I1	I1	NC1	NegativeControls	NCS	Prep2	P1	2nd	First	96	39	0	3	0.970189702	3222	1.023139724	324589.0978	12.69031535	3321	8.108021221	C	HippocampusCulture
E1_S5_I2	I2	NC2	NegativeControls	NCS	Prep1	P2	1st	First	19	11	0	0	0.999781388	86893	21.8004235	398671.1543	12.89589218	86912	11.37265139	C	HippocampusCulture
E1_S5_I3	I3	NC3	NegativeControls	NCS	Prep2	P1	3rd	First	1	1	0	6	0.999919692	87157	21.85218429	398880.0334	12.89641598	87164	11.37554668	C	HippocampusCulture
E1_S5_I4	I4	NC4	NegativeControls	NCS	Prep1	P2	2nd	First	59	20	0.009626706	1	0.999555648	134968	30.21723507	446900.584	13.01009144	135041	11.81333372	C	HippocampusCulture
E1_S5_I5	I5	NC5	NegativeControls	NCS	Prep1	P2	4th	First	0	0	0	0	1	11	0.003529012	311702	12.64980288	11	2.397895273	C	HippocampusCulture
E1_S5_I6	I6	NC6	NegativeControls	NCS	Prep2	P1	1st	First	3	3	0.005252542	0	0.999968483	95184	23.39391705	406909.1969	12.91634534	95192	11.46365118	C	HippocampusCulture
E1_S5_I7	I7	NC7	NegativeControls	NCS	Prep2	P1	4th	First	44	21	0.001050111	7	0.999464438	95176	23.39241079	407089.2943	12.91678784	95228	11.4640293	C	HippocampusCulture
E1_S5_I8	I8	NC8	NegativeControls	NCS	Prep1	P2	3rd	First	17	17	0.002473074	5	0.999727955	80847	20.59596778	392654.5277	12.88068544	80871	11.30061057	C	HippocampusCulture
E1_S6_I1	I1	C17	Somata	Som	Prep2	P1	2nd	First	1372	392	1.727555933	11	0.601440922	2087	0.665119926	530881.7048	13.1822945	3531	8.169336396	A	HippocampusCulture
E1_S6_I2	I2	C18	Somata	Som	Prep1	P2	1st	First	10641	1402	1.443301433	72	0.870128138	71776	18.71764715	447155.5603	13.01066182	83697	11.33495841	A	HippocampusCulture
E1_S6_I3	I3	C19	Somata	Som	Prep2	P1	3rd	First	7825	1016	2.467723287	25	0.903066076	73133	19.00427208	436912.2881	12.98748774	83032	11.32698135	A	HippocampusCulture
E1_S6_I4	I4	C20	Somata	Som	Prep1	P2	2nd	First	156941	6423	4.095493623	715	0.422695815	115434	27.02581212	1053629.762	13.86775168	284752	12.5593739	A	HippocampusCulture
E1_S6_I5	I5	C21	Somata	Som	Prep1	P2	4th	First	0	0	0	0	1	6	0.001924946	311697	12.64978684	6	1.791759469	A	HippocampusCulture
E1_S6_I6	I6	C22	Somata	Som	Prep2	P1	1st	First	2214	441	3.001249519	26	0.972254564	78494	20.11712393	413737.0744	12.93298597	83232	11.32938717	A	HippocampusCulture
E1_S6_I7	I7	C23	Somata	Som	Prep2	P1	4th	First	7471	951	3.258422005	73	0.913924513	80100	20.44457377	443129.8057	13.00161802	90596	11.41416534	A	HippocampusCulture
E1_S6_I8	I8	C24	Somata	Som	Prep1	P2	3rd	First	238587	6574	3.994993601	923	0.298326307	101831	24.625292	1443820.443	14.18280324	355545	12.7814071	A	HippocampusCulture
E1_S7_I1	I1	C17	Dendrites	Den	Prep2	P1	2nd	First	73	53	3.670634921	0	0.924819773	898	0.287278183	350879.412	12.76819789	1008	6.915723449	B	HippocampusCulture
E1_S7_I2	I2	C18	Dendrites	Den	Prep1	P2	1st	First	185	46	1.522336465	3	0.995769672	44253	12.43257366	362981.9635	12.80210842	45128	10.71725818	B	HippocampusCulture
E1_S7_I3	I3	C19	Dendrites	Den	Prep2	P1	3rd	First	2751	428	4.180306661	20	0.967467744	82406	20.91008051	425120.3143	12.9601275	88893	11.39518868	B	HippocampusCulture
E1_S7_I4	I4	C20	Dendrites	Den	Prep1	P2	2nd	First	5966	522	4.945271702	43	0.957731023	136152	30.4017256	491935.8919	13.10610369	149557	11.91543287	B	HippocampusCulture
E1_S7_I5	I5	C21	Dendrites	Den	Prep1	P2	4th	First	0	0	8.333333333	0	1	11	0.003529012	340038.5455	12.73681426	12	2.48490665	B	HippocampusCulture
E1_S7_I6	I6	C22	Dendrites	Den	Prep2	P1	1st	First	3905	336	6.110592082	28	0.959233807	92544	22.89361386	448841.3259	13.01442471	102756	11.54011252	B	HippocampusCulture
E1_S7_I7	I7	C23	Dendrites	Den	Prep2	P1	4th	First	582	86	2.285764287	11	0.994099679	99910	24.2735076	423729.449	12.95685044	102854	11.54106579	B	HippocampusCulture
E1_S7_I8	I8	C24	Dendrites	Den	Prep1	P2	3rd	First	34696	1825	5.26210297	175	0.754079747	106927	25.54285769	585972.0233	13.28102733	149674	11.91621487	B	HippocampusCulture
E1_S8_I1	I1	C25	Somata	Som	Prep2	P1	2nd	First	1421	581	5.353037767	22	0.499306037	1439	0.45955354	662599.6178	13.40392619	3045	8.02125618	A	HippocampusCulture
E1_S8_I2	I2	C26	Somata	Som	Prep1	P2	1st	First	18837	2172	3.188999742	58	0.781457107	67564	17.81492663	501304.3379	13.12496866	89307	11.39983515	A	HippocampusCulture
E1_S8_I3	I3	C27	Somata	Som	Prep2	P1	3rd	First	25431	3014	2.836976011	205	0.70059097	59986	16.13928223	546009.4121	13.21039149	88122	11.3864775	A	HippocampusCulture
E1_S8_I4	I4	C28	Somata	Som	Prep1	P2	2nd	First	114882	5002	4.544081676	498	0.485812837	109013	25.91204267	907203.6619	13.71812225	235075	12.36765989	A	HippocampusCulture
E1_S8_I5	I5	C29	Somata	Som	Prep1	P2	4th	First	0	0	0	0	1	4	0.001283306	311695	12.64978042	4	1.386294361	A	HippocampusCulture
E1_S8_I6	I6	C30	Somata	Som	Prep2	P1	1st	First	1489	649	12.65588915	19	0.20253834	383	0.122727302	1764073.655	14.38313627	2165	7.68017564	A	HippocampusCulture
E1_S8_I7	I7	C31	Somata	Som	Prep2	P1	4th	First	184283	6849	4.547035641	618	0.305361349	81282	20.68386378	1348215.222	14.11429222	278863	12.5384759	A	HippocampusCulture
E1_S8_I8	I8	C32	Somata	Som	Prep1	P2	3rd	First	174727	5967	5.275470772	807	0.310774571	79149	20.25099785	1327672.848	14.09893823	268867	12.50197211	A	HippocampusCulture
E1_S9_I1	I1	C25	Dendrites	Den	Prep2	P1	2nd	First	625	194	17.17527387	32	0.844827586	3577	1.134590253	450559.1322	13.01824461	5112	8.539345996	B	HippocampusCulture
E1_S9_I2	I2	C26	Dendrites	Den	Prep1	P2	1st	First	2168	229	4.304818558	37	0.974040499	82735	20.97605127	423154	12.95549146	88761	11.39370264	B	HippocampusCulture
E1_S9_I3	I3	C27	Dendrites	Den	Prep2	P1	3rd	First	1255	169	2.896329709	49	0.987056687	99443	24.18749118	428948.9936	12.96909329	103752	11.54975872	B	HippocampusCulture
E1_S9_I4	I4	C28	Dendrites	Den	Prep1	P2	2nd	First	5814	543	4.127593641	49	0.958802077	136450	30.44800632	487519.6045	13.09708578	148440	11.90793612	B	HippocampusCulture
E1_S9_I5	I5	C29	Dendrites	Den	Prep1	P2	4th	First	0	0	0	0	1	17	0.005453822	311708	12.64982213	17	2.833213344	B	HippocampusCulture
E1_S9_I6	I6	C30	Dendrites	Den	Prep2	P1	1st	First	1	1	4	0	0.958333333	23	0.007378559	338819.5652	12.73322299	25	3.218875825	B	HippocampusCulture
E1_S9_I7	I7	C31	Dendrites	Den	Prep2	P1	4th	First	2245	284	4.07393235	29	0.978904402	105521	25.29193791	444303.637	13.00426347	112373	11.62957897	B	HippocampusCulture
E1_S9_I8	I8	C32	Dendrites	Den	Prep1	P2	3rd	First	5536	309	4.054122153	20	0.951364269	108681	25.85352973	460532.8605	13.04013949	119064	11.68741644	B	HippocampusCulture
E1_S10_I1	I1	C33	Somata	Som	Prep2	P1	2nd	First	6086	1710	9.216480114	137	0.183761805	1401	0.447472308	1876764.18	14.44505967	8398	9.035748861	A	HippocampusCulture
E1_S10_I2	I2	C34	Somata	Som	Prep1	P2	1st	First	13835	1874	2.984585558	55	0.804523129	57167	15.49837607	472584.9965	13.0659729	73243	11.20153796	A	HippocampusCulture
E1_S10_I3	I3	C35	Somata	Som	Prep2	P1	3rd	First	38418	3737	5.987567901	265	0.539153433	45256	12.67863296	704216.3005	13.46484083	89285	11.39958878	A	HippocampusCulture
E1_S10_I4	I4	C36	Somata	Som	Prep1	P2	2nd	First	219128	7724	4.598403328	897	0.312726852	100117	24.31157238	1380301.507	14.13781252	335573	12.7235948	A	HippocampusCulture
E1_S10_I5	I5	C37	Somata	Som	Prep1	P2	4th	First	3	3	14.28571429	0	0.5	3	0.000962482	727286	13.49707508	7	1.945910149	A	HippocampusCulture
E1_S10_I6	I6	C38	Somata	Som	Prep2	P1	1st	First	306	165	0.610616854	9	0.994797688	60235	16.19542597	376167.9384	12.83779097	60922	11.01734964	A	HippocampusCulture
E1_S10_I7	I7	C39	Somata	Som	Prep2	P1	4th	First	113980	5459	5.066333446	314	0.393382587	74118	19.2110604	1033087.169	13.84806213	198467	12.19837812	A	HippocampusCulture
E1_S10_I8	I8	C40	Somata	Som	Prep1	P2	3rd	First	102246	4990	5.282001136	425	0.430127938	77494	19.91186711	955269.5334	13.76974881	190212	12.15589452	A	HippocampusCulture
E1_S11_I1	I1	C33	Dendrites	Den	Prep2	P1	2nd	First	985	224	12.84680338	43	0.822145329	4752	1.501692248	441635.096	12.99823925	6632	8.799661697	B	HippocampusCulture
E1_S11_I2	I2	C34	Dendrites	Den	Prep1	P2	1st	First	8471	561	4.890604891	40	0.907864682	83864	21.20160281	458102.158	13.03484749	97125	11.48375409	B	HippocampusCulture
E1_S11_I3	I3	C35	Dendrites	Den	Prep2	P1	3rd	First	6279	534	6.393986216	70	0.941123558	101487	24.56253721	469015.0655	13.05839017	115202	11.65444239	B	HippocampusCulture
E1_S11_I4	I4	C36	Dendrites	Den	Prep1	P2	2nd	First	12487	759	4.81989244	97	0.91864547	142097	31.31352085	518989.8663	13.15963964	162514	11.99851943	B	HippocampusCulture
E1_S11_I5	I5	C37	Dendrites	Den	Prep1	P2	4th	First	0	0	0	0	1	13	0.004170623	311704	12.6498093	13	2.564949357	B	HippocampusCulture
E1_S11_I6	I6	C38	Dendrites	Den	Prep2	P1	1st	First	244	71	1.383403074	12	0.997462055	100613	24.40262525	419151.6239	12.945988	102284	11.53550854	B	HippocampusCulture
E1_S11_I7	I7	C39	Dendrites	Den	Prep2	P1	4th	First	9732	911	13.39945214	160	0.860312081	60923	16.35016398	500129.5407	13.12262243	81772	11.31169017	B	HippocampusCulture
E1_S11_I8	I8	C40	Dendrites	Den	Prep1	P2	3rd	First	9373	497	6.510705157	86	0.926741998	119660	27.74074941	497863.2623	13.11808074	138111	11.83581299	B	HippocampusCulture
E1_S12_I1	I1	C41	Somata	Som	Prep2	P1	2nd	First	7042	1423	13.59986618	95	0.30909971	3193	1.014024212	1179064.549	13.98023193	11956	9.388988523	A	HippocampusCulture
E1_S12_I2	I2	C42	Somata	Som	Prep1	P2	1st	First	78203	4239	2.934130625	308	0.499314444	78296	20.07656665	804654.5148	13.59816829	161547	11.9925514	A	HippocampusCulture
E1_S12_I3	I3	C43	Somata	Som	Prep2	P1	3rd	First	273	79	0.00774842	5	0.996922532	90056	22.41609769	403018.4077	12.90673752	90341	11.41134668	A	HippocampusCulture
E1_S12_I4	I4	C44	Somata	Som	Prep1	P2	2nd	First	40349	2972	2.973605313	236	0.706990781	97926	23.90672262	597137.4758	13.29990264	142756	11.86889216	A	HippocampusCulture
E1_S12_I5	I5	C45	Somata	Som	Prep1	P2	4th	First	0	0	0	0	1	5	0.001604127	311696	12.64978363	5	1.609437912	A	HippocampusCulture
E1_S12_I6	I6	C46	Somata	Som	Prep2	P1	1st	First	8542	839	1.366689831	17	0.904281017	80859	20.59839511	440116.8126	12.99479545	90657	11.41483843	A	HippocampusCulture
E1_S12_I7	I7	C47	Somata	Som	Prep2	P1	4th	First	577	192	0.294527453	19	0.993228581	87421	21.90387661	403019.984	12.90674143	88277	11.38823488	A	HippocampusCulture
E1_S12_I8	I8	C48	Somata	Som	Prep1	P2	3rd	First	128463	4228	3.744760892	325	0.452890224	106609	25.48625388	959556.4774	13.77422645	244555	12.40719551	A	HippocampusCulture
E1_S13_I1	I1	C41	Dendrites	Den	Prep2	P1	2nd	First	995	227	23.36689587	26	0.836404422	5220	1.647150146	494429.7287	13.11116031	8144	9.005036739	B	HippocampusCulture
E1_S13_I2	I2	C42	Dendrites	Den	Prep1	P2	1st	First	6178	376	3.899589211	21	0.937504411	92992	22.97897367	449175.8488	13.01516974	103216	11.54457916	B	HippocampusCulture
E1_S13_I3	I3	C43	Dendrites	Den	Prep2	P1	3rd	First	906	91	1.818956942	13	0.986698509	68171	17.94625417	392115.2534	12.87931109	70370	11.16152231	B	HippocampusCulture
E1_S13_I4	I4	C44	Dendrites	Den	Prep1	P2	2nd	First	7694	525	3.31363565	62	0.942749585	127719	29.06602035	482068.0586	13.08584058	140118	11.8502402	B	HippocampusCulture
E1_S13_I5	I5	C45	Dendrites	Den	Prep1	P2	4th	First	0	0	0	0	1	1	0.00032083	311692	12.6497708	1	0	B	HippocampusCulture
E1_S13_I6	I6	C46	Dendrites	Den	Prep2	P1	1st	First	4933	390	5.155825331	77	0.952143969	99679	24.23098427	455532.4652	13.02922227	110380	11.61168424	B	HippocampusCulture
E1_S13_I7	I7	C47	Dendrites	Den	Prep2	P1	4th	First	94	32	0.603684342	13	0.998883393	95719	23.49451413	410342.5995	12.9247477	96408	11.47634446	B	HippocampusCulture
E1_S13_I8	I8	C48	Dendrites	Den	Prep1	P2	3rd	First	2083	136	2.748582287	2	0.98408652	128936	29.2619381	460406.9612	13.03986608	134724	11.81098352	B	HippocampusCulture
E1_S14_I1	I1	C49	Somata	Som	Prep1	P3	1st	First	1295	458	3.368560106	50	0.540328093	1581	0.504673255	599992.167	13.30467188	3028	8.015657615	A	HippocampusCulture
E1_S14_I2	I2	C50	Somata	Som	Prep1	P3	4th	First	25948	2777	3.044019109	113	0.719021897	66690	17.62509217	542765.956	13.20443349	95663	11.46858688	A	HippocampusCulture
E1_S14_I3	I3	C51	Somata	Som	Prep2	P4.1	3rd	First	103222	4519	4.726799011	322	0.463708216	89530	22.31438534	908172.0017	13.71918907	202653	12.21925044	A	HippocampusCulture
E1_S14_I4	I4	C52	Somata	Som	Prep1	P3	2nd	First	119498	5017	3.800554868	435	0.401591658	80487	20.52307881	1015140.087	13.83053718	208338	12.24691704	A	HippocampusCulture
E1_S14_I5	I5	C53	Somata	Som	Prep2	P4.1	1st	First	1	1	20	0	0.75	3	0.000962482	519490	13.16060284	5	1.609437912	A	HippocampusCulture
E1_S14_I6	I6	C54	Somata	Som	Prep2	P4.2	1st	First	0	0	0	0	1	43	0.013793811	311734	12.64990554	43	3.761200116	A	HippocampusCulture
E1_S14_I7	I7	C55	Somata	Som	Prep2	P4.1	2nd	First	86372	3766	4.945762693	165	0.500986068	86879	21.79767669	836965.3453	13.63753795	182439	12.11417115	A	HippocampusCulture
E1_S14_I8	I8	C56	Somata	Som	Prep1	P3	3rd	First	26494	2022	1.950472345	108	0.759788341	84142	21.25694422	531341.6588	13.18316052	112947	11.63467396	A	HippocampusCulture
E1_S15_I1	I1	C49	Dendrites	Den	Prep1	P3	1st	First	385	146	6.915232632	13	0.863745293	2523	0.802955947	390805.9976	12.87596655	3138	8.051340933	B	HippocampusCulture
E1_S15_I2	I2	C50	Dendrites	Den	Prep1	P3	4th	First	441	107	1.831938434	8	0.994074328	75323	19.46260342	396586.2035	12.89064871	77186	11.25397337	B	HippocampusCulture
E1_S15_I3	I3	C51	Dendrites	Den	Prep2	P4.1	3rd	First	9861	635	8.780943112	30	0.913497866	104453	25.1002057	499402.2818	13.12116723	125351	11.73887308	B	HippocampusCulture
E1_S15_I4	I4	C52	Dendrites	Den	Prep1	P3	2nd	First	10041	617	5.827118644	37	0.927446816	128827	29.24443496	504369.4645	13.13106434	147500	11.90158345	B	HippocampusCulture
E1_S15_I5	I5	C53	Dendrites	Den	Prep2	P4.1	1st	First	0	0	0	0	1	18	0.005774617	311709	12.64982534	18	2.890371758	B	HippocampusCulture
E1_S15_I6	I6	C54	Dendrites	Den	Prep2	P4.2	1st	First	0	0	0	0	1	18	0.005774617	311709	12.64982534	18	2.890371758	B	HippocampusCulture
E1_S15_I7	I7	C55	Dendrites	Den	Prep2	P4.1	2nd	First	42508	1896	9.712167212	129	0.724291118	112008	26.43574802	647910.5485	13.38150792	171280	12.05105492	B	HippocampusCulture
E1_S15_I8	I8	C56	Dendrites	Den	Prep1	P3	3rd	First	2717	249	3.279444938	13	0.975882114	110464	26.16669233	447255.6123	13.01088555	117032	11.67020268	B	HippocampusCulture
E1_S16_I1	I1	C57	Somata	Som	Prep1	P3	1st	First	2394	684	2.985931668	27	0.283515833	958	0.306413902	1136697.773	13.94363793	3483	8.15564927	A	HippocampusCulture
E1_S16_I2	I2	C58	Somata	Som	Prep1	P3	4th	First	13974	1687	1.459367733	58	0.82100671	64362	17.11514068	464822.355	13.04941058	79555	11.28420389	A	HippocampusCulture
E1_S16_I3	I3	C59	Somata	Som	Prep2	P4.1	3rd	First	9042	1162	0.58063265	31	0.895896918	78081	20.03248053	437604.3191	12.9890704	87663	11.3812552	A	HippocampusCulture
E1_S16_I4	I4	C60	Somata	Som	Prep1	P3	2nd	First	98897	5029	5.023537725	187	0.480852357	91775	22.74665028	883444.3646	13.6915836	200954	12.21083131	A	HippocampusCulture
E1_S16_I5	I5	C61	Somata	Som	Prep2	P4.1	1st	First	0	0	0	0	1	2	0.000641657	311693	12.64977401	2	0.693147181	A	HippocampusCulture
E1_S16_I6	I6	C62	Somata	Som	Prep2	P4.2	1st	First	3	3	0	0	0.842105263	16	0.005133026	370152.0625	12.82166918	19	2.944438979	A	HippocampusCulture
E1_S16_I7	I7	C63	Somata	Som	Prep2	P4.1	2nd	First	1536	274	1.401756223	11	0.981942969	84126	21.25376121	408826.4621	12.92104605	86891	11.37240974	A	HippocampusCulture
E1_S16_I8	I8	C64	Somata	Som	Prep1	P3	3rd	First	233586	7028	4.463824404	521	0.272374363	87634	21.94553309	1534590.2	14.24377393	336774	12.72716736	A	HippocampusCulture
E1_S17_I1	I1	C57	Dendrites	Den	Prep1	P3	1st	First	398	132	4.623655914	6	0.908906426	4031	1.276756134	364204.2421	12.80547009	4650	8.444622499	B	HippocampusCulture
E1_S17_I2	I2	C58	Dendrites	Den	Prep1	P3	4th	First	174	29	0.554480542	2	0.997997292	87705	21.95940871	402428.8685	12.90527364	88371	11.38929914	B	HippocampusCulture
E1_S17_I3	I3	C59	Dendrites	Den	Prep2	P4.1	3rd	First	2535	194	0.650587115	19	0.976004585	103883	24.99747337	428579.3144	12.9682311	107134	11.58183567	B	HippocampusCulture
E1_S17_I4	I4	C60	Dendrites	Den	Prep1	P3	2nd	First	2541	257	5.047244094	38	0.978613484	118011	27.46345142	462432.7732	13.04425647	127000	11.75194237	B	HippocampusCulture
E1_S17_I5	I5	C61	Dendrites	Den	Prep2	P4.1	1st	First	1	1	0	0	0.923076923	12	0.003849819	337678.25	12.7298488	13	2.564949357	B	HippocampusCulture
E1_S17_I6	I6	C62	Dendrites	Den	Prep2	P4.2	1st	First	0	0	0	0	1	15	0.004812227	311706	12.64981571	15	2.708050201	B	HippocampusCulture
E1_S17_I7	I7	C63	Dendrites	Den	Prep2	P4.1	2nd	First	101	26	1.628373857	0	0.99823827	57229	15.51257725	375688.7012	12.83651616	58279	10.9729971	B	HippocampusCulture
E1_S17_I8	I8	C64	Dendrites	Den	Prep1	P3	3rd	First	8050	611	5.998001923	107	0.918215725	91581	22.7094864	467214.4412	13.05454362	106102	11.57215617	B	HippocampusCulture
E1_S18_I1	I1	C65	Somata	Som	Prep1	P3	1st	First	7482	1951	7.835515548	194	0.148057714	1334	0.426164044	2293952.324	14.64578679	9776	9.187685681	A	HippocampusCulture
E1_S18_I2	I2	C66	Somata	Som	Prep1	P3	4th	First	141353	6054	4.959030735	401	0.322176052	67377	17.77438349	1237978.241	14.02899016	220043	12.30157826	A	HippocampusCulture
E1_S18_I3	I3	C67	Somata	Som	Prep2	P4.1	3rd	First	51897	3283	2.225080931	151	0.623740331	86282	21.68036525	652562.8068	13.38866267	141478	11.85989951	A	HippocampusCulture
E1_S18_I4	I4	C68	Somata	Som	Prep1	P3	2nd	First	96514	4831	4.422320887	325	0.504568616	98625	24.03635247	850827.9293	13.65396519	204508	12.22836237	A	HippocampusCulture
E1_S18_I5	I5	C69	Somata	Som	Prep2	P4.1	1st	First	0	0	0	0	1	7	0.002245764	311698	12.64979005	7	1.945910149	A	HippocampusCulture
E1_S18_I6	I6	C70	Somata	Som	Prep2	P4.2	1st	First	2	2	7.142857143	0	0.846153846	11	0.003529012	396711.6364	12.89096494	14	2.63905733	A	HippocampusCulture
E1_S18_I7	I7	C71	Somata	Som	Prep2	P4.1	2nd	First	27693	2240	3.014453369	111	0.733192592	76406	19.6873462	545776.9619	13.20996568	107449	11.5847716	A	HippocampusCulture
E1_S18_I8	I8	C72	Somata	Som	Prep1	P3	3rd	First	181728	6169	3.849057141	563	0.324943156	87747	21.9676145	1278463.804	14.06116976	280848	12.54556888	A	HippocampusCulture
E1_S19_I1	I1	C65	Dendrites	Den	Prep1	P3	1st	First	368	152	9.438528558	2	0.901122394	3372	1.070262138	386073.6406	12.86378341	4132	8.32651683	B	HippocampusCulture
E1_S19_I2	I2	C66	Dendrites	Den	Prep1	P3	4th	First	3519	474	5.987999621	3	0.949258032	65888	17.45012302	423097.3037	12.95535746	73831	11.20953398	B	HippocampusCulture
E1_S19_I3	I3	C67	Dendrites	Den	Prep2	P4.1	3rd	First	823	108	1.738914544	4	0.991641737	98117	23.94218756	420575.6042	12.94937954	100695	11.51985143	B	HippocampusCulture
E1_S19_I4	I4	C68	Dendrites	Den	Prep1	P3	2nd	First	3237	474	3.267984827	9	0.971838073	112016	26.43713698	450714.463	13.0185893	119156	11.68818884	B	HippocampusCulture
E1_S19_I5	I5	C69	Dendrites	Den	Prep2	P4.1	1st	First	0	0	0	0	1	4	0.001283306	311695	12.64978042	4	1.386294361	B	HippocampusCulture
E1_S19_I6	I6	C70	Dendrites	Den	Prep2	P4.2	1st	First	1	1	0	0	0.967741935	30	0.009623991	322111.7	12.68265366	31	3.433987204	B	HippocampusCulture
E1_S19_I7	I7	C71	Dendrites	Den	Prep2	P4.1	2nd	First	2696	269	3.245132806	6	0.971785688	93065	22.99286484	430477.0228	12.97264923	98979	11.50266299	B	HippocampusCulture
E1_S19_I8	I8	C72	Dendrites	Den	Prep1	P3	3rd	First	11118	1010	7.282684689	21	0.892315426	92302	22.84742557	488308.8453	13.09870336	111566	11.62237162	B	HippocampusCulture
E1_S20_I1	I1	NC9	NegativeControls	NCS	Prep1	P3	1st	First	334	134	0	8	0.912442396	3564	1.130513394	345506.7424	12.75276744	3906	8.270269111	C	HippocampusCulture
E1_S20_I2	I2	NC10	NegativeControls	NCS	Prep1	P3	4th	First	10	10	0.001134945	0	0.999886504	88099	22.03631907	399839.9176	12.89881954	88110	11.38634131	C	HippocampusCulture
E1_S20_I3	I3	NC11	NegativeControls	NCS	Prep2	P4.1	3rd	First	6	6	0	2	0.999913497	92474	22.8802593	404199.9646	12.909665	92482	11.43476931	C	HippocampusCulture
E1_S20_I4	I4	NC12	NegativeControls	NCS	Prep1	P3	2nd	First	43	28	0	3	0.999646936	130242	29.47098316	442089.0857	12.99926669	130288	11.77750266	C	HippocampusCulture
E1_S20_I5	I5	NC13	NegativeControls	NCS	Prep2	P4.1	1st	First	0	0	0	0	1	10	0.003208203	311701	12.64979967	10	2.302585093	C	HippocampusCulture
E1_S20_I6	I6	NC14	NegativeControls	NCS	Prep2	P4.2	1st	First	0	0	0	0	1	20	0.0064162	311711	12.64983176	20	2.995732274	C	HippocampusCulture
E1_S20_I7	I7	NC15	NegativeControls	NCS	Prep2	P4.1	2nd	First	5	5	0.00915248	0	0.999942792	87395	21.89878873	399145.364	12.89708095	87408	11.37834209	C	HippocampusCulture
E1_S20_I8	I8	NC16	NegativeControls	NCS	Prep1	P3	3rd	First	22	17	0.000900414	11	0.999702861	111026	26.26485332	422846.4506	12.95476439	111060	11.61782587	C	HippocampusCulture
E1_S21_I1	I1	C73	Somata	Som	Prep1	P3	1st	First	8170	1766	8.929165281	139	0.241464305	2645	0.841456276	1429426.619	14.17278396	12028	9.394992544	A	HippocampusCulture
E1_S21_I2	I2	C74	Somata	Som	Prep1	P3	4th	First	64630	3679	3.512117032	143	0.563144512	83498	21.12862453	727297.6988	13.49709116	153668	11.94254971	A	HippocampusCulture
E1_S21_I3	I3	C75	Somata	Som	Prep2	P4.1	3rd	First	13000	1113	0.997366262	17	0.810771915	55773	15.17781334	457793.2174	13.03417287	69483	11.1488374	A	HippocampusCulture
E1_S21_I4	I4	C76	Somata	Som	Prep1	P3	2nd	First	121161	4835	3.539182888	303	0.457839553	102573	24.76029778	938021.8366	13.75152851	232257	12.3555998	A	HippocampusCulture
E1_S21_I5	I5	C77	Somata	Som	Prep2	P4.1	1st	First	0	0	0	0	1	7	0.002245764	311698	12.64979005	7	1.945910149	A	HippocampusCulture
E1_S21_I6	I6	C78	Somata	Som	Prep2	P4.2	1st	First	2	2	0	0	0.888888889	16	0.005133026	350670.375	12.76760196	18	2.890371758	A	HippocampusCulture
E1_S21_I7	I7	C79	Somata	Som	Prep2	P4.1	2nd	First	4598	419	0.517038328	3	0.955717462	99300	24.16111302	432268.9933	12.97680334	104441	11.5563776	A	HippocampusCulture
E1_S21_I8	I8	C80	Somata	Som	Prep1	P3	3rd	First	67293	3411	2.728135237	266	0.585565745	95456	23.44509477	714806.2384	13.47976679	167587	12.0292579	A	HippocampusCulture
E1_S22_I1	I1	C73	Dendrites	Den	Prep1	P3	1st	First	162	66	17.37849779	2	0.707664884	397	0.127207711	533772.6751	13.18772533	679	6.520621128	B	HippocampusCulture
E1_S22_I2	I2	C74	Dendrites	Den	Prep1	P3	4th	First	1902	237	5.111045615	14	0.964992417	52815	14.48947342	398075.1978	12.89439621	57679	10.96264843	B	HippocampusCulture
E1_S22_I3	I3	C75	Dendrites	Den	Prep2	P4.1	3rd	First	1229	127	1.371567624	3	0.982729133	70102	18.36125859	393905.4594	12.88386621	72326	11.18893896	B	HippocampusCulture
E1_S22_I4	I4	C76	Dendrites	Den	Prep1	P3	2nd	First	4814	413	3.832994377	39	0.959752527	115726	27.07566615	463091.0992	13.04567907	125385	11.73914428	B	HippocampusCulture
E1_S22_I5	I5	C77	Dendrites	Den	Prep2	P4.1	1st	First	0	0	0	0	1	4	0.001283306	311695	12.64978042	4	1.386294361	B	HippocampusCulture
E1_S22_I6	I6	C78	Dendrites	Den	Prep2	P4.2	1st	First	0	0	0	0	1	23	0.007378559	311714	12.64984138	23	3.135494216	B	HippocampusCulture
E1_S22_I7	I7	C79	Dendrites	Den	Prep2	P4.1	2nd	First	837	56	0.846797742	12	0.993054874	121395	28.03022956	439839.4231	12.99416499	123288	11.72227836	B	HippocampusCulture
E1_S22_I8	I8	C80	Dendrites	Den	Prep1	P3	3rd	First	6557	366	6.485403224	38	0.94988221	124995	28.62354186	491609.3218	13.10543962	140716	11.85449895	B	HippocampusCulture
E1_S23_I1	I1	C81	Somata	Som	Prep1	P3	1st	First	7814	1832	10.59656037	153	0.201783388	2014	0.642004431	1738928.808	14.36877985	11164	9.320449595	A	HippocampusCulture
E1_S23_I2	I2	C82	Somata	Som	Prep1	P3	4th	First	40868	2985	2.370276001	110	0.648206176	75505	19.50045972	611836.8579	13.32422095	119311	11.68948881	A	HippocampusCulture
E1_S23_I3	I3	C83	Somata	Som	Prep2	P4.1	3rd	First	30497	2698	2.238880311	101	0.610266208	47912	13.32358184	602750.8291	13.30925917	80308	11.29362452	A	HippocampusCulture
E1_S23_I4	I4	C84	Somata	Som	Prep1	P3	2nd	First	125717	5310	4.435579184	275	0.453266506	104453	25.1002057	960713.2424	13.77543125	241141	12.3931371	A	HippocampusCulture
E1_S23_I5	I5	C85	Somata	Som	Prep2	P4.1	1st	First	1	1	0	0	0.75	3	0.000962482	415592	12.93745929	4	1.386294361	A	HippocampusCulture
E1_S23_I6	I6	C86	Somata	Som	Prep2	P4.2	1st	First	2	2	0	0	0.9	18	0.005774617	346343.3333	12.75518585	20	2.995732274	A	HippocampusCulture
E1_S23_I7	I7	C87	Somata	Som	Prep2	P4.1	2nd	First	3026	337	0.69130895	1	0.967075638	88911	22.19434751	417124.2249	12.94113936	92578	11.43580681	A	HippocampusCulture
E1_S23_I8	I8	C88	Somata	Som	Prep1	P3	3rd	First	289571	6938	4.130507855	634	0.257297654	100537	24.38868781	1671172.32	14.32903593	407577	12.91798515	A	HippocampusCulture
E1_S24_I1	I1	C81	Dendrites	Den	Prep1	P3	1st	First	908	217	10.89646191	8	0.776857491	3189	1.012766768	454892.4929	13.02781639	4607	8.435332165	B	HippocampusCulture
E1_S24_I2	I2	C82	Dendrites	Den	Prep1	P3	4th	First	957	95	0.672787161	3	0.988710929	84078	21.24421064	402999.2051	12.90668987	85614	11.3576041	B	HippocampusCulture
E1_S24_I3	I3	C83	Dendrites	Den	Prep2	P4.1	3rd	First	2808	309	3.364311649	4	0.951535624	55210	15.04765591	399012.3137	12.89674756	60042	11.0027996	B	HippocampusCulture
E1_S24_I4	I4	C84	Dendrites	Den	Prep1	P3	2nd	First	7954	588	7.378595358	10	0.935121749	114789	26.91544738	492401.2524	13.10704922	132532	11.7945794	B	HippocampusCulture
E1_S24_I5	I5	C85	Dendrites	Den	Prep2	P4.1	1st	First	0	0	0	0	1	5	0.001604127	311696	12.64978363	5	1.609437912	B	HippocampusCulture
E1_S24_I6	I6	C86	Dendrites	Den	Prep2	P4.2	1st	First	0	0	4.166666667	0	1	23	0.007378559	325266.7826	12.69240099	24	3.17805383	B	HippocampusCulture
E1_S24_I7	I7	C87	Dendrites	Den	Prep2	P4.1	2nd	First	2267	140	2.033895417	6	0.980230313	112701	26.55587287	441939.9075	12.9989292	117361	11.67300993	B	HippocampusCulture
E1_S24_I8	I8	C88	Dendrites	Den	Prep1	P3	3rd	First	28577	1323	9.481091791	91	0.783618139	103820	24.98610145	585785.6628	13.28070924	146365	11.89385878	B	HippocampusCulture
E2_S1_I1	I1	C89	Somata	Som	Prep2	P6	2nd	Second	601	237	5.911047346	47	0.802378774	2631	0.837039724	416348.2212	12.93927726	3485	8.156223323	A	HippocampusCulture
E2_S1_I2	I2	C90	Somata	Som	Prep2	P5.2	1st	Second	8365	1415	6.875961513	31	0.88245506	63032	16.82095841	455990.6642	13.03022762	76702	11.24768306	A	HippocampusCulture
E2_S1_I3	I3	C91	Somata	Som	Prep2	P5.1	4th	Second	19416	2369	8.657334686	142	0.85118169	111864	26.41073768	544770.8493	13.20812053	143878	11.876721	A	HippocampusCulture
E2_S1_I4	I4	C92	Somata	Som	Prep2	P5.1	3rd	Second	7394	1078	9.988538085	50	0.913826635	78940	20.2083296	474903.1805	13.07086623	95970	11.47179092	A	HippocampusCulture
E2_S1_I5	I5	C93	Somata	Som	Prep2	P5.1	2nd	Second	0	0	3.846153846	0	1	25	0.008020121	324184.64	12.68906851	26	3.258096538	A	HippocampusCulture
E2_S1_I6	I6	C94	Somata	Som	Prep2	P6	3rd	Second	15082	1914	8.056349215	87	0.817999664	68177	17.9475502	505077.289	13.13246674	90649	11.41475018	A	HippocampusCulture
E2_S1_I7	I7	C95	Somata	Som	Prep2	P5.1	1st	Second	64	31	2.264387362	1	0.998015873	32695	9.493707642	353065.4331	12.77440868	33519	10.41986772	A	HippocampusCulture
E2_S1_I8	I8	C96	Somata	Som	Prep2	P6	1st	Second	22	22	5.633802817	0	0.671641791	45	0.014435291	491850.1333	13.10592934	71	4.262679877	A	HippocampusCulture
E2_S2_I1	I1	C89	Dendrites	Den	Prep2	P6	2nd	Second	3183	1022	14.23927178	31	0.187768511	743	0.237810226	1940202.525	14.47830292	4614	8.436850439	B	HippocampusCulture
E2_S2_I2	I2	C90	Dendrites	Den	Prep2	P5.2	1st	Second	124267	6299	5.74348765	166	0.281912929	48851	13.54932296	1356842.703	14.12067102	183843	12.12183741	B	HippocampusCulture
E2_S2_I3	I3	C91	Dendrites	Den	Prep2	P5.1	4th	Second	216875	9009	4.309486515	893	0.294132138	90743	22.54854212	1429826.364	14.17306357	322405	12.6835638	B	HippocampusCulture
E2_S2_I4	I4	C92	Dendrites	Den	Prep2	P5.1	3rd	Second	80738	6183	6.472894544	465	0.416108203	57869	15.65889165	949601.0527	13.76379723	148697	11.90966596	B	HippocampusCulture
E2_S2_I5	I5	C93	Dendrites	Den	Prep2	P5.1	2nd	Second	5	5	7.692307692	0	0.791666667	19	0.006095409	426550.5263	12.96348611	26	3.258096538	B	HippocampusCulture
E2_S2_I6	I6	C94	Dendrites	Den	Prep2	P6	3rd	Second	66657	5627	8.440424484	326	0.454037885	55705	15.1621139	883768.5882	13.69195053	133998	11.80558015	B	HippocampusCulture
E2_S2_I7	I7	C95	Dendrites	Den	Prep2	P5.1	1st	Second	63	47	1.982520969	0	0.996230028	16648	5.070369344	336247.6941	12.72560335	17049	9.74384683	B	HippocampusCulture
E2_S2_I8	I8	C96	Dendrites	Den	Prep2	P6	1st	Second	44193	4728	7.305083192	219	0.450978453	36481	10.47786726	832879.4193	13.63264416	87268	11.37673912	B	HippocampusCulture
E2_S3_I1	I1	C97	Somata	Som	Prep2	P6	2nd	Second	5332	1598	10.48951049	117	0.225994318	1591	0.507849158	1548688.202	14.25291881	7865	8.970177815	A	HippocampusCulture
E2_S3_I2	I2	C98	Somata	Som	Prep2	P5.2	1st	Second	51295	5054	5.699184921	48	0.504712385	52320	14.37319202	764812.7142	13.54738626	109928	11.60758089	A	HippocampusCulture
E2_S3_I3	I3	C99	Somata	Som	Prep2	P5.1	4th	Second	196890	8251	5.183069333	1028	0.322458509	94194	23.20706604	1327526.709	14.09882815	308080	12.63811477	A	HippocampusCulture
E2_S3_I4	I4	C100	Somata	Som	Prep2	P5.1	3rd	Second	8634	1530	5.203769921	51	0.891522926	71378	18.63319663	453266.295	13.02423508	84458	11.34400965	A	HippocampusCulture
E2_S3_I5	I5	C101	Somata	Som	Prep2	P5.1	2nd	Second	4	4	4.166666667	0	0.826086957	19	0.006095409	393738.9474	12.8834434	24	3.17805383	A	HippocampusCulture
E2_S3_I6	I6	C102	Somata	Som	Prep2	P6	3rd	Second	147362	6693	4.733211731	690	0.311965276	67129	17.7205533	1274632.887	14.05816876	225872	12.32772375	A	HippocampusCulture
E2_S3_I7	I7	C103	Somata	Som	Prep2	P5.1	1st	Second	17379	2707	9.672254877	125	0.556793437	21990	6.590126498	663462.2266	13.4052272	43723	10.68562956	A	HippocampusCulture
E2_S3_I8	I8	C104	Somata	Som	Prep2	P6	1st	Second	2	2	0	0	0.953488372	41	0.013152323	326938.439	12.69752717	43	3.761200116	A	HippocampusCulture
E2_S4_I1	I1	C97	Dendrites	Den	Prep2	P6	2nd	Second	806	300	34.13636364	19	0.430641822	624	0.199798281	1101110.577	13.91182984	2200	7.696212639	B	HippocampusCulture
E2_S4_I2	I2	C98	Dendrites	Den	Prep2	P5.2	1st	Second	571	153	1.668181117	4	0.989974544	56779	15.40939561	378515.8191	12.84401315	58327	10.97382039	B	HippocampusCulture
E2_S4_I3	I3	C99	Dendrites	Den	Prep2	P5.1	4th	Second	22774	2275	8.421694816	193	0.83369418	115134	26.97452117	559049.7753	13.23399379	150801	11.92371637	B	HippocampusCulture
E2_S4_I4	I4	C100	Dendrites	Den	Prep2	P5.1	3rd	Second	38995	3217	5.95262911	192	0.728573012	105187	25.23208229	608400.045	13.31858791	153512	11.94153402	B	HippocampusCulture
E2_S4_I5	I5	C101	Dendrites	Den	Prep2	P5.1	2nd	Second	0	0	0	0	1	28	0.008982449	311719	12.64985742	28	3.33220451	B	HippocampusCulture
E2_S4_I6	I6	C102	Dendrites	Den	Prep2	P6	3rd	Second	8374	841	7.530290899	55	0.902691033	78192	20.05524734	467084.7404	13.05426598	93675	11.44758662	B	HippocampusCulture
E2_S4_I7	I7	C103	Dendrites	Den	Prep2	P5.1	1st	Second	1301	264	7.22218358	17	0.967063175	38698	11.04429648	390527.3647	12.87525332	43131	10.67199728	B	HippocampusCulture
E2_S4_I8	I8	C104	Dendrites	Den	Prep2	P6	1st	Second	10353	1022	8.820967274	78	0.876965358	74350	19.25961232	482787.4957	13.08733187	92983	11.44017196	B	HippocampusCulture
E2_S5_I1	I1	C105	Somata	Som	Prep2	P6	2nd	Second	17885	3328	10.41604438	285	0.134514623	2824	0.897890403	2610006.737	14.77486336	23435	10.06198591	A	HippocampusCulture
E2_S5_I2	I2	C106	Somata	Som	Prep2	P5.2	1st	Second	29145	4229	5.61063157	34	0.559675253	37088	10.63366774	660223.7509	13.40033407	70206	11.15918906	A	HippocampusCulture
E2_S5_I3	I3	C107	Somata	Som	Prep2	P5.1	4th	Second	313354	8483	4.583298194	1348	0.227366803	92609	22.90601039	1863598.212	14.4380197	426876	12.96424885	A	HippocampusCulture
E2_S5_I4	I4	C108	Somata	Som	Prep2	P5.1	3rd	Second	15500	2093	2.735440932	100	0.733132613	42856	12.08753705	497206.3352	13.11676038	60100	11.00376512	A	HippocampusCulture
E2_S5_I5	I5	C109	Somata	Som	Prep2	P5.1	2nd	Second	3	3	4.347826087	0	0.863636364	19	0.006095409	377333.1579	12.84088378	23	3.135494216	A	HippocampusCulture
E2_S5_I6	I6	C110	Somata	Som	Prep2	P6	3rd	Second	161923	6660	4.627163645	807	0.297651212	68964	18.11719273	1340908.625	14.10885802	242935	12.4005492	A	HippocampusCulture
E2_S5_I7	I7	C111	Somata	Som	Prep2	P5.1	1st	Second	30518	3260	7.079255803	250	0.529015568	34559	9.980938628	704382.65	13.46507702	70304	11.16058398	A	HippocampusCulture
E2_S5_I8	I8	C112	Somata	Som	Prep2	P6	1st	Second	11839	1767	4.207413382	34	0.583476583	16632	5.065743186	587416.2765	13.28348901	29757	10.30081968	A	HippocampusCulture
E2_S6_I1	I1	C105	Dendrites	Den	Prep2	P6	2nd	Second	253	128	6.833473507	24	0.937485895	4154	1.315202077	361617.4338	12.79834212	4756	8.467162258	B	HippocampusCulture
E2_S6_I2	I2	C106	Dendrites	Den	Prep2	P5.2	1st	Second	2129	520	2.200705503	23	0.968057473	65219	17.30360033	398107.9006	12.89447835	68887	11.14022276	B	HippocampusCulture
E2_S6_I3	I3	C107	Dendrites	Den	Prep2	P5.1	4th	Second	7962	824	6.638704501	100	0.937010212	119927	27.78544917	493387.741	13.10905064	137090	11.82839292	B	HippocampusCulture
E2_S6_I4	I4	C108	Dendrites	Den	Prep2	P5.1	3rd	Second	2335	338	3.411093032	16	0.976565926	97973	23.91545266	434309.1534	12.98151189	103867	11.55086651	B	HippocampusCulture
E2_S6_I5	I5	C109	Dendrites	Den	Prep2	P5.1	2nd	Second	0	0	0	0	1	30	0.009623991	311721	12.64986384	30	3.401197382	B	HippocampusCulture
E2_S6_I6	I6	C110	Dendrites	Den	Prep2	P6	3rd	Second	20958	1466	8.282559666	185	0.806002606	87843	21.98636411	540462.2583	13.20018009	118828	11.68543235	B	HippocampusCulture
E2_S6_I7	I7	C111	Dendrites	Den	Prep2	P5.1	1st	Second	61	41	12.34726688	1	0.954512106	1301	0.415665576	374098.8163	12.83227526	1555	7.349230825	B	HippocampusCulture
E2_S6_I8	I8	C112	Dendrites	Den	Prep2	P6	1st	Second	13931	1227	7.21239935	60	0.821189852	64254	17.09132985	493390.5129	13.10905625	84327	11.34245738	B	HippocampusCulture
E2_S7_I1	I1	C113	Somata	Som	Prep2	P6	2nd	Second	358	174	0.938803894	6	0.872235872	2485	0.790957934	363609.7288	12.8038364	2876	7.964155719	A	HippocampusCulture
E2_S7_I2	I2	C114	Somata	Som	Prep2	P5.2	1st	Second	23779	3436	5.619143763	56	0.640925594	42544	12.01010629	585598.4812	13.28038965	70331	11.16096795	A	HippocampusCulture
E2_S7_I3	I3	C115	Somata	Som	Prep2	P5.1	4th	Second	229367	8433	4.598672476	1067	0.293717032	95829	23.5151649	1454338.09	14.19006143	341990	12.74253678	A	HippocampusCulture
E2_S7_I4	I4	C116	Somata	Som	Prep2	P5.1	3rd	Second	88588	5329	6.257751787	619	0.429815983	67246	17.74595777	940478.9651	13.75414456	166897	12.02513213	A	HippocampusCulture
E2_S7_I5	I5	C117	Somata	Som	Prep2	P5.1	2nd	Second	4	4	9.090909091	0	0.8	16	0.005133026	428597.125	12.96827265	22	3.091042453	A	HippocampusCulture
E2_S7_I6	I6	C118	Somata	Som	Prep2	P6	3rd	Second	16411	1789	4.016173636	91	0.819906144	75128	19.42200357	491524.9842	13.10526805	95464	11.46650449	A	HippocampusCulture
E2_S7_I7	I7	C119	Somata	Som	Prep2	P5.1	1st	Second	59862	4449	8.428283663	472	0.319382713	28312	8.32698535	1162545.578	13.96612262	96805	11.48045392	A	HippocampusCulture
E2_S7_I8	I8	C120	Somata	Som	Prep2	P6	1st	Second	8	8	1.754385965	0	0.857142857	48	0.015397496	370190.0625	12.82177184	57	4.043051268	A	HippocampusCulture
E2_S8_I1	I1	C113	Dendrites	Den	Prep2	P6	2nd	Second	862	203	13.16492093	12	0.793282876	3354	1.064609818	457350.6574	13.03320568	4869	8.490643856	B	HippocampusCulture
E2_S8_I2	I2	C114	Dendrites	Den	Prep2	P5.2	1st	Second	284	90	1.457678632	0	0.99574793	66507	17.58523313	385431.3417	12.86211835	67779	11.12400769	B	HippocampusCulture
E2_S8_I3	I3	C115	Dendrites	Den	Prep2	P5.1	4th	Second	13408	1190	8.084018369	87	0.895142116	115203	26.98632447	518844.2766	13.15935907	140017	11.84951912	B	HippocampusCulture
E2_S8_I4	I4	C116	Dendrites	Den	Prep2	P5.1	3rd	Second	3348	579	3.584269663	55	0.963947834	90988	22.59566553	433268.9377	12.97911392	97900	11.49170183	B	HippocampusCulture
E2_S8_I5	I5	C117	Dendrites	Den	Prep2	P5.1	2nd	Second	0	0	0	0	1	25	0.008020121	311716	12.6498478	25	3.218875825	B	HippocampusCulture
E2_S8_I6	I6	C118	Dendrites	Den	Prep2	P6	3rd	Second	16223	1199	8.66386177	123	0.853792487	95454	23.44471871	522100.5272	13.16561543	122405	11.7150905	B	HippocampusCulture
E2_S8_I7	I7	C119	Dendrites	Den	Prep2	P5.1	1st	Second	3716	504	6.576231665	27	0.936877076	55554	15.12723114	419581.0814	12.94701207	63471	11.05833839	B	HippocampusCulture
E2_S8_I8	I8	C120	Dendrites	Den	Prep2	P6	1st	Second	4352	486	7.843374303	18	0.936302947	64236	17.08736005	435672.9173	12.98464705	74445	11.21781588	B	HippocampusCulture
E2_S9_I1	I1	C121	Somata	Som	Prep2	P6	2nd	Second	3738	1414	15.92150171	75	0.226101076	1114	0.356132415	1645455.386	14.31352773	5860	8.675904883	A	HippocampusCulture
E2_S9_I2	I2	C122	Somata	Som	Prep2	P5.2	1st	Second	167	148	5.471478463	0	0.794334975	645	0.206508376	415963.7581	12.93835342	859	6.755768922	A	HippocampusCulture
E2_S9_I3	I3	C123	Somata	Som	Prep2	P5.1	4th	Second	62719	5136	5.315981293	329	0.471277863	56198	15.2758033	824447.6414	13.62246892	125941	11.74356882	A	HippocampusCulture
E2_S9_I4	I4	C124	Somata	Som	Prep2	P5.1	3rd	Second	25158	4463	4.951504536	106	0.652556592	47450	13.21208105	579030.6593	13.26911071	76502	11.24507216	A	HippocampusCulture
E2_S9_I5	I5	C125	Somata	Som	Prep2	P5.1	2nd	Second	5	5	0	0	0.5	5	0.001604127	623392	13.34293081	10	2.302585093	A	HippocampusCulture
E2_S9_I6	I6	C126	Somata	Som	Prep2	P6	3rd	Second	137007	6989	5.510377816	472	0.315687826	63422	16.90743856	1257535.252	14.04466421	212617	12.2672477	A	HippocampusCulture
E2_S9_I7	I7	C127	Somata	Som	Prep2	P5.1	1st	Second	24536	3225	2.517660866	99	0.714816573	61748	16.53496287	535918.9536	13.19173822	88614	11.39204514	A	HippocampusCulture
E2_S9_I8	I8	C128	Somata	Som	Prep2	P6	1st	Second	133876	6602	6.362045001	373	0.319865644	63137	16.84425923	1251447.137	14.03981115	210797	12.25865086	A	HippocampusCulture
E2_S10_I1	I1	C121	Dendrites	Den	Prep2	P6	2nd	Second	570	236	15.36842105	11	0.868611488	3841	1.217309179	429225.384	12.96973743	5225	8.561210077	B	HippocampusCulture
E2_S10_I2	I2	C122	Dendrites	Den	Prep2	P5.2	1st	Second	220	77	0.241171404	0	0.996201002	57690	15.61802042	371686.0296	12.82580477	58050	10.96905999	B	HippocampusCulture
E2_S10_I3	I3	C123	Dendrites	Den	Prep2	P5.1	4th	Second	3345	475	5.314751524	24	0.958917139	78636	20.14618512	429897.7671	12.97130271	86608	11.36914747	B	HippocampusCulture
E2_S10_I4	I4	C124	Dendrites	Den	Prep2	P5.1	3rd	Second	10984	1376	9.428260607	56	0.877218737	78876	20.19525459	491580.8293	13.10538166	99276	11.50565913	B	HippocampusCulture
E2_S10_I5	I5	C125	Dendrites	Den	Prep2	P5.1	2nd	Second	0	0	0	0	1	11	0.003529012	311702	12.64980288	11	2.397895273	B	HippocampusCulture
E2_S10_I6	I6	C126	Dendrites	Den	Prep2	P6	3rd	Second	16543	1610	10.37424497	52	0.835286995	84156	21.25972914	528760.2644	13.17829042	112413	11.62993487	B	HippocampusCulture
E2_S10_I7	I7	C127	Dendrites	Den	Prep2	P5.1	1st	Second	791	176	1.94992554	2	0.990590441	83483	21.12563073	406861.225	12.91622744	85952	11.36154428	B	HippocampusCulture
E2_S10_I8	I8	C128	Dendrites	Den	Prep2	P6	1st	Second	26501	3027	12.12660304	158	0.530684459	30145	8.818556267	733033.8215	13.50494712	64643	11.0766351	B	HippocampusCulture
E2_S11_I1	I1	C129	Somata	Som	Prep2	P6	2nd	Second	10023	2716	9.414836431	146	0.137928111	1627	0.519280731	2507699.444	14.73487633	13022	9.474395514	A	HippocampusCulture
E2_S11_I2	I2	C130	Somata	Som	Prep2	P5.2	1st	Second	299	232	0.06244909	0	0.991876545	36508	10.48480897	351270.1098	12.76931075	36830	10.51406801	A	HippocampusCulture
E2_S11_I3	I3	C131	Somata	Som	Prep2	P5.1	4th	Second	120156	6509	4.687221436	513	0.33614823	61102	16.39032922	1163551.979	13.96698794	190710	12.15850923	A	HippocampusCulture
E2_S11_I4	I4	C132	Somata	Som	Prep2	P5.1	3rd	Second	83358	6170	4.801997729	359	0.463080663	72204	18.80826789	870819.1578	13.67718961	163786	12.00631598	A	HippocampusCulture
E2_S11_I5	I5	C133	Somata	Som	Prep2	P5.1	2nd	Second	3	3	27.27272727	0	0.625	5	0.001604127	685731.2	13.43824099	11	2.397895273	A	HippocampusCulture
E2_S11_I6	I6	C134	Somata	Som	Prep2	P6	3rd	Second	1030	466	4.552129222	4	0.204615385	266	0.085268162	1597313.662	14.28383381	1362	7.216709487	A	HippocampusCulture
E2_S11_I7	I7	C135	Somata	Som	Prep2	P5.1	1st	Second	157809	6870	4.560721153	467	0.278500805	61095	16.38875923	1402510.078	14.1537741	229854	12.3451996	A	HippocampusCulture
E2_S11_I8	I8	C136	Somata	Som	Prep2	P6	1st	Second	29573	3231	4.378541167	96	0.683246856	63997	17.03461383	575035.0491	13.26218627	97955	11.49226347	A	HippocampusCulture
E2_S12_I1	I1	C129	Dendrites	Den	Prep2	P6	2nd	Second	481	199	27.82476686	4	0.854266827	2843	0.903876846	510135.8684	13.14243238	4611	8.436200032	B	HippocampusCulture
E2_S12_I2	I2	C130	Dendrites	Den	Prep2	P5.2	1st	Second	483	152	2.578280191	0	0.989846969	47089	13.12475612	372052.6276	12.8267906	48831	10.79612064	B	HippocampusCulture
E2_S12_I3	I3	C131	Dendrites	Den	Prep2	P5.1	4th	Second	1226	290	10.59702712	5	0.943771982	20662	6.216883855	393895.0859	12.88383987	24488	10.10593848	B	HippocampusCulture
E2_S12_I4	I4	C132	Dendrites	Den	Prep2	P5.1	3rd	Second	7480	1029	6.554604932	35	0.919052543	85323	21.49118167	462282.6307	13.04393174	99350	11.50640425	B	HippocampusCulture
E2_S12_I5	I5	C133	Dendrites	Den	Prep2	P5.1	2nd	Second	0	0	0	0	1	2	0.000641657	311693	12.64977401	2	0.693147181	B	HippocampusCulture
E2_S12_I6	I6	C134	Dendrites	Den	Prep2	P6	3rd	Second	4144	601	5.471172544	18	0.94214945	67782	17.86214039	426085.5549	12.96239544	76108	11.23990866	B	HippocampusCulture
E2_S12_I7	I7	C135	Dendrites	Den	Prep2	P5.1	1st	Second	8566	1263	5.693000693	18	0.894869628	73067	18.99037837	455915.0867	13.03006186	86580	11.36882412	B	HippocampusCulture
E2_S12_I8	I8	C136	Dendrites	Den	Prep2	P6	1st	Second	2768	1147	0.744095762	8	0.09517601	292	0.093594843	3302532.373	15.01020012	3091	8.036249942	B	HippocampusCulture
E2_S13_I1	I1	C137	Somata	Som	Prep1	P8	2nd	Second	2191	882	7.707707708	27	0.398590022	1470	0.46940711	851286.6367	13.65450417	3996	8.29304914	A	HippocampusCulture
E2_S13_I2	I2	C138	Somata	Som	Prep1	P8	3rd	Second	1	1	2	0	0.979591837	48	0.015397496	324728.125	12.69074357	50	3.912023005	A	HippocampusCulture
E2_S13_I3	I3	C139	Somata	Som	Prep1	P7	1st	Second	54287	5013	4.023953914	240	0.460817372	46602	13.00667331	810114.9117	13.60493138	105369	11.56522375	A	HippocampusCulture
E2_S13_I4	I4	C140	Somata	Som	Prep1	P7	3rd	Second	107836	7239	4.987641589	334	0.361911728	61352	16.44636141	1084866.102	13.89696713	178421	12.09190121	A	HippocampusCulture
E2_S13_I5	I5	C141	Somata	Som	Prep1	P8	1st	Second	4	4	0	0	0.555555556	5	0.001604127	561052.8	13.2375703	9	2.197224577	A	HippocampusCulture
E2_S13_I6	I6	C142	Somata	Som	Prep1	P7	2nd	Second	3206	618	0.457047065	21	0.948731392	59716	16.07831839	393274.9585	12.88226429	63232	11.05456578	A	HippocampusCulture
E2_S13_I7	I7	C143	Somata	Som	Prep1	P7	4th	Second	47473	4390	5.095841721	115	0.545334684	57078	15.47798215	712534.7408	13.47658395	110286	11.61083227	A	HippocampusCulture
E2_S13_I8	I8	C144	Somata	Som	Prep1	P8	4th	Second	18803	2238	2.260292832	59	0.768964123	62779	16.76476086	498241.5239	13.11884023	83529	11.33294916	A	HippocampusCulture
E2_S14_I1	I1	C137	Dendrites	Den	Prep1	P8	2nd	Second	894	253	17.41659538	8	0.813134452	3925	1.243599817	470006.5019	13.06050181	5845	8.673341874	B	HippocampusCulture
E2_S14_I2	I2	C138	Dendrites	Den	Prep1	P8	3rd	Second	7691	815	5.948589021	30	0.912546581	80566	20.53908534	457035.9314	13.03251729	93871	11.44967678	B	HippocampusCulture
E2_S14_I3	I3	C139	Dendrites	Den	Prep1	P7	1st	Second	6063	662	8.308275272	44	0.918587445	68906	18.10471444	451871.2532	13.02115258	81810	11.31215476	B	HippocampusCulture
E2_S14_I4	I4	C140	Dendrites	Den	Prep1	P7	3rd	Second	9822	1159	6.663127388	68	0.907781249	97355	23.80050166	482767.1352	13.08728969	114901	11.65182617	B	HippocampusCulture
E2_S14_I5	I5	C141	Dendrites	Den	Prep1	P8	1st	Second	0	0	0	0	1	5	0.001604127	311696	12.64978363	5	1.609437912	B	HippocampusCulture
E2_S14_I6	I6	C142	Dendrites	Den	Prep1	P7	2nd	Second	2970	377	4.298650383	20	0.963867943	79762	20.37588165	424369.3671	12.9583595	86469	11.36754125	B	HippocampusCulture
E2_S14_I7	I7	C143	Dendrites	Den	Prep1	P7	4th	Second	1680	250	2.140108646	0	0.980571072	84789	21.38544189	413178.2755	12.93163444	88360	11.38917466	B	HippocampusCulture
E2_S14_I8	I8	C144	Dendrites	Den	Prep1	P8	4th	Second	3844	415	1.98228235	13	0.957949937	87867	21.99105011	425532.203	12.96109591	93579	11.44656128	B	HippocampusCulture
E2_S15_I1	I1	C145	Somata	Som	Prep1	P8	2nd	Second	8487	2141	9.488405027	45	0.165656171	1694	0.540549165	2090096.653	14.55272087	11298	9.332380998	A	HippocampusCulture
E2_S15_I2	I2	C146	Somata	Som	Prep1	P8	3rd	Second	15256	2910	4.747290688	27	0.615309102	24445	7.272354047	573514.4319	13.25953838	41708	10.63844824	A	HippocampusCulture
E2_S15_I3	I3	C147	Somata	Som	Prep1	P7	1st	Second	87294	6281	6.418735845	274	0.349898663	47131	13.13492484	1095841.825	13.90703342	143938	11.87713793	A	HippocampusCulture
E2_S15_I4	I4	C148	Somata	Som	Prep1	P7	3rd	Second	68779	5516	3.394578787	186	0.512211511	72418	18.85350252	776253.6422	13.5622346	146351	11.89376313	A	HippocampusCulture
E2_S15_I5	I5	C149	Somata	Som	Prep1	P8	1st	Second	0	0	20	0	1	4	0.001283306	389618.75	12.87292398	5	1.609437912	A	HippocampusCulture
E2_S15_I6	I6	C150	Somata	Som	Prep1	P7	2nd	Second	38986	4489	4.70311842	112	0.545340373	46896	13.07799781	689998.5864	13.44444483	90238	11.4102059	A	HippocampusCulture
E2_S15_I7	I7	C151	Somata	Som	Prep1	P7	4th	Second	51953	5124	4.425008504	150	0.511975122	54660	14.92011759	748693.8311	13.52608541	111706	11.6236257	A	HippocampusCulture
E2_S15_I8	I8	C152	Somata	Som	Prep1	P8	4th	Second	161952	6764	3.683157134	398	0.300082774	69606	18.25506102	1319228.677	14.09255779	240826	12.39182996	A	HippocampusCulture
E2_S16_I1	I1	C145	Dendrites	Den	Prep1	P8	2nd	Second	1409	323	16.19570905	13	0.778020606	4984	1.57385332	485686.9382	13.09331954	7644	8.941676305	B	HippocampusCulture
E2_S16_I2	I2	C146	Dendrites	Den	Prep1	P8	3rd	Second	7564	636	6.327378005	18	0.922915819	90778	22.55527755	465540.7133	13.05095483	105004	11.56175372	B	HippocampusCulture
E2_S16_I3	I3	C147	Dendrites	Den	Prep1	P7	1st	Second	7225	797	11.22372115	58	0.887642703	57537	15.58305437	468553.8422	13.0574063	73015	11.19842018	B	HippocampusCulture
E2_S16_I4	I4	C148	Dendrites	Den	Prep1	P7	3rd	Second	15950	1336	8.218285452	38	0.875264287	112187	26.46681356	527649.4643	13.17618745	139652	11.84690889	B	HippocampusCulture
E2_S16_I5	I5	C149	Dendrites	Den	Prep1	P8	1st	Second	0	0	0	0	1	2	0.000641657	311693	12.64977401	2	0.693147181	B	HippocampusCulture
E2_S16_I6	I6	C150	Dendrites	Den	Prep1	P7	2nd	Second	5076	636	9.843382424	38	0.908601862	50839	14.02339117	442560.5708	13.00033262	62062	11.03588916	B	HippocampusCulture
E2_S16_I7	I7	C151	Dendrites	Den	Prep1	P7	4th	Second	1098	173	2.1683795	1	0.984708927	70773	18.5044867	397011.8232	12.89172134	73465	11.20456438	B	HippocampusCulture
E2_S16_I8	I8	C152	Dendrites	Den	Prep1	P8	4th	Second	19073	1560	4.806526991	67	0.840734916	101037	24.48028726	515700.6479	13.15328174	126245	11.74597974	B	HippocampusCulture
E2_S17_I1	I1	C153	Somata	Som	Prep1	P8	2nd	Second	9575	2431	13.84890798	108	0.195162497	2348	0.747677836	1867783.064	14.44026276	13965	9.544309478	A	HippocampusCulture
E2_S17_I2	I2	C154	Somata	Som	Prep1	P8	3rd	Second	3991	1017	1.146499495	6	0.914941159	42994	12.12174183	392154.8625	12.8794121	47536	10.7692426	A	HippocampusCulture
E2_S17_I3	I3	C155	Somata	Som	Prep1	P7	1st	Second	181451	7989	4.554259751	593	0.24903987	60371	16.2260591	1565272.248	14.26357033	253982	12.44501868	A	HippocampusCulture
E2_S17_I4	I4	C156	Somata	Som	Prep1	P7	3rd	Second	86348	6536	5.628022435	380	0.461961748	74465	19.28365738	885755.2103	13.69419591	170806	12.04828369	A	HippocampusCulture
E2_S17_I5	I5	C157	Somata	Som	Prep1	P8	1st	Second	3	3	10	0	0.666666667	6	0.001924946	519495	13.16061246	10	2.302585093	A	HippocampusCulture
E2_S17_I6	I6	C158	Somata	Som	Prep1	P7	2nd	Second	114804	6432	6.326148321	455	0.365048148	66265	17.5324641	1105281.031	13.91561019	193783	12.17449426	A	HippocampusCulture
E2_S17_I7	I7	C159	Somata	Som	Prep1	P7	4th	Second	4	4	6.25	0	0.866666667	26	0.008340899	383651.6923	12.85749037	32	3.465735903	A	HippocampusCulture
E2_S17_I8	I8	C160	Somata	Som	Prep1	P8	4th	Second	9140	1514	3.018427416	31	0.737167913	25722	7.62329845	471961.0577	13.06465176	35979	10.49069071	A	HippocampusCulture
E2_S18_I1	I1	C153	Dendrites	Den	Prep1	P8	2nd	Second	891	257	17.331813	51	0.870068966	6308	1.983654037	442113.3846	12.99932165	8770	9.079092085	B	HippocampusCulture
E2_S18_I2	I2	C154	Dendrites	Den	Prep1	P8	3rd	Second	642	172	0.962657491	12	0.991646549	77637	19.94128344	396423.8321	12.8902392	79052	11.27786114	B	HippocampusCulture
E2_S18_I3	I3	C155	Dendrites	Den	Prep1	P7	1st	Second	38872	2742	10.41142792	247	0.642343841	70257	18.39438876	663718.711	13.40561371	122087	11.71248918	B	HippocampusCulture
E2_S18_I4	I4	C156	Dendrites	Den	Prep1	P7	3rd	Second	7075	909	8.655148675	78	0.913051406	75114	19.41908714	463780.812	13.04716733	90062	11.4082536	B	HippocampusCulture
E2_S18_I5	I5	C157	Dendrites	Den	Prep1	P8	1st	Second	0	0	16.66666667	0	1	5	0.001604127	374035.2	12.83210519	6	1.791759469	B	HippocampusCulture
E2_S18_I6	I6	C158	Dendrites	Den	Prep1	P7	2nd	Second	13102	1260	8.295595064	90	0.882196405	98791	24.06707237	507386.1836	13.1370277	122113	11.71270212	B	HippocampusCulture
E2_S18_I7	I7	C159	Dendrites	Den	Prep1	P7	4th	Second	88	33	1.436972641	0	0.995434264	19186	5.798529363	337240.6825	12.72855215	19555	9.880986287	B	HippocampusCulture
E2_S18_I8	I8	C160	Dendrites	Den	Prep1	P8	4th	Second	10623	912	8.212565467	55	0.877653907	76599	19.7272657	482002.9366	13.08570549	95086	11.46253702	B	HippocampusCulture
E2_S19_I1	I1	C161	Somata	Som	Prep1	P8	2nd	Second	15902	3164	13.22464614	181	0.134205426	2493	0.793484073	2697848.732	14.80796525	21407	9.97147325	A	HippocampusCulture
E2_S19_I2	I2	C162	Somata	Som	Prep1	P8	3rd	Second	17556	2956	4.430317269	24	0.636829384	30827	9.000110943	562781.9515	13.24064753	50651	10.83271425	A	HippocampusCulture
E2_S19_I3	I3	C163	Somata	Som	Prep1	P7	1st	Second	91365	5892	6.845087643	420	0.420830783	66692	17.62552757	965202.314	13.78009301	170122	12.04427111	A	HippocampusCulture
E2_S19_I4	I4	C164	Somata	Som	Prep1	P7	3rd	Second	70522	5899	5.679825951	209	0.472006987	63231	16.86510794	842146.9965	13.64370986	142029	11.86378654	A	HippocampusCulture
E2_S19_I5	I5	C165	Somata	Som	Prep1	P8	1st	Second	2	2	11.11111111	0	0.75	6	0.001924946	467545.5	13.05525195	9	2.197224577	A	HippocampusCulture
E2_S19_I6	I6	C166	Somata	Som	Prep1	P7	2nd	Second	49243	4700	5.076425304	270	0.552339879	61091	16.38786207	711007.9367	13.47443887	116519	11.66580963	A	HippocampusCulture
E2_S19_I7	I7	C167	Somata	Som	Prep1	P7	4th	Second	9105	1761	7.560275368	88	0.692993588	20751	6.241991084	518953.0001	13.1595686	32393	10.38569763	A	HippocampusCulture
E2_S19_I8	I8	C168	Somata	Som	Prep1	P8	4th	Second	157876	7155	5.80931513	545	0.273114777	59524	16.03491238	1443020.046	14.18224873	231387	12.35184691	A	HippocampusCulture
E2_S20_I1	I1	C161	Dendrites	Den	Prep1	P8	2nd	Second	838	420	26.83592111	519	0.610840264	2130	0.678730869	702192.9042	13.46196344	4766	8.469262658	B	HippocampusCulture
E2_S20_I2	I2	C162	Dendrites	Den	Prep1	P8	3rd	Second	1413	285	1.007415699	6	0.977714959	62256	16.64834856	386362.6459	12.8645317	64323	11.07167254	B	HippocampusCulture
E2_S20_I3	I3	C163	Dendrites	Den	Prep1	P7	1st	Second	863	188	2.503036725	5	0.98849554	74581	19.30789703	400799.7344	12.90121717	77386	11.25656116	B	HippocampusCulture
E2_S20_I4	I4	C164	Dendrites	Den	Prep1	P7	3rd	Second	19313	2001	8.072738526	84	0.828167217	93486	23.07287926	532209.2601	13.18479204	122796	11.71827972	B	HippocampusCulture
E2_S20_I5	I5	C165	Dendrites	Den	Prep1	P8	1st	Second	1	1	0	0	0.888888889	8	0.002566579	350661.375	12.76757629	9	2.197224577	B	HippocampusCulture
E2_S20_I6	I6	C166	Dendrites	Den	Prep1	P7	2nd	Second	4723	649	6.65602943	31	0.943567342	79488	20.32010921	444136.3925	13.00388698	90249	11.4103278	B	HippocampusCulture
E2_S20_I7	I7	C167	Dendrites	Den	Prep1	P7	4th	Second	2088	367	11.29203104	11	0.941712255	33912	9.812414823	413710.5976	12.93292197	40595	10.61140019	B	HippocampusCulture
E2_S20_I8	I8	C168	Dendrites	Den	Prep1	P8	4th	Second	4	4	1.25	0	0.949367089	75	0.024056504	332550.4	12.71454671	80	4.382026635	B	HippocampusCulture
E2_S21_I1	I1	C169	Somata	Som	Prep1	P8	2nd	Second	4833	1243	8.616132784	63	0.433595558	3748	1.188185354	796087.9138	13.5874649	9459	9.154721948	A	HippocampusCulture
E2_S21_I2	I2	C170	Somata	Som	Prep1	P8	3rd	Second	15124	2089	3.699743646	35	0.797217577	59596	16.0511949	483621.316	13.08905747	77627	11.25967058	A	HippocampusCulture
E2_S21_I3	I3	C171	Somata	Som	Prep1	P7	1st	Second	122445	6747	7.864367536	689	0.185691706	28079	8.264119846	1985934.414	14.5016001	164120	12.00835315	A	HippocampusCulture
E2_S21_I4	I4	C172	Somata	Som	Prep1	P7	3rd	Second	270359	8777	3.634584892	885	0.22649123	79423	20.30686705	1791970.17	14.39882623	363893	12.80461515	A	HippocampusCulture
E2_S21_I5	I5	C173	Somata	Som	Prep1	P8	1st	Second	4	4	0	0	0.5	4	0.001283306	623390	13.34292761	8	2.079441542	A	HippocampusCulture
E2_S21_I6	I6	C174	Somata	Som	Prep1	P7	2nd	Second	22419	3221	6.462022826	197	0.524234265	24920	7.403204292	686459.5112	13.43930252	50820	10.83604526	A	HippocampusCulture
E2_S21_I7	I7	C175	Somata	Som	Prep1	P7	4th	Second	40343	3869	5.159674722	129	0.622392237	66708	17.62901065	641051.289	13.37086475	113011	11.63524044	A	HippocampusCulture
E2_S21_I8	I8	C176	Somata	Som	Prep1	P8	4th	Second	22081	2155	2.894775597	132	0.789448241	83286	21.0862911	515235.2279	13.15237883	108644	11.59583176	A	HippocampusCulture
E2_S22_I1	I1	C169	Dendrites	Den	Prep1	P8	2nd	Second	1292	419	16.73656119	25	0.698489011	3051	0.969365385	541178.8043	13.20150501	5246	8.56522116	B	HippocampusCulture
E2_S22_I2	I2	C170	Dendrites	Den	Prep1	P8	3rd	Second	1530	266	5.275939187	3	0.981720186	82330	20.8948254	423712.5618	12.95681058	88534	11.39114194	B	HippocampusCulture
E2_S22_I3	I3	C171	Dendrites	Den	Prep1	P7	1st	Second	41420	3187	12.598904	384	0.649586333	77495	19.91207289	685493.6739	13.43789455	136496	11.82405059	B	HippocampusCulture
E2_S22_I4	I4	C172	Dendrites	Den	Prep1	P7	3rd	Second	12920	1484	8.558364534	91	0.882138198	97381	23.80534478	507129.811	13.13652229	120724	11.70126223	B	HippocampusCulture
E2_S22_I5	I5	C173	Dendrites	Den	Prep1	P8	1st	Second	1	1	6.25	0	0.933333333	14	0.004491426	356234.2857	12.7833439	16	2.772588722	B	HippocampusCulture
E2_S22_I6	I6	C174	Dendrites	Den	Prep1	P7	2nd	Second	5198	718	7.155267902	108	0.937939343	80191	20.46304755	450011.1715	13.01702769	92086	11.4304782	B	HippocampusCulture
E2_S22_I7	I7	C175	Dendrites	Den	Prep1	P7	4th	Second	6169	727	6.629431763	22	0.929993781	82244	20.87755594	453664.2137	13.02511259	94714	11.4586171	B	HippocampusCulture
E2_S22_I8	I8	C176	Dendrites	Den	Prep1	P8	4th	Second	80494	3541	6.572583422	434	0.541125639	95434	23.44095794	805295.5878	13.59896468	188769	12.14827932	B	HippocampusCulture
E2_S23_I1	I1	C177	Somata	Som	Prep1	P8	2nd	Second	3346	1329	14.82499542	49	0.269578313	1253	0.400391124	1362917.325	14.12513805	5457	8.604654467	A	HippocampusCulture
E2_S23_I2	I2	C178	Somata	Som	Prep1	P8	3rd	Second	13239	2665	3.684708853	33	0.782550995	47763	13.28765294	476908.904	13.07508077	63370	11.05674584	A	HippocampusCulture
E2_S23_I3	I3	C179	Somata	Som	Prep1	P7	1st	Second	146068	7744	5.093449048	557	0.245895822	47811	13.2992306	1540472.574	14.24759979	204871	12.23013579	A	HippocampusCulture
E2_S23_I4	I4	C180	Somata	Som	Prep1	P7	3rd	Second	100758	7161	5.059494514	386	0.383144169	62823	16.7745398	1029566.248	13.84464815	172705	12.05934022	A	HippocampusCulture
E2_S23_I5	I5	C181	Somata	Som	Prep1	P8	1st	Second	6	6	0	0	0.5	6	0.001924946	623394	13.34293402	12	2.48490665	A	HippocampusCulture
E2_S23_I6	I6	C182	Somata	Som	Prep1	P7	2nd	Second	100616	7074	4.904625374	313	0.339906214	51972	14.29125317	1125072.785	13.93335829	160787	11.98783579	A	HippocampusCulture
E2_S23_I7	I7	C183	Somata	Som	Prep1	P7	4th	Second	55536	5554	4.743204218	218	0.501399558	56067	15.24562348	769984.9084	13.55412619	117389	11.67324849	A	HippocampusCulture
E2_S23_I8	I8	C184	Somata	Som	Prep1	P8	4th	Second	70154	5636	3.341763978	244	0.440103711	55336	15.07681996	862788.0437	13.66792434	130081	11.77591261	A	HippocampusCulture
E2_S24_I1	I1	C177	Dendrites	Den	Prep1	P8	2nd	Second	604	221	12.84640172	7	0.849396105	3446	1.093492671	425700.1553	12.96149052	4655	8.44569719	B	HippocampusCulture
E2_S24_I2	I2	C178	Dendrites	Den	Prep1	P8	3rd	Second	4087	708	6.221498371	19	0.928690518	53474	14.64379116	419290.328	12.94631887	61400	11.02516511	B	HippocampusCulture
E2_S24_I3	I3	C179	Dendrites	Den	Prep1	P7	1st	Second	19631	1671	9.88008981	121	0.785108142	72164	18.79980722	542521.5206	13.20398303	101993	11.53265946	B	HippocampusCulture
E2_S24_I4	I4	C180	Dendrites	Den	Prep1	P7	3rd	Second	19008	1606	9.541071167	84	0.837564661	98444	24.00282834	541323.7064	13.20177273	129933	11.77477421	B	HippocampusCulture
E2_S24_I5	I5	C181	Dendrites	Den	Prep1	P8	1st	Second	0	0	0	0	1	7	0.002245764	311698	12.64979005	7	1.945910149	B	HippocampusCulture
E2_S24_I6	I6	C182	Dendrites	Den	Prep1	P7	2nd	Second	15790	1223	8.980981352	53	0.853325927	92172	22.82259083	519980.404	13.16154641	118673	11.68412709	B	HippocampusCulture
E2_S24_I7	I7	C183	Dendrites	Den	Prep1	P7	4th	Second	3921	414	6.829437274	33	0.94555144	68665	18.0528242	431744.0814	12.97558829	77942	11.26372024	B	HippocampusCulture
E2_S24_I8	I8	C184	Dendrites	Den	Prep1	P8	4th	Second	4684	493	3.256551321	17	0.954145533	97819	23.88684037	443637.5777	13.00276324	105971	11.57092075	B	HippocampusCulture
E3_S1_I1	I1	C185	Somata	Som	Prep1	P9	3rd	Third	4244	1263	6.533776301	51	0.273019634	1613	0.514835431	1227770.976	14.02071087	6321	8.751632702	A	HippocampusCulture
E3_S1_I2	I2	C186	Somata	Som	Prep1	P10	1st	Third	19267	2825	7.738424645	59	0.613595921	30689	8.963432443	604790.6351	13.31263762	54210	10.90062067	A	HippocampusCulture
E3_S1_I3	I3	C187	Somata	Som	Prep1	P9	1st	Third	6130	1063	1.185847826	56	0.923703101	74892	19.37281257	423536.8495	12.9563958	82051	11.31509628	A	HippocampusCulture
E3_S1_I4	I4	C188	Somata	Som	Prep1	P9	4th	Third	307588	8112	3.38606663	858	0.229382049	91812	22.75373417	1820738.508	14.41475275	414286	12.93431184	A	HippocampusCulture
E3_S1_I5	I5	C189	Somata	Som	Prep1	P9	2nd	Third	0	0	0	0	1	13	0.004170623	311704	12.6498093	13	2.564949357	A	HippocampusCulture
E3_S1_I6	I6	C190	Somata	Som	Prep1	P10	3rd	Third	5962	1195	3.472952212	33	0.748900524	17880	5.425234623	455906.55	13.03004313	24734	10.11593409	A	HippocampusCulture
E3_S1_I7	I7	C191	Somata	Som	Prep1	P10	2nd	Third	105977	5460	5.633178937	434	0.383346276	66151	17.50758253	1044478.869	13.85902863	182863	12.11649252	A	HippocampusCulture
E3_S1_I8	I8	C192	Somata	Som	Prep1	P10	4th	Third	130640	5600	5.050890357	426	0.380528129	80511	20.52794223	1085505.783	13.8975566	222832	12.3141734	A	HippocampusCulture
E3_S2_I1	I1	C185	Dendrites	Den	Prep1	P9	3rd	Third	366	124	16.03067714	17	0.91468033	4106	1.300202345	411166.7711	12.92675418	5346	8.584103897	B	HippocampusCulture
E3_S2_I2	I2	C186	Dendrites	Den	Prep1	P10	1st	Third	139	40	0.228022691	0	0.997417269	53680	14.69191589	367154.2936	12.81353746	53942	10.89566467	B	HippocampusCulture
E3_S2_I3	I3	C187	Dendrites	Den	Prep1	P9	1st	Third	2521	292	4.522902965	35	0.965679758	71919	18.74794713	416061.553	12.93858849	78003	11.26450257	B	HippocampusCulture
E3_S2_I4	I4	C188	Dendrites	Den	Prep1	P9	4th	Third	2533	296	2.349122078	20	0.979096045	119577	27.72684271	451071.9137	13.01938206	125068	11.73661287	B	HippocampusCulture
E3_S2_I5	I5	C189	Dendrites	Den	Prep1	P9	2nd	Third	0	0	0	0	1	8	0.002566579	311699	12.64979326	8	2.079441542	B	HippocampusCulture
E3_S2_I6	I6	C190	Dendrites	Den	Prep1	P10	3rd	Third	1116	122	2.515706091	7	0.989511241	105944	25.36760568	432953.7496	12.97838619	109830	11.60668899	B	HippocampusCulture
E3_S2_I7	I7	C191	Dendrites	Den	Prep1	P10	2nd	Third	458	72	2.648930681	5	0.994546204	84432	21.31459168	409132.8669	12.92179524	87205	11.37601695	B	HippocampusCulture
E3_S2_I8	I8	C192	Dendrites	Den	Prep1	P10	4th	Third	3676	706	3.805620609	323	0.928412875	51863	14.26555615	407078.416	12.91676111	58072	10.9694389	B	HippocampusCulture
E3_S3_I1	I1	C193	Somata	Som	Prep1	P9	3rd	Third	2028	872	11.00746269	55	0.126624738	302	0.096797044	2768679.603	14.83388109	2680	7.893572074	A	HippocampusCulture
E3_S3_I2	I2	C194	Somata	Som	Prep1	P10	1st	Third	6	6	2.127659574	0	0.869565217	40	0.012831576	366283.925	12.81116406	47	3.850147602	A	HippocampusCulture
E3_S3_I3	I3	C195	Somata	Som	Prep1	P9	1st	Third	68975	5253	4.169524705	553	0.440828045	54813	14.95563486	867572.6653	13.67345455	129751	11.77337251	A	HippocampusCulture
E3_S3_I4	I4	C196	Somata	Som	Prep1	P9	4th	Third	113762	6446	4.846529158	704	0.378908073	69832	18.30348367	1058186.537	13.87206719	193685	12.17398841	A	HippocampusCulture
E3_S3_I5	I5	C197	Somata	Som	Prep1	P9	2nd	Third	1	1	0	0	0.666666667	2	0.000641657	467539.5	13.05523912	3	1.098612289	A	HippocampusCulture
E3_S3_I6	I6	C198	Somata	Som	Prep1	P10	3rd	Third	91858	5180	5.443918379	343	0.43904383	72163	18.79959568	924631.5876	13.73715065	173827	12.06581583	A	HippocampusCulture
E3_S3_I7	I7	C199	Somata	Som	Prep1	P10	2nd	Third	131404	6823	5.335940378	393	0.342448462	68639	18.04722215	1173222.107	13.97526446	211734	12.26308605	A	HippocampusCulture
E3_S3_I8	I8	C200	Somata	Som	Prep1	P10	4th	Third	293663	7753	3.728715758	632	0.219498805	82764	20.98186105	1866674.263	14.43966894	391663	12.87815706	A	HippocampusCulture
E3_S4_I1	I1	C193	Dendrites	Den	Prep1	P9	3rd	Third	533	174	19.78171896	28	0.880739796	4143	1.311765041	447031.2759	13.01038384	5864	8.676587244	B	HippocampusCulture
E3_S4_I2	I2	C194	Dendrites	Den	Prep1	P10	1st	Third	97	64	0.183246073	0	0.991520238	11342	3.51109639	326393.7736	12.69585983	11460	9.34661799	B	HippocampusCulture
E3_S4_I3	I3	C195	Dendrites	Den	Prep1	P9	1st	Third	18754	1163	5.715066354	141	0.843557241	101884	24.63495134	519992.9086	13.16157045	128100	11.76056649	B	HippocampusCulture
E3_S4_I4	I4	C196	Dendrites	Den	Prep1	P9	4th	Third	14696	1221	7.235917439	150	0.873631705	102636	24.77173826	511251.9705	13.14461784	126646	11.74915107	B	HippocampusCulture
E3_S4_I5	I5	C197	Dendrites	Den	Prep1	P9	2nd	Third	0	0	0	0	1	16	0.005133026	311707	12.64981892	16	2.772588722	B	HippocampusCulture
E3_S4_I6	I6	C198	Dendrites	Den	Prep1	P10	3rd	Third	6010	411	5.512567727	20	0.94712938	108022	25.73711084	468995.921	13.05834935	120706	11.70111312	B	HippocampusCulture
E3_S4_I7	I7	C199	Dendrites	Den	Prep1	P10	2nd	Third	517	93	1.436056666	12	0.994213647	90893	22.5774	410826.756	12.92592689	92754	11.43770611	B	HippocampusCulture
E3_S4_I8	I8	C200	Dendrites	Den	Prep1	P10	4th	Third	11782	710	6.69240377	41	0.904083917	111441	26.33717138	501591.4507	13.12554122	132105	11.79135234	B	HippocampusCulture
E3_S5_I1	I1	C201	Somata	Som	Prep1	P9	3rd	Third	1120	593	12.5	5	0.536846439	1304	0.416620074	666314.5092	13.40951707	2776	7.928766322	A	HippocampusCulture
E3_S5_I2	I2	C202	Somata	Som	Prep1	P10	1st	Third	2828	1186	10.07644197	38	0.261720762	1016	0.324904783	1328696.968	14.0997093	4317	8.370315996	A	HippocampusCulture
E3_S5_I3	I3	C203	Somata	Som	Prep1	P9	1st	Third	29058	3311	3.462476952	258	0.664710928	58119	15.71590817	576301.4076	13.26438608	90571	11.41388935	A	HippocampusCulture
E3_S5_I4	I4	C204	Somata	Som	Prep1	P9	4th	Third	226005	7805	3.965887109	1098	0.266896505	82680	20.96503039	1538638.361	14.2464084	322576	12.68409405	A	HippocampusCulture
E3_S5_I5	I5	C205	Somata	Som	Prep1	P9	2nd	Third	1	1	0	0	0.875	7	0.002245764	356226.2857	12.78332144	8	2.079441542	A	HippocampusCulture
E3_S5_I6	I6	C206	Somata	Som	Prep1	P10	3rd	Third	211283	7766	5.063918814	578	0.242070505	67665	17.83680764	1650721.395	14.31672296	294436	12.59281694	A	HippocampusCulture
E3_S5_I7	I7	C207	Somata	Som	Prep1	P10	2nd	Third	37991	3948	2.951393792	122	0.630279572	64973	17.24959115	615788.5082	13.33065885	106221	11.57327711	A	HippocampusCulture
E3_S5_I8	I8	C208	Somata	Som	Prep1	P10	4th	Third	200439	7242	5.89354825	569	0.242984706	64519	17.1497302	1645250.372	14.31340313	282156	12.55021539	A	HippocampusCulture
E3_S6_I1	I1	C201	Dendrites	Den	Prep1	P9	3rd	Third	379	138	12.45107632	26	0.886839899	3174	1.00805107	405535.0095	12.91296249	4088	8.315811132	B	HippocampusCulture
E3_S6_I2	I2	C202	Dendrites	Den	Prep1	P10	1st	Third	682	88	1.453892917	1	0.991539386	80044	20.43320102	400906.3481	12.90148313	81918	11.31347403	B	HippocampusCulture
E3_S6_I3	I3	C203	Dendrites	Den	Prep1	P9	1st	Third	8608	740	5.009309977	174	0.916435124	96310	23.6053343	468682.1995	13.0576802	110634	11.61398273	B	HippocampusCulture
E3_S6_I4	I4	C204	Dendrites	Den	Prep1	P9	4th	Third	10421	851	5.838150742	95	0.912400247	109530	26.00297706	490286.1688	13.10274452	127489	11.75578537	B	HippocampusCulture
E3_S6_I5	I5	C205	Dendrites	Den	Prep1	P9	2nd	Third	0	0	0	0	1	12	0.003849819	311703	12.64980609	12	2.48490665	B	HippocampusCulture
E3_S6_I6	I6	C206	Dendrites	Den	Prep1	P10	3rd	Third	7032	587	5.597396177	12	0.938516327	107523	25.64871402	473162.1238	13.06719337	121360	11.70651661	B	HippocampusCulture
E3_S6_I7	I7	C207	Dendrites	Den	Prep1	P10	2nd	Third	778	132	0.294083727	0	0.992500916	102968	24.83197037	419024.3403	12.94568429	104052	11.55264605	B	HippocampusCulture
E3_S6_I8	I8	C208	Dendrites	Den	Prep1	P10	4th	Third	8397	554	6.699052187	42	0.930696078	113329	26.66439226	489457.9959	13.10105393	130511	11.77921279	B	HippocampusCulture
E3_S7_I1	I1	C209	Somata	Som	Prep1	P9	3rd	Third	5898	1608	14.99838379	157	0.232475599	1834	0.584961327	1586600.613	14.27710431	9281	9.135724579	A	HippocampusCulture
E3_S7_I2	I2	C210	Somata	Som	Prep1	P10	1st	Third	5456	959	3.460490848	23	0.919903516	62926	16.79742243	421832.5775	12.95236378	70857	11.16841904	A	HippocampusCulture
E3_S7_I3	I3	C211	Somata	Som	Prep1	P9	1st	Third	506	242	0.706718909	31	0.992151762	67886	17.88464528	385302.5818	12.86178423	68910	11.14055658	A	HippocampusCulture
E3_S7_I4	I4	C212	Somata	Som	Prep1	P9	4th	Third	165431	6868	4.99207607	952	0.366355525	96198	23.58435751	1171869.956	13.97411128	276378	12.52952477	A	HippocampusCulture
E3_S7_I5	I5	C213	Somata	Som	Prep1	P9	2nd	Third	1	1	0	0	0.916666667	11	0.003529012	340038.5455	12.73681426	12	2.48490665	A	HippocampusCulture
E3_S7_I6	I6	C214	Somata	Som	Prep1	P10	3rd	Third	67035	4048	4.374632233	137	0.540732536	79087	20.23834505	755743.6127	13.53545746	152950	11.93786635	A	HippocampusCulture
E3_S7_I7	I7	C215	Somata	Som	Prep1	P10	2nd	Third	25743	2635	3.650964145	122	0.725383815	68321	17.97864278	543728.4738	13.20620527	97755	11.49021963	A	HippocampusCulture
E3_S7_I8	I8	C216	Somata	Som	Prep1	P10	4th	Third	214962	7103	6.749452821	587	0.297329808	91208	22.63793159	1453136.293	14.18923474	328960	12.70369144	A	HippocampusCulture
E3_S8_I1	I1	C209	Dendrites	Den	Prep1	P9	3rd	Third	181	63	6.594784353	14	0.947651007	3530	1.119849249	356119.362	12.78302124	3988	8.291045131	B	HippocampusCulture
E3_S8_I2	I2	C210	Dendrites	Den	Prep1	P10	1st	Third	850	132	3.458303292	4	0.989370441	79488	20.32010921	409545.043	12.92280217	83220	11.32924298	B	HippocampusCulture
E3_S8_I3	I3	C211	Dendrites	Den	Prep1	P9	1st	Third	458	80	2.135632158	4	0.994735283	87292	21.87862641	409847.4846	12.92354038	89669	11.40388039	B	HippocampusCulture
E3_S8_I4	I4	C212	Dendrites	Den	Prep1	P9	4th	Third	10808	963	6.344188007	132	0.912070601	113478	26.69009265	497735.2524	13.11782359	132846	11.79694584	B	HippocampusCulture
E3_S8_I5	I5	C213	Dendrites	Den	Prep1	P9	2nd	Third	0	0	0	0	1	12	0.003849819	311703	12.64980609	12	2.48490665	B	HippocampusCulture
E3_S8_I6	I6	C214	Dendrites	Den	Prep1	P10	3rd	Third	69	23	0.38907091	0	0.999324543	102084	24.67137937	415671.9349	12.93765161	102552	11.53812527	B	HippocampusCulture
E3_S8_I7	I7	C215	Dendrites	Den	Prep1	P10	2nd	Third	14499	1043	8.760538812	81	0.870950611	98400	23.99467435	516064.5157	13.15398707	123828	11.72664878	B	HippocampusCulture
E3_S8_I8	I8	C216	Dendrites	Den	Prep1	P10	4th	Third	1089	128	3.343507603	18	0.989309616	102444	24.73686117	433090.5173	12.97870203	107133	11.58182633	B	HippocampusCulture
E3_S9_I1	I1	C217	Somata	Som	Prep1	P9	3rd	Third	8121	2154	17.3732922	227	0.109451675	1026	0.328092173	3457869.751	15.05616328	11345	9.336532397	A	HippocampusCulture
E3_S9_I2	I2	C218	Somata	Som	Prep1	P10	1st	Third	95090	5751	5.867187258	103	0.373268461	56695	15.39010712	1048433.249	13.86280746	161355	11.99136219	A	HippocampusCulture
E3_S9_I3	I3	C219	Somata	Som	Prep1	P9	1st	Third	24946	3003	2.99285534	141	0.716178301	63303	16.8810701	539758.4364	13.19887698	91117	11.41989967	A	HippocampusCulture
E3_S9_I4	I4	C220	Somata	Som	Prep1	P9	4th	Third	60186	4882	2.953216581	340	0.559047661	76736	19.75557827	715944.6212	13.4813581	141439	11.85962381	A	HippocampusCulture
E3_S9_I5	I5	C221	Somata	Som	Prep1	P9	2nd	Third	0	0	50	0	1	1	0.00032083	623384	13.34291798	2	0.693147181	A	HippocampusCulture
E3_S9_I6	I6	C222	Somata	Som	Prep1	P10	3rd	Third	179125	6418	5.991317573	262	0.295587877	75275	19.45261341	1392573.812	14.14666426	270892	12.5094755	A	HippocampusCulture
E3_S9_I7	I7	C223	Somata	Som	Prep1	P10	2nd	Third	90769	5382	5.284256124	95	0.426023019	67442	17.78848056	939585.5899	13.7531942	167138	12.0265751	A	HippocampusCulture
E3_S9_I8	I8	C224	Somata	Som	Prep1	P10	4th	Third	87258	5051	3.215769458	81	0.471220735	77832	19.98136182	854090.9351	13.65779295	170659	12.04742269	A	HippocampusCulture
E3_S10_I1	I1	C217	Dendrites	Den	Prep1	P9	3rd	Third	555	173	21.86268993	13	0.79546273	2209	0.703727302	505025.1698	13.13236355	3554	8.175829009	B	HippocampusCulture
E3_S10_I2	I2	C218	Dendrites	Den	Prep1	P10	1st	Third	24	10	0.063778831	0	0.999687415	76755	19.75950325	388815.4425	12.87086007	76828	11.24932444	B	HippocampusCulture
E3_S10_I3	I3	C219	Dendrites	Den	Prep1	P9	1st	Third	1091	161	3.505564304	32	0.987700429	90181	22.44022972	421657.8937	12.95194959	94621	11.45763472	B	HippocampusCulture
E3_S10_I4	I4	C220	Dendrites	Den	Prep1	P9	4th	Third	4546	637	3.334417848	20	0.956091087	99422	24.18361862	444825.9035	13.00543826	107575	11.58594356	B	HippocampusCulture
E3_S10_I5	I5	C221	Dendrites	Den	Prep1	P9	2nd	Third	0	0	0	0	1	8	0.002566579	311699	12.64979326	8	2.079441542	B	HippocampusCulture
E3_S10_I6	I6	C222	Dendrites	Den	Prep1	P10	3rd	Third	4936	474	1.633958508	5	0.951463654	96859	23.70799168	436523.6896	12.98659792	103491	11.54723993	B	HippocampusCulture
E3_S10_I7	I7	C223	Dendrites	Den	Prep1	P10	2nd	Third	1165	132	2.136473557	11	0.987365435	91902	22.77095985	417681.1193	12.94247355	95110	11.4627894	B	HippocampusCulture
E3_S10_I8	I8	C224	Dendrites	Den	Prep1	P10	4th	Third	864	117	0.744922203	2	0.992206904	110258	26.13064612	428454.771	12.96794046	111958	11.62587908	B	HippocampusCulture
E3_S11_I1	I1	C225	Somata	Som	Prep1	P9	3rd	Third	12159	2719	18.28877005	235	0.098749273	1358	0.433797904	3879686.797	15.17126499	16830	9.730918287	A	HippocampusCulture
E3_S11_I2	I2	C226	Somata	Som	Prep1	P10	1st	Third	94585	5609	7.741297903	178	0.295085991	39669	11.29012978	1290614.039	14.07062866	145712	11.88938735	A	HippocampusCulture
E3_S11_I3	I3	C227	Somata	Som	Prep1	P9	1st	Third	72455	4609	4.884261976	314	0.471838755	65009	17.25749934	839362.6283	13.64039811	144853	11.88347471	A	HippocampusCulture
E3_S11_I4	I4	C228	Somata	Som	Prep1	P9	4th	Third	199186	7384	3.958385771	638	0.301754141	86356	21.69492547	1373477.869	14.13285667	297975	12.60476487	A	HippocampusCulture
E3_S11_I5	I5	C229	Somata	Som	Prep1	P9	2nd	Third	0	0	0	0	1	5	0.001604127	311696	12.64978363	5	1.609437912	A	HippocampusCulture
E3_S11_I6	I6	C230	Somata	Som	Prep1	P10	3rd	Third	289851	7801	4.7374454	631	0.221545108	82670	20.96302626	1868570.859	14.44068445	391709	12.8782745	A	HippocampusCulture
E3_S11_I7	I7	C231	Somata	Som	Prep1	P10	2nd	Third	6115	911	1.533519446	25	0.920511625	71104	18.57495526	422326.7237	12.95353452	78447	11.27017852	A	HippocampusCulture
E3_S11_I8	I8	C232	Somata	Som	Prep1	P10	4th	Third	3332	905	0.217797595	8	0.950741096	64465	17.13783643	396508.6274	12.89045308	67953	11.12657157	A	HippocampusCulture
E3_S12_I1	I1	C225	Dendrites	Den	Prep1	P9	3rd	Third	516	144	12.485482	15	0.882548109	3990	1.263934161	408723.8211	12.92079495	5166	8.549853974	B	HippocampusCulture
E3_S12_I2	I2	C226	Dendrites	Den	Prep1	P10	1st	Third	10246	923	12.15909091	20	0.877030329	73218	19.02215848	499627.8423	13.12161878	95040	11.46205313	B	HippocampusCulture
E3_S12_I3	I3	C227	Dendrites	Den	Prep1	P9	1st	Third	7440	574	6.003266542	59	0.920547974	86885	21.79885392	460629.721	13.04034979	100412	11.517037	B	HippocampusCulture
E3_S12_I4	I4	C228	Dendrites	Den	Prep1	P9	4th	Third	24942	1349	8.765702305	133	0.831502201	123740	28.4178205	573981.386	13.26035225	163113	12.00219849	B	HippocampusCulture
E3_S12_I5	I5	C229	Dendrites	Den	Prep1	P9	2nd	Third	0	0	0	0	1	17	0.005453822	311708	12.64982213	17	2.833213344	B	HippocampusCulture
E3_S12_I6	I6	C230	Dendrites	Den	Prep1	P10	3rd	Third	8170	687	7.890499195	23	0.919531311	93623	23.09888136	478542.6544	13.07850063	110538	11.61311463	B	HippocampusCulture
E3_S12_I7	I7	C231	Dendrites	Den	Prep1	P10	2nd	Third	1823	233	3.892658918	6	0.97972621	88386	22.09224724	424895.6612	12.95959891	93869	11.44965547	B	HippocampusCulture
E3_S12_I8	I8	C232	Dendrites	Den	Prep1	P10	4th	Third	9080	665	2.368162334	484	0.922954227	114570	26.87789875	473046.6513	13.06694929	127145	11.75308345	B	HippocampusCulture
E3_S13_I1	I1	C233	Somata	Som	Prep2	P14	4th	Third	16715	3516	11.35790495	251	0.071780282	1312	0.419165312	4919300.198	15.40867684	20620	9.934016758	A	HippocampusCulture
E3_S13_I2	I2	C234	Somata	Som	Prep1	P13	4th	Third	38465	3953	3.645383261	44	0.573628734	51809	14.25281981	657659.3353	13.39644235	93735	11.44822693	A	HippocampusCulture
E3_S13_I3	I3	C235	Somata	Som	Prep2	P14	1st	Third	111622	6251	5.349332544	551	0.325068141	54026	14.77262473	1188631.02	13.9883128	175592	12.0759184	A	HippocampusCulture
E3_S13_I4	I4	C236	Somata	Som	Prep1	P13	3rd	Third	148725	6755	4.08662257	274	0.352923805	81266	20.68063427	1160873.486	13.96468329	240076	12.38871082	A	HippocampusCulture
E3_S13_I5	I5	C237	Somata	Som	Prep2	P14	3rd	Third	2	2	0	0	0.333333333	1	0.00032083	935076	13.74838309	3	1.098612289	A	HippocampusCulture
E3_S13_I6	I6	C238	Somata	Som	Prep1	P13	2nd	Third	70620	5256	3.715270373	242	0.493741605	69110	18.14858679	801015.5372	13.59363562	145373	11.88705813	A	HippocampusCulture
E3_S13_I7	I7	C239	Somata	Som	Prep1	P13	1st	Third	73464	4986	5.38890627	354	0.404621527	50167	13.86372555	945250.9683	13.75920575	131047	11.78331132	A	HippocampusCulture
E3_S13_I8	I8	C240	Somata	Som	Prep2	P14	2nd	Third	275199	7851	4.544552491	676	0.214322331	75255	19.44845017	1891394.927	14.45282517	367847	12.81542237	A	HippocampusCulture
E3_S14_I1	I1	C233	Dendrites	Den	Prep2	P14	4th	Third	4388	719	10.71505959	47	0.461837156	3806	1.206350615	765117.5276	13.54778473	9230	9.130214327	B	HippocampusCulture
E3_S14_I2	I2	C234	Dendrites	Den	Prep1	P13	4th	Third	658	123	1.492320364	4	0.991859722	80662	20.55852765	401565.722	12.90312649	82556	11.32123213	B	HippocampusCulture
E3_S14_I3	I3	C235	Dendrites	Den	Prep2	P14	1st	Third	4346	638	8.535191956	95	0.930652717	59599	16.0518732	436185.8528	12.9858237	70016	11.15647907	B	HippocampusCulture
E3_S14_I4	I4	C236	Dendrites	Den	Prep1	P13	3rd	Third	1287	313	4.545326006	54	0.986757517	99924	24.27608323	437002.1267	12.98769334	106087	11.57201479	B	HippocampusCulture
E3_S14_I5	I5	C237	Dendrites	Den	Prep2	P14	3rd	Third	0	0	0	0	1	2	0.000641657	311693	12.64977401	2	0.693147181	B	HippocampusCulture
E3_S14_I6	I6	C238	Dendrites	Den	Prep1	P13	2nd	Third	283	59	0.429199815	6	0.996558745	83692	21.16732384	398458.4951	12.89535862	84343	11.3426471	B	HippocampusCulture
E3_S14_I7	I7	C239	Dendrites	Den	Prep1	P13	1st	Third	6243	806	5.155320555	77	0.924065842	76910	19.79150851	443392.1747	13.00220993	87754	11.38229272	B	HippocampusCulture
E3_S14_I8	I8	C240	Dendrites	Den	Prep2	P14	2nd	Third	3949	494	3.478911806	49	0.959201584	93996	23.16958641	438186.5011	12.9903999	101526	11.5280702	B	HippocampusCulture
E3_S15_I1	I1	C241	Somata	Som	Prep2	P14	4th	Third	198	129	6.04519774	1	0.880336741	1464	0.46750012	378609.5287	12.84426069	1770	7.478734826	A	HippocampusCulture
E3_S15_I2	I2	C242	Somata	Som	Prep1	P13	4th	Third	192072	7692	4.312779522	210	0.247310734	63178	16.85335411	1584100.105	14.27552705	266974	12.49490655	A	HippocampusCulture
E3_S15_I3	I3	C243	Somata	Som	Prep2	P14	1st	Third	146287	7293	5.886867127	613	0.246639623	48093	13.36718698	1549989.54	14.25375874	207190	12.24139153	A	HippocampusCulture
E3_S15_I4	I4	C244	Somata	Som	Prep1	P13	3rd	Third	53000	5115	4.420278999	377	0.507869188	55084	15.01847182	755582.8675	13.53524474	113477	11.63935545	A	HippocampusCulture
E3_S15_I5	I5	C245	Somata	Som	Prep2	P14	3rd	Third	3	3	0	0	0	0	0	Inf	Inf	3	1.098612289	A	HippocampusCulture
E3_S15_I6	I6	C246	Somata	Som	Prep1	P13	2nd	Third	72958	5345	3.368965493	276	0.465959805	63898	17.01274531	834156.9651	13.63417687	141913	11.86296947	A	HippocampusCulture
E3_S15_I7	I7	C247	Somata	Som	Prep1	P13	1st	Third	4123	1684	17.75811209	70	0.24802726	1383	0.441748596	1534809.631	14.24391691	6780	8.821732381	A	HippocampusCulture
E3_S15_I8	I8	C248	Somata	Som	Prep2	P14	2nd	Third	15017	2006	7.564485018	51	0.804704815	62087	16.61066194	502502.551	13.127356	83469	11.33223058	A	HippocampusCulture
E3_S16_I1	I1	C241	Dendrites	Den	Prep2	P14	4th	Third	466	147	8.834412581	7	0.880010147	3469	1.10071075	392837.0827	12.88115026	4324	8.371936179	B	HippocampusCulture
E3_S16_I2	I2	C242	Dendrites	Den	Prep1	P13	4th	Third	2537	447	1.615025555	11	0.964128338	68483	18.01359378	400791.7626	12.90119728	72197	11.18715377	B	HippocampusCulture
E3_S16_I3	I3	C243	Dendrites	Den	Prep2	P14	1st	Third	1299	233	4.879238839	18	0.983111054	76663	19.7404945	415288.4823	12.9367287	81980	11.31423059	B	HippocampusCulture
E3_S16_I4	I4	C244	Dendrites	Den	Prep1	P13	3rd	Third	15482	1846	7.520848897	98	0.87157506	105736	25.33041705	517883.301	13.15750521	131182	11.78434095	B	HippocampusCulture
E3_S16_I5	I5	C245	Dendrites	Den	Prep2	P14	3rd	Third	0	0	0	0	1	9	0.002887392	311700	12.64979647	9	2.197224577	B	HippocampusCulture
E3_S16_I6	I6	C246	Dendrites	Den	Prep1	P13	2nd	Third	1143	170	0.737538413	5	0.987952187	94139	23.1966587	413831.1523	12.93321333	95995	11.47205139	B	HippocampusCulture
E3_S16_I7	I7	C247	Dendrites	Den	Prep1	P13	1st	Third	1422	216	3.685722928	4	0.977607839	62257	16.64857146	397151.192	12.89207232	66120	11.09922655	B	HippocampusCulture
E3_S16_I8	I8	C248	Dendrites	Den	Prep2	P14	2nd	Third	916	163	2.242593744	19	0.990092715	93440	23.06414468	418571.7759	12.94460366	96540	11.47771271	B	HippocampusCulture
E3_S17_I1	I1	C249	Somata	Som	Prep2	P14	4th	Third	2369	911	15.30971058	32	0.233152347	730	0.233659069	1582219.777	14.27433934	3697	8.215276959	A	HippocampusCulture
E3_S17_I2	I2	C250	Somata	Som	Prep1	P13	4th	Third	27112	3872	4.521938383	48	0.490765914	26175	7.747154197	721051.8673	13.48846635	55861	10.93062174	A	HippocampusCulture
E3_S17_I3	I3	C251	Somata	Som	Prep2	P14	1st	Third	9705	2045	6.712481772	84	0.837216263	50346	13.90631344	463544.8515	13.04665843	64462	11.07383118	A	HippocampusCulture
E3_S17_I4	I4	C252	Somata	Som	Prep1	P13	3rd	Third	223053	8622	4.847042526	404	0.253832566	76016	19.60655856	1605217.963	14.28877011	314728	12.65946405	A	HippocampusCulture
E3_S17_I5	I5	C253	Somata	Som	Prep2	P14	3rd	Third	2	2	0	0	0.6	3	0.000962482	519490	13.16060284	5	1.609437912	A	HippocampusCulture
E3_S17_I6	I6	C254	Somata	Som	Prep1	P13	2nd	Third	175618	7456	4.73491868	596	0.262832473	62828	16.7756509	1495757.163	14.2181431	250923	12.4329014	A	HippocampusCulture
E3_S17_I7	I7	C255	Somata	Som	Prep1	P13	1st	Third	33040	3782	3.26679388	150	0.607951995	51468	14.17230469	617521.2987	13.33346884	87517	11.37958834	A	HippocampusCulture
E3_S17_I8	I8	C256	Somata	Som	Prep2	P14	2nd	Third	108829	6275	5.950742426	375	0.373276861	65042	17.26474718	1073117.365	13.8860784	185271	12.1295749	A	HippocampusCulture
E3_S18_I1	I1	C249	Dendrites	Den	Prep2	P14	4th	Third	406	118	17.25067385	7	0.903908795	3885	1.231082212	421905.2108	12.95253595	5194	8.555259392	B	HippocampusCulture
E3_S18_I2	I2	C250	Dendrites	Den	Prep1	P13	4th	Third	1896	302	3.701672608	2	0.950869745	36734	10.54287149	380513.0322	12.84927571	40117	10.59955546	B	HippocampusCulture
E3_S18_I3	I3	C251	Dendrites	Den	Prep2	P14	1st	Third	8591	936	7.825632084	167	0.889548888	70535	18.45374203	466165.6149	13.05229625	86025	11.36239323	B	HippocampusCulture
E3_S18_I4	I4	C252	Dendrites	Den	Prep1	P13	3rd	Third	9470	787	7.21153493	42	0.924702157	116813	27.26065568	499412.0524	13.12118679	136143	11.82146108	B	HippocampusCulture
E3_S18_I5	I5	C253	Dendrites	Den	Prep2	P14	3rd	Third	0	0	0	0	1	3	0.000962482	311694	12.64977722	3	1.098612289	B	HippocampusCulture
E3_S18_I6	I6	C254	Dendrites	Den	Prep1	P13	2nd	Third	11327	783	3.990831666	68	0.909016871	113848	26.75383455	487589.9182	13.09723	130449	11.77873762	B	HippocampusCulture
E3_S18_I7	I7	C255	Dendrites	Den	Prep1	P13	1st	Third	62	17	1.872836009	3	0.98957498	6170	1.941100041	327340.1611	12.69875516	6354	8.756839815	B	HippocampusCulture
E3_S18_I8	I8	C256	Dendrites	Den	Prep2	P14	2nd	Third	16823	1121	9.432749947	74	0.863777814	107143	25.58125654	535388.087	13.19074716	136959	11.82743689	B	HippocampusCulture
E3_S19_I1	I1	C257	Somata	Som	Prep2	P14	4th	Third	2330	878	8.703512397	28	0.332956153	1177	0.37619699	1029248	13.844339	3872	8.261526448	A	HippocampusCulture
E3_S19_I2	I2	C258	Somata	Som	Prep1	P13	4th	Third	57461	5239	6.917787331	86	0.391802915	37072	10.62956793	956304.1571	13.7708313	101651	11.52930066	A	HippocampusCulture
E3_S19_I3	I3	C259	Somata	Som	Prep2	P14	1st	Third	68690	5674	7.86881364	330	0.408675388	47701	13.27269388	954516.0999	13.76895979	126690	11.74949844	A	HippocampusCulture
E3_S19_I4	I4	C260	Somata	Som	Prep1	P13	3rd	Third	51923	5409	5.592384966	387	0.58306433	73153	19.00848136	699135.2833	13.45759954	132895	11.79731462	A	HippocampusCulture
E3_S19_I5	I5	C261	Somata	Som	Prep2	P14	3rd	Third	4	4	0	0	0.2	1	0.00032083	1558460	14.25920871	5	1.609437912	A	HippocampusCulture
E3_S19_I6	I6	C262	Somata	Som	Prep1	P13	2nd	Third	88604	5946	5.513692568	241	0.405583879	60621	16.28231161	971532.813	13.78663032	158188	11.97153948	A	HippocampusCulture
E3_S19_I7	I7	C263	Somata	Som	Prep1	P13	1st	Third	26285	3606	4.204917507	195	0.64508779	48130	13.37609534	582270.0724	13.27468966	77885	11.26298866	A	HippocampusCulture
E3_S19_I8	I8	C264	Somata	Som	Prep2	P14	2nd	Third	110951	7216	5.986674398	352	0.352369925	60559	16.26836803	1123689.848	13.93212834	182806	12.11618076	A	HippocampusCulture
E3_S20_I1	I1	C257	Dendrites	Den	Prep2	P14	4th	Third	483	166	11.46953405	56	0.83213952	2672	0.849972802	426719.5363	12.96388225	3627	8.196161139	B	HippocampusCulture
E3_S20_I2	I2	C258	Dendrites	Den	Prep1	P13	4th	Third	4418	616	2.032720239	12	0.950581752	85213	21.46942334	426201.48	12.96266747	91503	11.42412704	B	HippocampusCulture
E3_S20_I3	I3	C259	Dendrites	Den	Prep2	P14	1st	Third	207	92	29.45241893	7	0.838733986	1113	0.355813864	528647.1914	13.17807655	1881	7.539558829	B	HippocampusCulture
E3_S20_I4	I4	C260	Dendrites	Den	Prep1	P13	3rd	Third	1052	240	2.183854498	20	0.989580498	101812	24.62182862	427185.9805	12.96497475	105181	11.56343795	B	HippocampusCulture
E3_S20_I5	I5	C261	Dendrites	Den	Prep2	P14	3rd	Third	0	0	NA	0	NA	0	0	NA	NA	0	#NAME?	B	HippocampusCulture
E3_S20_I6	I6	C262	Dendrites	Den	Prep1	P13	2nd	Third	844	151	2.943220171	12	0.991245206	96919	23.71919434	424719.3161	12.9591838	100740	11.52029822	B	HippocampusCulture
E3_S20_I7	I7	C263	Dendrites	Den	Prep1	P13	1st	Third	653	136	0.986448156	7	0.989496133	62174	16.630067	381597.9815	12.85212293	63460	11.05816507	B	HippocampusCulture
E3_S20_I8	I8	C264	Dendrites	Den	Prep2	P14	2nd	Third	1672	465	9.735849057	0	0.301003344	720	0.230465637	1149846.042	13.95513861	2650	7.882314919	B	HippocampusCulture
E3_S21_I1	I1	C265	Somata	Som	Prep2	P14	4th	Third	23589	4235	13.68535953	222	0.059002529	1493	0.476716563	6149566.071	15.63189208	29316	10.28588872	A	HippocampusCulture
E3_S21_I2	I2	C266	Somata	Som	Prep1	P13	4th	Third	41848	4032	3.587175583	48	0.617566248	67655	17.83464173	637114.004	13.36470389	113627	11.64067643	A	HippocampusCulture
E3_S21_I3	I3	C267	Somata	Som	Prep2	P14	1st	Third	6451	1145	6.020974926	58	0.877095921	46451	12.96999514	434487.4411	12.98192232	56353	10.93939076	A	HippocampusCulture
E3_S21_I4	I4	C268	Somata	Som	Prep1	P13	3rd	Third	267866	8703	4.280382106	571	0.233709289	81870	20.80236609	1759280.644	14.38041556	365972	12.81031211	A	HippocampusCulture
E3_S21_I5	I5	C269	Somata	Som	Prep2	P14	3rd	Third	1	1	0	0	0.666666667	2	0.000641657	467539.5	13.05523912	3	1.098612289	A	HippocampusCulture
E3_S21_I6	I6	C270	Somata	Som	Prep1	P13	2nd	Third	55772	4301	4.468634873	192	0.575994969	76025	19.60842472	704610.4006	13.46540031	138163	11.83618943	A	HippocampusCulture
E3_S21_I7	I7	C271	Somata	Som	Prep1	P13	1st	Third	1707	599	6.958525346	9	0.150074294	303	0.097117252	2234412.475	14.61948888	2170	7.682482447	A	HippocampusCulture
E3_S21_I8	I8	C272	Somata	Som	Prep2	P14	2nd	Third	1796	980	3.616484441	8	0.212914485	488	0.156320572	1521232.914	14.23503169	2378	7.774015077	A	HippocampusCulture
E3_S22_I1	I1	C265	Dendrites	Den	Prep2	P14	4th	Third	5985	1049	22.2024649	45	0.524747793	6658	2.091415396	779806.825	13.56680151	16309	9.699472382	B	HippocampusCulture
E3_S22_I2	I2	C266	Dendrites	Den	Prep1	P13	4th	Third	779	84	1.71424938	0	0.989920685	76508	19.7084485	398991.3259	12.89669496	78635	11.27257217	B	HippocampusCulture
E3_S22_I3	I3	C267	Dendrites	Den	Prep2	P14	1st	Third	1019	154	6.916775966	20	0.986188653	74189	19.22592516	420359.4851	12.94886554	80818	11.29995499	B	HippocampusCulture
E3_S22_I4	I4	C268	Dendrites	Den	Prep1	P13	3rd	Third	11376	1030	7.438096355	50	0.914834305	122736	28.25238763	513029.2063	13.14808805	144943	11.88409584	B	HippocampusCulture
E3_S22_I5	I5	C269	Dendrites	Den	Prep2	P14	3rd	Third	0	0	14.28571429	0	1	6	0.001924946	363646.5	12.80393752	7	1.945910149	B	HippocampusCulture
E3_S22_I6	I6	C270	Dendrites	Den	Prep1	P13	2nd	Third	4960	479	6.451977492	44	0.956816279	110873	26.23815564	472094.9205	13.06493535	123869	11.72697983	B	HippocampusCulture
E3_S22_I7	I7	C271	Dendrites	Den	Prep1	P13	1st	Third	2266	315	6.770844085	11	0.949582623	42886	12.09497514	400521.6996	12.90052323	48443	10.78814313	B	HippocampusCulture
E3_S22_I8	I8	C272	Dendrites	Den	Prep2	P14	2nd	Third	334	37	0.716816195	0	0.996904426	107562	25.65563037	423591.229	12.95652419	108675	11.59611706	B	HippocampusCulture
E3_S23_I1	I1	C273	Somata	Som	Prep2	P14	4th	Third	38782	4845	14.11866253	354	0.063485606	2653	0.843979844	5765422.049	15.56738892	48659	10.79259207	A	HippocampusCulture
E3_S23_I2	I2	C274	Somata	Som	Prep1	P13	4th	Third	28470	3155	2.892949815	96	0.593979192	41790	11.82241761	612835.7361	13.32585221	72452	11.19067955	A	HippocampusCulture
E3_S23_I3	I3	C275	Somata	Som	Prep2	P14	1st	Third	96553	5409	5.810585005	467	0.135085983	15153	4.636156699	2568787.203	14.75894444	119093	11.68765998	A	HippocampusCulture
E3_S23_I4	I4	C276	Somata	Som	Prep1	P13	3rd	Third	143063	6869	3.702489895	317	0.374405515	85810	21.58736708	1102505.92	13.91309626	238002	12.38003436	A	HippocampusCulture
E3_S23_I5	I5	C277	Somata	Som	Prep2	P14	3rd	Third	1	1	33.33333333	0	0.5	1	0.00032083	935076	13.74838309	3	1.098612289	A	HippocampusCulture
E3_S23_I6	I6	C278	Somata	Som	Prep1	P13	2nd	Third	151163	6807	5.724979089	654	0.312762269	69092	18.1447176	1291417.178	14.07125076	234324	12.36446005	A	HippocampusCulture
E3_S23_I7	I7	C279	Somata	Som	Prep1	P13	1st	Third	8394	2139	10.81168568	132	0.22638599	2495	0.794115588	1556070.702	14.25767442	12357	9.421977983	A	HippocampusCulture
E3_S23_I8	I8	C280	Somata	Som	Prep2	P14	2nd	Third	14784	1826	13.51299122	37	0.834417035	74687	19.33003432	535399.9806	13.19076937	103493	11.54725926	A	HippocampusCulture
E3_S24_I1	I1	C273	Dendrites	Den	Prep2	P14	4th	Third	31	18	0	0	0.854460094	182	0.058357088	364994.2253	12.80763681	213	5.361292166	B	HippocampusCulture
E3_S24_I2	I2	C274	Dendrites	Den	Prep1	P13	4th	Third	213	41	0.588253506	4	0.997747257	96110	23.56786766	411140.2923	12.92668978	96897	11.48140384	B	HippocampusCulture
E3_S24_I3	I3	C275	Dendrites	Den	Prep2	P14	1st	Third	4649	503	10.12057515	46	0.932636986	65002	17.25596175	449380.9219	13.01562619	77545	11.25861369	B	HippocampusCulture
E3_S24_I4	I4	C276	Dendrites	Den	Prep1	P13	3rd	Third	18661	1211	5.437142293	49	0.869838951	125035	28.63007927	530945.0895	13.18241389	152010	11.93170159	B	HippocampusCulture
E3_S24_I5	I5	C277	Dendrites	Den	Prep2	P14	3rd	Third	0	0	0	0	1	4	0.001283306	311695	12.64978042	4	1.386294361	B	HippocampusCulture
E3_S24_I6	I6	C278	Dendrites	Den	Prep1	P13	2nd	Third	1475	149	3.964037597	18	0.984504411	94857	23.33230024	429991.8951	12.97152164	100327	11.51619013	B	HippocampusCulture
E3_S24_I7	I7	C279	Dendrites	Den	Prep1	P13	1st	Third	1165	138	9.581834774	2	0.965358585	32521	9.447956492	394349.8261	12.88499368	37258	10.52562197	B	HippocampusCulture
E3_S24_I8	I8	C280	Dendrites	Den	Prep2	P14	2nd	Third	911	106	5.606237623	13	0.991889116	112997	26.60706213	453590.1011	13.02494921	120687	11.7009557	B	HippocampusCulture
E4_S1_I2	I2	C321	Somata	Som	Prep1	P16	3rd	Fourth	1249	408	38.60974688	5	0.228307692	371	0.118886632	2226490.873	14.6159373	2647	7.881182202	A	HippocampusCulture
E4_S1_I3	I3	C322	Somata	Som	Prep1	P16	2nd	Fourth	16086	2350	21.6825632	415	0.024475318	414	0.132647667	16282231.38	16.60558497	21598	9.980355997	A	HippocampusCulture
E4_S1_I4	I4	C323	Somata	Som	Prep1	P16	1st	Fourth	19733	2487	14.85862054	183	0.008364868	168	0.053870499	43788344.95	17.59487824	23589	10.06853578	A	HippocampusCulture
E4_S1_I6	I6	C324	Somata	Som	Prep1	P16	5th	Fourth	70078	4922	7.755039629	1809	0.006975909	505	0.161757358	48515876.61	17.69740166	78478	11.27057361	A	HippocampusCulture
E4_S1_I7	I7	C325	Somata	Som	Prep1	P16	4th	Fourth	54518	4364	13.86041439	418	0.006456513	357	0.114405476	56107454.12	17.84277923	64190	11.06960271	A	HippocampusCulture
E4_S1_I8	I8	C326	Somata	Som	Prep2	P15	3rd	Fourth	51486	4194	8.766080748	124	0.012570073	657	0.21034231	27236080.02	17.12005312	57289	10.95586391	A	HippocampusCulture
E4_S1_I9	I9	E1	Empty	Empty	NA	NA	NA	Fourth	0	0	NA	0	NA	0	0	NA	NA	0	#NAME?	Z	HippocampusCulture
E4_S1_I10	I10	E2	Empty	Empty	NA	NA	NA	Fourth	0	0	NA	0	NA	0	0	NA	NA	0	#NAME?	Z	HippocampusCulture
E4_S1_I11	I11	C327	Somata	Som	Prep2	P15	2nd	Fourth	5694	846	11.60303075	13	0.040840336	243	0.077901094	8640443.432	15.97196446	6731	8.814479	A	HippocampusCulture
E4_S1_I12	I12	E3	Empty	Empty	NA	NA	NA	Fourth	0	0	NA	0	NA	0	0	NA	NA	0	#NAME?	Z	HippocampusCulture
E4_S1_I13	I13	E4	Empty	Empty	NA	NA	NA	Fourth	0	0	NA	0	NA	0	0	NA	NA	0	#NAME?	Z	HippocampusCulture
E4_S1_I14	I14	E5	Empty	Empty	NA	NA	NA	Fourth	1	1	0	0	0	0	0	Inf	Inf	1	0	Z	HippocampusCulture
E4_S1_I15	I15	C328	Somata	Som	Prep2	P15	1st	Fourth	57691	4214	8.167095075	60	0.008294124	483	0.154721405	40985279.22	17.52872352	63413	11.05742417	A	HippocampusCulture
E4_S1_I16	I16	E6	Empty	Empty	NA	NA	NA	Fourth	0	0	NA	0	NA	0	0	NA	NA	0	#NAME?	Z	HippocampusCulture
E4_S1_I17	I17	E7	Empty	Empty	NA	NA	NA	Fourth	0	0	NA	0	NA	0	0	NA	NA	0	#NAME?	Z	HippocampusCulture
E4_S1_I18	I18	C329	Somata	Som	Prep2	P15	4th	Fourth	19407	2657	4.608473021	26	0.01590115	314	0.100639413	20569476.13	16.83931879	20701	9.937937287	A	HippocampusCulture
E4_S2_I2	I2	C330	Somata	Som	Prep1	P16	3rd	Fourth	18285	2834	22.71579805	267	0.022601549	429	0.137447136	17868688.11	16.69856047	24560	10.10887438	A	HippocampusCulture
E4_S2_I3	I3	C331	Somata	Som	Prep1	P16	2nd	Fourth	119725	6529	8.335418325	744	0.003573171	432	0.138406974	95295053.44	18.37248846	131895	11.78976143	A	HippocampusCulture
E4_S2_I4	I4	C332	Somata	Som	Prep1	P16	1st	Fourth	117594	6124	8.412355212	667	0.00290879	345	0.110564166	117126556.5	18.57876559	129500	11.77143616	A	HippocampusCulture
E4_S2_I6	I6	C333	Somata	Som	Prep1	P16	5th	Fourth	73841	4932	9.694050854	183	0.005601752	417	0.133607597	61697090.3	17.93774733	82432	11.31972899	A	HippocampusCulture
E4_S2_I7	I7	C334	Somata	Som	Prep1	P16	4th	Fourth	66627	4548	12.67402784	242	0.00644845	434	0.139046856	55428078.05	17.83059685	77071	11.25248235	A	HippocampusCulture
E4_S2_I8	I8	C335	Somata	Som	Prep2	P15	3rd	Fourth	80896	5060	5.946426715	64	0.005710777	465	0.14896398	58116734.17	17.8779642	86573	11.36874327	A	HippocampusCulture
E4_S2_I9	I9	E8	Empty	Empty	NA	NA	NA	Fourth	1	1	0	0	0	0	0	Inf	Inf	1	0	Z	HippocampusCulture
E4_S2_I10	I10	E9	Empty	Empty	NA	NA	NA	Fourth	4	4	0	0	0	0	0	Inf	Inf	4	1.386294361	Z	HippocampusCulture
E4_S2_I11	I11	C336	Somata	Som	Prep2	P15	2nd	Fourth	103155	5362	7.27747614	132	0.003607914	374	0.119846827	93283237.45	18.35115099	111797	11.62444001	A	HippocampusCulture
E4_S2_I12	I12	E10	Empty	Empty	NA	NA	NA	Fourth	1	1	0	0	0	0	0	Inf	Inf	1	0	Z	HippocampusCulture
E4_S2_I13	I13	E11	Empty	Empty	NA	NA	NA	Fourth	2	2	0	0	0	0	0	Inf	Inf	2	0.693147181	Z	HippocampusCulture
E4_S2_I14	I14	E12	Empty	Empty	NA	NA	NA	Fourth	3	3	0	0	0	0	0	Inf	Inf	3	1.098612289	Z	HippocampusCulture
E4_S2_I15	I15	C337	Somata	Som	Prep2	P15	1st	Fourth	69712	4550	9.043014511	164	0.00556449	391	0.125287585	61660538.99	17.93715472	77253	11.25484103	A	HippocampusCulture
E4_S2_I16	I16	E13	Empty	Empty	NA	NA	NA	Fourth	0	0	NA	0	NA	0	0	NA	NA	0	#NAME?	Z	HippocampusCulture
E4_S2_I17	I17	E14	Empty	Empty	NA	NA	NA	Fourth	2	2	50	0	0	0	0	Inf	Inf	4	1.386294361	Z	HippocampusCulture
E4_S2_I18	I18	C338	Somata	Som	Prep2	P15	4th	Fourth	1497	519	12.12723658	18	0.143099548	253	0.081104301	2480756.237	14.72407401	2012	7.606884531	A	HippocampusCulture
E4_S3_I2	I2	C339	Somata	Som	Prep1	P16	3rd	Fourth	70252	5058	11.99761093	217	0.003605565	255	0.081744917	98313146.02	18.40366831	80366	11.29434648	A	HippocampusCulture
E4_S3_I3	I3	C340	Somata	Som	Prep1	P16	2nd	Fourth	22081	2686	13.07707166	267	0.006755556	152	0.048742476	53105631.94	17.78779354	25885	10.16141893	A	HippocampusCulture
E4_S3_I4	I4	C341	Somata	Som	Prep1	P16	1st	Fourth	285935	7815	7.388241363	889	0.001448266	416	0.133287623	232696025.4	19.26524355	310155	12.64482745	A	HippocampusCulture
E4_S3_I6	I6	C342	Somata	Som	Prep1	P16	5th	Fourth	140615	6737	5.838652506	322	0.002731332	386	0.123687423	121342975.7	18.6141316	150086	11.91896374	A	HippocampusCulture
E4_S3_I7	I7	C343	Somata	Som	Prep1	P16	4th	Fourth	11958	1918	26.27902916	168	0.042633823	540	0.172948874	9934149.65	16.11148884	17181	9.751559401	A	HippocampusCulture
E4_S3_I8	I8	C344	Somata	Som	Prep2	P15	3rd	Fourth	201648	6467	6.276109933	315	0.001976646	400	0.128167746	168462040.4	18.942221	215914	12.28263546	A	HippocampusCulture
E4_S3_I9	I9	E15	Empty	Empty	NA	NA	NA	Fourth	1	1	0	0	0	0	0	Inf	Inf	1	0	Z	HippocampusCulture
E4_S3_I10	I10	E16	Empty	Empty	NA	NA	NA	Fourth	1	1	0	0	0	0	0	Inf	Inf	1	0	Z	HippocampusCulture
E4_S3_I11	I11	C345	Somata	Som	Prep2	P15	2nd	Fourth	7883	1376	24.21846928	36	0.061284969	517	0.165594732	6722436.085	15.72096116	11132	9.317579123	A	HippocampusCulture
E4_S3_I12	I12	E17	Empty	Empty	NA	NA	NA	Fourth	1	1	0	0	0	0	0	Inf	Inf	1	0	Z	HippocampusCulture
E4_S3_I13	I13	E18	Empty	Empty	NA	NA	NA	Fourth	0	0	NA	0	NA	0	0	NA	NA	0	#NAME?	Z	HippocampusCulture
E4_S3_I14	I14	E19	Empty	Empty	NA	NA	NA	Fourth	0	0	NA	0	NA	0	0	NA	NA	0	#NAME?	Z	HippocampusCulture
E4_S3_I15	I15	C346	Somata	Som	Prep2	P15	1st	Fourth	3	3	0	0	0	0	0	Inf	Inf	3	1.098612289	A	HippocampusCulture
E4_S3_I16	I16	E20	Empty	Empty	NA	NA	NA	Fourth	1	1	0	0	0	0	0	Inf	Inf	1	0	Z	HippocampusCulture
E4_S3_I17	I17	E21	Empty	Empty	NA	NA	NA	Fourth	1	1	0	0	0	0	0	Inf	Inf	1	0	Z	HippocampusCulture
E4_S3_I18	I18	C347	Somata	Som	Prep2	P15	4th	Fourth	670	541	15.66820276	1	0.266666667	244	0.078221424	1387088.012	14.14271715	1085	6.989335266	A	HippocampusCulture
E4_S4_I2	I2	C348	Somata	Som	Prep1	P16	3rd	Fourth	86434	5311	8.857361561	206	0.003221353	280	0.089751932	106256208.4	18.4813638	95367	11.46548789	A	HippocampusCulture
E4_S4_I3	I3	C349	Somata	Som	Prep1	P16	2nd	Fourth	27071	2913	12.52367125	196	0.016200029	449	0.14384571	22026378.08	16.9077513	31684	10.3635671	A	HippocampusCulture
E4_S4_I4	I4	C350	Somata	Som	Prep1	P16	1st	Fourth	163884	6985	6.586436358	572	0.002964625	489	0.1566404	112726346.6	18.54047373	176575	12.08150099	A	HippocampusCulture
E4_S4_I6	I6	C351	Somata	Som	Prep1	P16	5th	Fourth	58102	3960	7.364566471	142	0.011858915	699	0.223758763	28436428.2	17.16318156	63629	11.06082462	A	HippocampusCulture
E4_S4_I7	I7	C352	Somata	Som	Prep1	P16	4th	Fourth	27790	3315	17.86973092	428	0.015456544	443	0.141926224	24588126.86	17.01777424	34897	10.46015614	A	HippocampusCulture
E4_S4_I8	I8	C353	Somata	Som	Prep2	P15	3rd	Fourth	1251	608	13.86861314	17	0.023112481	30	0.009623991	15658784.9	16.56654265	1507	7.317876199	A	HippocampusCulture
E4_S4_I9	I9	E22	Empty	Empty	NA	NA	NA	Fourth	0	0	NA	0	NA	0	0	NA	NA	0	#NAME?	Z	HippocampusCulture
E4_S4_I10	I10	E23	Empty	Empty	NA	NA	NA	Fourth	25	25	21.875	0	0	0	0	Inf	Inf	32	3.465735903	Z	HippocampusCulture
E4_S4_I11	I11	C354	Somata	Som	Prep2	P15	2nd	Fourth	88	65	16.19047619	0	0	0	0	Inf	Inf	105	4.65396035	A	HippocampusCulture
E4_S4_I12	I12	E24	Empty	Empty	NA	NA	NA	Fourth	0	0	NA	0	NA	0	0	NA	NA	0	#NAME?	Z	HippocampusCulture
E4_S4_I13	I13	E25	Empty	Empty	NA	NA	NA	Fourth	3	3	0	0	0	0	0	Inf	Inf	3	1.098612289	Z	HippocampusCulture
E4_S4_I14	I14	E26	Empty	Empty	NA	NA	NA	Fourth	0	0	NA	0	NA	0	0	NA	NA	0	#NAME?	Z	HippocampusCulture
E4_S4_I15	I15	C355	Somata	Som	Prep2	P15	1st	Fourth	277081	7249	6.227161843	222	0.002230834	620	0.198520065	149294228.8	18.82142961	296379	12.59939432	A	HippocampusCulture
E4_S4_I16	I16	E27	Empty	Empty	NA	NA	NA	Fourth	0	0	NA	0	NA	0	0	NA	NA	0	#NAME?	Z	HippocampusCulture
E4_S4_I17	I17	E28	Empty	Empty	NA	NA	NA	Fourth	0	0	NA	0	NA	0	0	NA	NA	0	#NAME?	Z	HippocampusCulture
E4_S4_I18	I18	C356	Somata	Som	Prep2	P15	4th	Fourth	607	263	3.869303525	0	0.45706619	511	0.163676082	710549.7573	13.47379426	1163	7.058758153	A	HippocampusCulture
E4_S5_I2	I2	C357	Somata	Som	Prep1	P16	3rd	Fourth	5749	1003	31.05576125	88	0.05012205	308	0.098718265	9028724.308	16.01592164	8913	9.095266164	A	HippocampusCulture
E4_S5_I3	I3	C358	Somata	Som	Prep1	P16	2nd	Fourth	84737	4962	7.478422434	277	0.007425569	636	0.203632731	45460766.31	17.63236023	92573	11.4357528	A	HippocampusCulture
E4_S5_I4	I4	C359	Somata	Som	Prep1	P16	1st	Fourth	21559	2593	22.43343398	616	0.019065735	431	0.13808703	21105530.32	16.86504566	29144	10.28000434	A	HippocampusCulture
E4_S5_I6	I6	C360	Somata	Som	Prep1	P16	5th	Fourth	175064	5284	7.756892427	562	0.003393408	598	0.191489294	99766935.5	18.41834738	191043	12.16025381	A	HippocampusCulture
E4_S5_I7	I7	C361	Somata	Som	Prep1	P16	4th	Fourth	2618	617	64.64924347	30	0.207422927	693	0.221842348	4260232.589	15.26483432	9451	9.153875835	A	HippocampusCulture
E4_S5_I8	I8	C362	Somata	Som	Prep2	P15	3rd	Fourth	47939	2559	8.087797619	97	0.027847486	1376	0.43952253	12231454.88	16.31952146	53760	10.89228498	A	HippocampusCulture
E4_S5_I9	I9	E29	Empty	Empty	NA	NA	NA	Fourth	0	0	100	0	NA	0	0	Inf	Inf	1	0	Z	HippocampusCulture
E4_S5_I10	I10	E30	Empty	Empty	NA	NA	NA	Fourth	2	2	0	0	0	0	0	Inf	Inf	2	0.693147181	Z	HippocampusCulture
E4_S5_I11	I11	C363	Somata	Som	Prep2	P15	2nd	Fourth	40614	2566	8.211755824	151	0.013789767	570	0.182539606	24670262.48	17.02110913	45033	10.71515083	A	HippocampusCulture
E4_S5_I12	I12	E31	Empty	Empty	NA	NA	NA	Fourth	1	1	0	0	0	0	0	Inf	Inf	1	0	Z	HippocampusCulture
E4_S5_I13	I13	E32	Empty	Empty	NA	NA	NA	Fourth	0	0	NA	0	NA	0	0	NA	NA	0	#NAME?	Z	HippocampusCulture
E4_S5_I14	I14	E33	Empty	Empty	NA	NA	NA	Fourth	2	2	0	0	0	0	0	Inf	Inf	2	0.693147181	Z	HippocampusCulture
E4_S5_I15	I15	C364	Somata	Som	Prep2	P15	1st	Fourth	158482	5302	5.484072971	312	0.007469264	1195	0.381928242	44320367.36	17.60695489	169272	12.03926217	A	HippocampusCulture
E4_S5_I16	I16	E34	Empty	Empty	NA	NA	NA	Fourth	1	1	0	0	0	0	0	Inf	Inf	1	0	Z	HippocampusCulture
E4_S5_I17	I17	E35	Empty	Empty	NA	NA	NA	Fourth	1	1	0	0	0	0	0	Inf	Inf	1	0	Z	HippocampusCulture
E4_S5_I18	I18	C365	Somata	Som	Prep2	P15	4th	Fourth	15910	1366	18.51424172	12	0.059872461	1014	0.324267281	6409527.337	15.67329609	20784	9.941938739	A	HippocampusCulture
E4_S6_I2	I2	C366	Somata	Som	Prep1	P16	3rd	Fourth	17929	1861	7.400427829	68	0.010120455	184	0.058997996	33279096.47	17.32044002	19634	9.885018036	A	HippocampusCulture
E4_S6_I3	I3	C367	Somata	Som	Prep1	P16	2nd	Fourth	91119	5213	12.864541	655	0.004674367	431	0.13808703	76631382.36	18.15451724	105818	11.56947592	A	HippocampusCulture
E4_S6_I4	I4	C368	Somata	Som	Prep1	P16	1st	Fourth	3437	816	47.7644793	146	0.056360284	214	0.068610635	10594567.5	16.17585193	7269	8.891374009	A	HippocampusCulture
E4_S6_I6	I6	C369	Somata	Som	Prep1	P16	5th	Fourth	132365	5114	7.596581055	414	0.007103919	950	0.303862897	47627729.94	17.67892571	144723	11.88257685	A	HippocampusCulture
E4_S6_I7	I7	C370	Somata	Som	Prep1	P16	4th	Fourth	22958	2452	16.81129117	304	0.025512128	609	0.195004803	14715022.17	16.50437945	28695	10.26447817	A	HippocampusCulture
E4_S6_I8	I8	C371	Somata	Som	Prep2	P15	3rd	Fourth	7936	897	21.19906323	39	0.051949596	437	0.140006664	7624637.071	15.84689528	10675	9.275659838	A	HippocampusCulture
E4_S6_I9	I9	E36	Empty	Empty	NA	NA	NA	Fourth	1	1	0	0	0	0	0	Inf	Inf	1	0	Z	HippocampusCulture
E4_S6_I10	I10	E37	Empty	Empty	NA	NA	NA	Fourth	1	1	0	0	0	0	0	Inf	Inf	1	0	Z	HippocampusCulture
E4_S6_I11	I11	C372	Somata	Som	Prep2	P15	2nd	Fourth	28549	2003	19.05166973	101	0.028813559	850	0.271964318	13399919.6	16.41075927	36443	10.50350468	A	HippocampusCulture
E4_S6_I12	I12	E38	Empty	Empty	NA	NA	NA	Fourth	0	0	NA	0	NA	0	0	NA	NA	0	#NAME?	Z	HippocampusCulture
E4_S6_I13	I13	E39	Empty	Empty	NA	NA	NA	Fourth	0	0	NA	0	NA	0	0	NA	NA	0	#NAME?	Z	HippocampusCulture
E4_S6_I14	I14	E40	Empty	Empty	NA	NA	NA	Fourth	0	0	NA	0	NA	0	0	NA	NA	0	#NAME?	Z	HippocampusCulture
E4_S6_I15	I15	C373	Somata	Som	Prep2	P15	1st	Fourth	15815	2164	7.614884684	187	0.003797547	61	0.019566835	88859541.38	18.30256749	17387	9.76347808	A	HippocampusCulture
E4_S6_I16	I16	E41	Empty	Empty	NA	NA	NA	Fourth	0	0	NA	0	NA	0	0	NA	NA	0	#NAME?	Z	HippocampusCulture
E4_S6_I17	I17	E42	Empty	Empty	NA	NA	NA	Fourth	2	2	0	0	0	0	0	Inf	Inf	2	0.693147181	Z	HippocampusCulture
E4_S6_I18	I18	C374	Somata	Som	Prep2	P15	4th	Fourth	9221	720	5.662492992	12	0.085479398	863	0.276112288	3875959.337	15.17030376	10702	9.278185919	A	HippocampusCulture
E4_S7_I2	I2	C375	Somata	Som	Prep1	P16	3rd	Fourth	34070	4179	11.1324227	81	0.003937467	135	0.043293375	89115251.16	18.30544105	38581	10.56051521	A	HippocampusCulture
E4_S7_I3	I3	C376	Somata	Som	Prep1	P16	2nd	Fourth	175001	7101	7.20275255	485	0.002058596	362	0.116005935	163351125.3	18.91141258	189497	12.15212847	A	HippocampusCulture
E4_S7_I4	I4	C377	Somata	Som	Prep1	P16	1st	Fourth	54381	4790	3.052587028	209	0.007003183	385	0.123367385	45965147.16	17.643394	56706	10.9456353	A	HippocampusCulture
E4_S7_I6	I6	C378	Somata	Som	Prep1	P16	5th	Fourth	45831	4836	11.94599521	359	0.003903302	181	0.05803663	90739244.55	18.32350051	52662	10.87164941	A	HippocampusCulture
E4_S7_I7	I7	C379	Somata	Som	Prep1	P16	4th	Fourth	40129	4019	9.973327406	172	0.004987285	202	0.064765801	69465673.61	18.05634328	44990	10.71419552	A	HippocampusCulture
E4_S7_I8	I8	C380	Somata	Som	Prep2	P15	3rd	Fourth	30608	3000	9.764212354	33	0.017601795	549	0.175826287	19658607.65	16.79402585	34565	10.45059689	A	HippocampusCulture
E4_S7_I9	I9	E43	Empty	Empty	NA	NA	NA	Fourth	0	0	NA	0	NA	0	0	NA	NA	0	#NAME?	Z	HippocampusCulture
E4_S7_I10	I10	E44	Empty	Empty	NA	NA	NA	Fourth	1	1	0	0	0	0	0	Inf	Inf	1	0	Z	HippocampusCulture
E4_S7_I11	I11	C381	Somata	Som	Prep2	P15	2nd	Fourth	206648	7026	7.279316362	191	0.001934955	401	0.128487754	173954321.5	18.9743033	223510	12.31721143	A	HippocampusCulture
E4_S7_I12	I12	E45	Empty	Empty	NA	NA	NA	Fourth	2	2	0	0	0	0	0	Inf	Inf	2	0.693147181	Z	HippocampusCulture
E4_S7_I13	I13	E46	Empty	Empty	NA	NA	NA	Fourth	0	0	NA	0	NA	0	0	NA	NA	0	#NAME?	Z	HippocampusCulture
E4_S7_I14	I14	E47	Empty	Empty	NA	NA	NA	Fourth	3	3	0	0	0	0	0	Inf	Inf	3	1.098612289	Z	HippocampusCulture
E4_S7_I15	I15	C382	Somata	Som	Prep2	P15	1st	Fourth	54488	4835	8.62352687	283	0.003674531	202	0.064765801	92890073.13	18.34692734	60161	11.00477958	A	HippocampusCulture
E4_S7_I16	I16	E48	Empty	Empty	NA	NA	NA	Fourth	0	0	NA	0	NA	0	0	NA	NA	0	#NAME?	Z	HippocampusCulture
E4_S7_I17	I17	E49	Empty	Empty	NA	NA	NA	Fourth	2	2	0	0	0	0	0	Inf	Inf	2	0.693147181	Z	HippocampusCulture
E4_S7_I18	I18	C383	Somata	Som	Prep2	P15	4th	Fourth	52079	3763	7.714351014	27	0.007372412	387	0.12400746	45869014.78	17.64130039	56881	10.94871665	A	HippocampusCulture
E4_S8_I2	I2	C384	Somata	Som	Prep1	P16	3rd	Fourth	225862	7613	5.979401106	422	0.002085933	473	0.151522917	159169321.8	18.88547911	241178	12.39329053	A	HippocampusCulture
E4_S8_I3	I3	C385	Somata	Som	Prep1	P16	2nd	Fourth	1589	527	9.900990099	12	0.022588523	37	0.011869322	15316797.41	16.54446065	1818	7.505492275	A	HippocampusCulture
E4_S8_I4	I4	C386	Somata	Som	Prep1	P16	1st	Fourth	144310	6279	6.898184587	799	0.002639302	384	0.123047344	127002334.6	18.65971603	156273	11.95935976	A	HippocampusCulture
E4_S8_I6	I6	C387	Somata	Som	Prep1	P16	5th	Fourth	6454	1102	21.9397915	53	0.023559424	157	0.05034504	16956983.29	16.6461903	8537	9.052164937	A	HippocampusCulture
E4_S8_I7	I7	C388	Somata	Som	Prep1	P16	4th	Fourth	32403	2732	13.16997665	157	0.016225036	537	0.1719897	22162373.7	16.91390653	38117	10.54841566	A	HippocampusCulture
E4_S8_I8	I8	C389	Somata	Som	Prep2	P15	3rd	Fourth	4284	950	61.4390984	41	0.027652878	123	0.039446593	29242069.02	17.19111895	11535	9.353141171	A	HippocampusCulture
E4_S8_I9	I9	E50	Empty	Empty	NA	NA	NA	Fourth	1	1	0	0	0	0	0	Inf	Inf	1	0	Z	HippocampusCulture
E4_S8_I10	I10	E51	Empty	Empty	NA	NA	NA	Fourth	2	2	33.33333333	0	0	0	0	Inf	Inf	3	1.098612289	Z	HippocampusCulture
E4_S8_I11	I11	C390	Somata	Som	Prep2	P15	2nd	Fourth	172610	5996	8.40517014	472	0.003087237	536	0.171669971	110415350.5	18.51975973	189550	12.15240812	A	HippocampusCulture
E4_S8_I12	I12	E52	Empty	Empty	NA	NA	NA	Fourth	1	1	50	0	0	0	0	Inf	Inf	2	0.693147181	Z	HippocampusCulture
E4_S8_I13	I13	E53	Empty	Empty	NA	NA	NA	Fourth	1	1	0	0	0	0	0	Inf	Inf	1	0	Z	HippocampusCulture
E4_S8_I14	I14	E54	Empty	Empty	NA	NA	NA	Fourth	3	3	0	0	0	0	0	Inf	Inf	3	1.098612289	Z	HippocampusCulture
E4_S8_I15	I15	C391	Somata	Som	Prep2	P15	1st	Fourth	34185	2614	6.797097212	87	0.022531516	790	0.252815371	14880028.78	16.51553052	37619	10.53526452	A	HippocampusCulture
E4_S8_I16	I16	E55	Empty	Empty	NA	NA	NA	Fourth	3	3	0	0	0	0	0	Inf	Inf	3	1.098612289	Z	HippocampusCulture
E4_S8_I17	I17	E56	Empty	Empty	NA	NA	NA	Fourth	2	2	0	0	0	0	0	Inf	Inf	2	0.693147181	Z	HippocampusCulture
E4_S8_I18	I18	C392	Somata	Som	Prep2	P15	4th	Fourth	1285	412	12.82766313	1	0.177223289	277	0.088791158	2019345.213	14.51828386	1793	7.491645474	A	HippocampusCulture
E4_S9_I2	I2	C393	Somata	Som	Prep1	P16	3rd	Fourth	238137	6439	7.09164522	626	0.002427468	581	0.186055746	138460114.9	18.74609286	257613	12.45921374	A	HippocampusCulture
E4_S9_I3	I3	C394	Somata	Som	Prep1	P16	2nd	Fourth	31182	1979	9.972681443	195	0.018425827	589	0.188612783	18825341.19	16.75071446	35507	10.47748514	A	HippocampusCulture
E4_S9_I4	I4	C395	Somata	Som	Prep1	P16	1st	Fourth	57151	3759	8.244807357	346	0.006445481	373	0.119526764	52766424.88	17.78138565	63070	11.0520005	A	HippocampusCulture
E4_S9_I6	I6	C396	Somata	Som	Prep1	P16	5th	Fourth	3060	485	21.97239537	26	0.119543509	419	0.134247541	3346057.566	15.02329336	4492	8.410053316	A	HippocampusCulture
E4_S9_I7	I7	C397	Somata	Som	Prep1	P16	4th	Fourth	67538	4029	10.18963206	765	0.010158831	701	0.224397552	34239678.37	17.34889572	76833	11.24938951	A	HippocampusCulture
E4_S9_I8	I8	C398	Somata	Som	Prep2	P15	3rd	Fourth	123760	4591	7.154797727	181	0.008194294	1024	0.327454711	41103393.97	17.53160125	134595	11.81002555	A	HippocampusCulture
E4_S9_I9	I9	E57	Empty	Empty	NA	NA	NA	Fourth	0	0	NA	0	NA	0	0	NA	NA	0	#NAME?	Z	HippocampusCulture
E4_S9_I10	I10	E58	Empty	Empty	NA	NA	NA	Fourth	3	3	0	0	0	0	0	Inf	Inf	3	1.098612289	Z	HippocampusCulture
E4_S9_I11	I11	C399	Somata	Som	Prep2	P15	2nd	Fourth	90969	3813	8.111421168	90	0.012385983	1142	0.365051002	27486570.25	17.12920809	100340	11.5163197	A	HippocampusCulture
E4_S9_I12	I12	E59	Empty	Empty	NA	NA	NA	Fourth	1	1	0	0	0	0	0	Inf	Inf	1	0	Z	HippocampusCulture
E4_S9_I13	I13	E60	Empty	Empty	NA	NA	NA	Fourth	2	2	0	0	0	0	0	Inf	Inf	2	0.693147181	Z	HippocampusCulture
E4_S9_I14	I14	E61	Empty	Empty	NA	NA	NA	Fourth	1	1	0	0	0	0	0	Inf	Inf	1	0	Z	HippocampusCulture
E4_S9_I15	I15	C400	Somata	Som	Prep2	P15	1st	Fourth	353264	6769	6.145246967	766	0.003117107	1107	0.353902519	106919273	18.48758465	378390	12.84368069	A	HippocampusCulture
E4_S9_I16	I16	E62	Empty	Empty	NA	NA	NA	Fourth	1	1	0	0	0	0	0	Inf	Inf	1	0	Z	HippocampusCulture
E4_S9_I17	I17	E63	Empty	Empty	NA	NA	NA	Fourth	0	0	NA	0	NA	0	0	NA	NA	0	#NAME?	Z	HippocampusCulture
E4_S9_I18	I18	C401	Somata	Som	Prep2	P15	4th	Fourth	27043	2492	13.67808031	121	0.040514288	1147	0.366643438	8945203.039	16.00662797	32797	10.39809233	A	HippocampusCulture
E4_S10_I2	I2	C402	Somata	Som	Prep1	P16	3rd	Fourth	72438	5500	7.184827358	224	0.002169734	158	0.050665546	154852765.8	18.85798533	78457	11.27030598	A	HippocampusCulture
E4_S10_I3	I3	C403	Somata	Som	Prep1	P16	2nd	Fourth	39943	4369	11.27042929	487	0.007073039	288	0.092313906	49710820.52	17.72173318	45890	10.73400251	A	HippocampusCulture
E4_S10_I4	I4	C404	Somata	Som	Prep1	P16	1st	Fourth	56922	5007	7.808164247	232	0.005619639	323	0.103520996	60224497.93	17.91358977	62345	11.04043876	A	HippocampusCulture
E4_S10_I6	I6	C405	Somata	Som	Prep1	P16	5th	Fourth	100071	5569	8.107071777	195	0.00385479	388	0.124327494	88101188.62	18.29399658	109534	11.60399028	A	HippocampusCulture
E4_S10_I7	I7	C406	Somata	Som	Prep1	P16	4th	Fourth	16640	2600	13.69993008	563	0.004398403	76	0.024377179	82134195.71	18.223865	20022	9.904586948	A	HippocampusCulture
E4_S10_I8	I8	C407	Somata	Som	Prep2	P15	3rd	Fourth	251010	7282	7.245083469	267	0.001005844	253	0.081104301	334355881.8	19.6277165	271177	12.51052702	A	HippocampusCulture
E4_S10_I9	I9	E64	Empty	Empty	NA	NA	NA	Fourth	0	0	NA	0	NA	0	0	NA	NA	0	#NAME?	Z	HippocampusCulture
E4_S10_I10	I10	E65	Empty	Empty	NA	NA	NA	Fourth	1	1	0	0	0	0	0	Inf	Inf	1	0	Z	HippocampusCulture
E4_S10_I11	I11	C408	Somata	Som	Prep2	P15	2nd	Fourth	22034	2694	10.8460989	61	0.016470065	370	0.118566562	21252197.51	16.87197086	25198	10.13451991	A	HippocampusCulture
E4_S10_I12	I12	E66	Empty	Empty	NA	NA	NA	Fourth	0	0	NA	0	NA	0	0	NA	NA	0	#NAME?	Z	HippocampusCulture
E4_S10_I13	I13	E67	Empty	Empty	NA	NA	NA	Fourth	0	0	NA	0	NA	0	0	NA	NA	0	#NAME?	Z	HippocampusCulture
E4_S10_I14	I14	E68	Empty	Empty	NA	NA	NA	Fourth	1	1	0	0	0	0	0	Inf	Inf	1	0	Z	HippocampusCulture
E4_S10_I15	I15	C409	Somata	Som	Prep2	P15	1st	Fourth	11784	2170	17.13018944	96	0.036964981	456	0.146085018	10189956.67	16.13691315	14886	9.608176453	A	HippocampusCulture
E4_S10_I16	I16	E69	Empty	Empty	NA	NA	NA	Fourth	0	0	NA	0	NA	0	0	NA	NA	0	#NAME?	Z	HippocampusCulture
E4_S10_I17	I17	E70	Empty	Empty	NA	NA	NA	Fourth	1	1	0	0	0	0	0	Inf	Inf	1	0	Z	HippocampusCulture
E4_S10_I18	I18	C410	Somata	Som	Prep2	P15	4th	Fourth	99474	5150	10.3106939	55	0.004102503	410	0.13136773	84821439.58	18.25605889	111428	11.62113392	A	HippocampusCulture
E4_S11_I2	I2	C411	Somata	Som	Prep1	P16	3rd	Fourth	91055	4909	5.808511075	462	0.002724291	250	0.08014336	121564655.5	18.61595682	97426	11.48684839	A	HippocampusCulture
E4_S11_I3	I3	C412	Somata	Som	Prep1	P16	2nd	Fourth	149557	5772	8.188027222	714	0.004564123	689	0.220564697	74546381.34	18.12693206	164423	12.01019765	A	HippocampusCulture
E4_S11_I4	I4	C413	Somata	Som	Prep1	P16	1st	Fourth	46486	3402	9.484944986	278	0.014810289	703	0.225036332	23303348.16	16.96410761	52441	10.86744401	A	HippocampusCulture
E4_S11_I6	I6	C414	Somata	Som	Prep1	P16	5th	Fourth	24379	2281	20.28639618	108	0.02247505	563	0.180301934	17429097.6	16.67365164	31425	10.35535903	A	HippocampusCulture
E4_S11_I7	I7	C415	Somata	Som	Prep1	P16	4th	Fourth	24368	2149	13.49944087	177	0.008403022	208	0.066688255	42910104.73	17.5746179	28616	10.26172128	A	HippocampusCulture
E4_S11_I8	I8	C416	Somata	Som	Prep2	P15	3rd	Fourth	388113	7291	4.27003447	342	0.001611485	627	0.200756921	202452298.2	19.12601485	406437	12.91518421	A	HippocampusCulture
E4_S11_I9	I9	E71	Empty	Empty	NA	NA	NA	Fourth	1	1	0	0	0	0	0	Inf	Inf	1	0	Z	HippocampusCulture
E4_S11_I10	I10	E72	Empty	Empty	NA	NA	NA	Fourth	1	1	0	0	0	0	0	Inf	Inf	1	0	Z	HippocampusCulture
E4_S11_I11	I11	C417	Somata	Som	Prep2	P15	2nd	Fourth	97181	4355	7.531420262	93	0.006668232	653	0.209064365	50655691.63	17.74056215	105903	11.57027886	A	HippocampusCulture
E4_S11_I12	I12	E73	Empty	Empty	NA	NA	NA	Fourth	2	2	0	0	0	0	0	Inf	Inf	2	0.693147181	Z	HippocampusCulture
E4_S11_I13	I13	E74	Empty	Empty	NA	NA	NA	Fourth	0	0	NA	0	NA	0	0	NA	NA	0	#NAME?	Z	HippocampusCulture
E4_S11_I14	I14	E75	Empty	Empty	NA	NA	NA	Fourth	2	2	0	0	0	0	0	Inf	Inf	2	0.693147181	Z	HippocampusCulture
E4_S11_I15	I15	C418	Somata	Som	Prep2	P15	1st	Fourth	190319	5869	5.12332838	273	0.005032471	964	0.30832707	65482411.31	17.99729213	201900	12.2155278	A	HippocampusCulture
E4_S11_I16	I16	E76	Empty	Empty	NA	NA	NA	Fourth	1	1	0	0	0	0	0	Inf	Inf	1	0	Z	HippocampusCulture
E4_S11_I17	I17	E77	Empty	Empty	NA	NA	NA	Fourth	1	1	0	0	0	0	0	Inf	Inf	1	0	Z	HippocampusCulture
E4_S11_I18	I18	C419	Somata	Som	Prep2	P15	4th	Fourth	4165	820	10.1551481	4	0.181907378	927	0.296528031	1912803.987	14.46408078	5672	8.643297068	A	HippocampusCulture
E4_S12_I2	I2	C420	Somata	Som	Prep1	P16	3rd	Fourth	65962	3154	12.43542339	186	0.009493576	634	0.202993676	37570628.47	17.44173315	76266	11.24198251	A	HippocampusCulture
E4_S12_I3	I3	C421	Somata	Som	Prep1	P16	2nd	Fourth	128928	4716	9.365046392	1051	0.006997975	916	0.29301967	49286793.6	17.71316672	144420	11.880481	A	HippocampusCulture
E4_S12_I4	I4	C422	Somata	Som	Prep1	P16	1st	Fourth	87888	3846	7.189935958	608	0.010288986	920	0.294295466	32736827.8	17.30401123	96343	11.47567002	A	HippocampusCulture
E4_S12_I6	I6	C423	Somata	Som	Prep1	P16	5th	Fourth	234452	5871	5.626102363	385	0.004776152	1127	0.360273386	69400352.58	18.05540251	250031	12.42934019	A	HippocampusCulture
E4_S12_I7	I7	C424	Somata	Som	Prep1	P16	4th	Fourth	126363	5192	11.20720121	1038	0.005736093	735	0.235255709	61341338.28	17.93196453	144309	11.87971211	A	HippocampusCulture
E4_S12_I8	I8	C425	Somata	Som	Prep2	P15	3rd	Fourth	78663	3386	7.465960929	63	0.012456253	993	0.317573013	27127934.83	17.11607456	86151	11.36385685	A	HippocampusCulture
E4_S12_I9	I9	E78	Empty	Empty	NA	NA	NA	Fourth	0	0	NA	0	NA	0	0	NA	NA	0	#NAME?	Z	HippocampusCulture
E4_S12_I10	I10	E79	Empty	Empty	NA	NA	NA	Fourth	1	1	0	0	0	0	0	Inf	Inf	1	0	Z	HippocampusCulture
E4_S12_I11	I11	C426	Somata	Som	Prep2	P15	2nd	Fourth	53705	2652	7.421216006	82	0.019862602	1090	0.348486641	17009547.3	16.64928535	59276	10.98995978	A	HippocampusCulture
E4_S12_I12	I12	E80	Empty	Empty	NA	NA	NA	Fourth	1	1	0	0	0	0	0	Inf	Inf	1	0	Z	HippocampusCulture
E4_S12_I13	I13	E81	Empty	Empty	NA	NA	NA	Fourth	0	0	NA	0	NA	0	0	NA	NA	0	#NAME?	Z	HippocampusCulture
E4_S12_I14	I14	E82	Empty	Empty	NA	NA	NA	Fourth	1	1	0	0	0	0	0	Inf	Inf	1	0	Z	HippocampusCulture
E4_S12_I15	I15	C427	Somata	Som	Prep2	P15	1st	Fourth	47601	3285	17.19276843	438	0.017044524	833	0.26653953	22142681.82	16.91301761	59019	10.9856147	A	HippocampusCulture
E4_S12_I16	I16	E83	Empty	Empty	NA	NA	NA	Fourth	2	2	0	0	0	0	0	Inf	Inf	2	0.693147181	Z	HippocampusCulture
E4_S12_I17	I17	E84	Empty	Empty	NA	NA	NA	Fourth	3	3	0	0	0	0	0	Inf	Inf	3	1.098612289	Z	HippocampusCulture
E4_S12_I18	I18	C428	Somata	Som	Prep2	P15	4th	Fourth	102686	4883	6.918363669	83	0.005159629	533	0.170710772	65010543.19	17.99006002	110980	11.61710528	A	HippocampusCulture
E4_S13_I2	I2	C429	Somata	Som	Prep2	P18	3rd	Fourth	94727	4400	7.793056396	188	0.010859031	1042	0.333191572	31233383.02	17.25699805	104067	11.5527902	A	HippocampusCulture
E4_S13_I3	I3	C430	Somata	Som	Prep2	P18	1st	Fourth	220330	6379	7.296409333	1006	0.004533516	1008	0.322354725	74403748.96	18.12501689	239844	12.38774399	A	HippocampusCulture
E4_S13_I4	I4	C431	Somata	Som	Prep2	P18	2nd	Fourth	43161	3058	14.91676724	497	0.017065922	758	0.242599592	21518173.02	16.88440839	52203	10.86289524	A	HippocampusCulture
E4_S13_I6	I6	C432	Somata	Som	Prep1	P17	1st	Fourth	89927	4751	11.51923748	1127	0.003174812	290	0.092954379	111060932.8	18.52558955	103236	11.54477291	A	HippocampusCulture
E4_S13_I7	I7	C433	Somata	Som	Prep1	P17	2nd	Fourth	59354	3973	8.906533575	529	0.005777756	348	0.111524521	59287410	17.89790753	66120	11.09922655	A	HippocampusCulture
E4_S13_I8	I8	C434	Somata	Som	Prep1	P17	3rd	Fourth	86251	4499	8.82301096	870	0.009223036	811	0.259518339	37161535.61	17.4307848	96441	11.4766867	A	HippocampusCulture
E4_S13_I9	I9	E85	Empty	Empty	NA	NA	NA	Fourth	2	2	33.33333333	0	0	0	0	Inf	Inf	3	1.098612289	Z	HippocampusCulture
E4_S13_I10	I10	C435	Somata	Som	Prep1	P17	4th	Fourth	113628	4738	7.130885389	240	0.007236395	830	0.265582153	46503501.33	17.65503817	123505	11.72403692	A	HippocampusCulture
E4_S13_I11	I11	E86	Empty	Empty	NA	NA	NA	Fourth	0	0	NA	0	NA	0	0	NA	NA	0	#NAME?	Z	HippocampusCulture
E4_S13_I12	I12	C436	Somata	Som	Prep2	P18	4th	Fourth	34643	2841	27.85387211	565	0.019903683	715	0.228868844	21755691.68	16.89538597	49792	10.81560961	A	HippocampusCulture
E4_S13_I13	I13	E87	Empty	Empty	NA	NA	NA	Fourth	0	0	NA	0	NA	0	0	NA	NA	0	#NAME?	Z	HippocampusCulture
E4_S13_I14	I14	C437	Somata	Som	Prep2	P18	3rd	Fourth	34925	3173	16.90543082	223	0.017883089	640	0.204910816	21018412.25	16.86090939	43069	10.67055876	A	HippocampusCulture
E4_S13_I15	I15	E88	Empty	Empty	NA	NA	NA	Fourth	1	1	0	0	0	0	0	Inf	Inf	1	0	Z	HippocampusCulture
E4_S13_I16	I16	C438	Somata	Som	Prep1	P17	3rd	Fourth	23529	2134	15.88144595	82	0.038248473	939	0.300355052	9716833.387	16.08937034	29185	10.28141016	A	HippocampusCulture
E4_S13_I17	I17	E89	Empty	Empty	NA	NA	NA	Fourth	1	1	0	0	0	0	0	Inf	Inf	1	0	Z	HippocampusCulture
E4_S13_I18	I18	E90	Empty	Empty	NA	NA	NA	Fourth	2	2	0	0	0	0	0	Inf	Inf	2	0.693147181	Z	HippocampusCulture
E4_S14_I2	I2	C439	Somata	Som	Prep2	P18	3rd	Fourth	70746	4845	8.104779742	365	0.007328717	525	0.168152817	46359021.07	17.65192646	77954	11.26387419	A	HippocampusCulture
E4_S14_I3	I3	C440	Somata	Som	Prep2	P18	1st	Fourth	84896	5506	14.36442736	907	0.007070614	611	0.19564396	51577876.46	17.75860339	100909	11.5219744	A	HippocampusCulture
E4_S14_I4	I4	C441	Somata	Som	Prep2	P18	2nd	Fourth	63289	4603	10.47563058	370	0.004674943	299	0.095836405	74545784.55	18.12692405	71442	11.17664121	A	HippocampusCulture
E4_S14_I6	I6	C442	Somata	Som	Prep1	P17	1st	Fourth	160475	6872	9.324064123	983	0.003333374	540	0.172948874	103299891.7	18.45314689	178656	12.09321745	A	HippocampusCulture
E4_S14_I7	I7	C443	Somata	Som	Prep1	P17	2nd	Fourth	12846	1792	21.70669154	155	0.032087552	431	0.13808703	12424048.8	16.33514457	17156	9.750103246	A	HippocampusCulture
E4_S14_I8	I8	C444	Somata	Som	Prep1	P17	3rd	Fourth	98832	5771	6.729511566	380	0.006220388	621	0.198839622	53830317.6	17.80134739	107036	11.58092051	A	HippocampusCulture
E4_S14_I9	I9	E91	Empty	Empty	NA	NA	NA	Fourth	2	2	0	0	0	0	0	Inf	Inf	2	0.693147181	Z	HippocampusCulture
E4_S14_I10	I10	C445	Somata	Som	Prep1	P17	4th	Fourth	8680	1495	29.26424051	164	0.010848898	97	0.031110883	40628869.28	17.51998944	12640	9.444621668	A	HippocampusCulture
E4_S14_I11	I11	E92	Empty	Empty	NA	NA	NA	Fourth	8	8	11.11111111	0	0	0	0	Inf	Inf	9	2.197224577	Z	HippocampusCulture
E4_S14_I12	I12	C446	Somata	Som	Prep2	P18	4th	Fourth	20606	2638	50.88518883	302	0.025040802	537	0.1719897	25386985.41	17.04974722	43663	10.68425634	A	HippocampusCulture
E4_S14_I13	I13	E93	Empty	Empty	NA	NA	NA	Fourth	1	1	50	0	0	0	0	Inf	Inf	2	0.693147181	Z	HippocampusCulture
E4_S14_I14	I14	C447	Somata	Som	Prep2	P18	3rd	Fourth	18804	2693	7.896521655	23	0.009730696	185	0.059318447	34798618.34	17.36508824	20642	9.935083114	A	HippocampusCulture
E4_S14_I15	I15	E94	Empty	Empty	NA	NA	NA	Fourth	6	6	0	0	0	0	0	Inf	Inf	6	1.791759469	Z	HippocampusCulture
E4_S14_I16	I16	C448	Somata	Som	Prep1	P17	3rd	Fourth	95	68	73.37423313	15	0.746543779	324	0.103841161	1569705.093	14.26639832	1630	7.396335294	A	HippocampusCulture
E4_S14_I17	I17	E95	Empty	Empty	NA	NA	NA	Fourth	0	0	NA	0	NA	0	0	NA	NA	0	#NAME?	Z	HippocampusCulture
E4_S14_I18	I18	E96	Empty	Empty	NA	NA	NA	Fourth	6	6	0	0	0	0	0	Inf	Inf	6	1.791759469	Z	HippocampusCulture
E4_S15_I2	I2	C449	Somata	Som	Prep2	P18	3rd	Fourth	30666	3363	14.10489742	92	0.01255257	391	0.125287585	28944607.8	17.18089449	36264	10.49858079	A	HippocampusCulture
E4_S15_I3	I3	C450	Somata	Som	Prep2	P18	1st	Fourth	2244	700	37.18194911	19	0.135269392	354	0.113445176	3672258.39	15.1163174	4166	8.334711622	A	HippocampusCulture
E4_S15_I4	I4	C451	Somata	Som	Prep2	P18	2nd	Fourth	53246	4308	9.014996879	254	0.008065264	435	0.139366794	42534522.19	17.56582659	59279	10.99001039	A	HippocampusCulture
E4_S15_I6	I6	C452	Somata	Som	Prep1	P17	1st	Fourth	25847	3407	18.93215625	490	0.017789215	477	0.152802337	21646265.76	16.89034352	33076	10.40656322	A	HippocampusCulture
E4_S15_I7	I7	C453	Somata	Som	Prep1	P17	2nd	Fourth	39664	3670	14.00303438	406	0.004323626	174	0.055793372	83875554.05	18.24484476	46797	10.75357438	A	HippocampusCulture
E4_S15_I8	I8	C454	Somata	Som	Prep1	P17	3rd	Fourth	16188	2173	23.46906494	221	0.031002716	525	0.168152817	13158863.68	16.39260613	22127	10.00455386	A	HippocampusCulture
E4_S15_I9	I9	E97	Empty	Empty	NA	NA	NA	Fourth	0	0	NA	0	NA	0	0	NA	NA	0	#NAME?	Z	HippocampusCulture
E4_S15_I10	I10	C455	Somata	Som	Prep1	P17	4th	Fourth	204324	7012	7.426598362	274	0.00245245	503	0.161117767	137511216	18.73921604	221555	12.30842614	A	HippocampusCulture
E4_S15_I11	I11	E98	Empty	Empty	NA	NA	NA	Fourth	2	2	0	0	0	0	0	Inf	Inf	2	0.693147181	Z	HippocampusCulture
E4_S15_I12	I12	C456	Somata	Som	Prep2	P18	4th	Fourth	42979	3718	9.624802855	206	0.008381171	365	0.116966186	41198231.58	17.53390589	48188	10.78286531	A	HippocampusCulture
E4_S15_I13	I13	E99	Empty	Empty	NA	NA	NA	Fourth	0	0	NA	0	NA	0	0	NA	NA	0	#NAME?	Z	HippocampusCulture
E4_S15_I14	I14	C457	Somata	Som	Prep2	P18	3rd	Fourth	7454	1728	36.41893473	118	0.071262112	581	0.186055746	6892020.406	15.74587484	12823	9.458995712	A	HippocampusCulture
E4_S15_I15	I15	E100	Empty	Empty	NA	NA	NA	Fourth	0	0	NA	0	NA	0	0	NA	NA	0	#NAME?	Z	HippocampusCulture
E4_S15_I16	I16	C458	Somata	Som	Prep1	P17	3rd	Fourth	313194	8434	6.63068391	733	0.001802896	567	0.181580616	185497773.6	19.03855344	336828	12.72732769	A	HippocampusCulture
E4_S15_I17	I17	E101	Empty	Empty	NA	NA	NA	Fourth	0	0	100	0	NA	0	0	Inf	Inf	2	0.693147181	Z	HippocampusCulture
E4_S15_I18	I18	E102	Empty	Empty	NA	NA	NA	Fourth	0	0	NA	0	NA	0	0	NA	NA	0	#NAME?	Z	HippocampusCulture
E4_S16_I2	I2	C459	Somata	Som	Prep2	P18	3rd	Fourth	1010	328	68.9059081	8	0.283603096	403	0.129127763	3539130.471	15.07939163	4570	8.427268484	A	HippocampusCulture
E4_S16_I3	I3	C460	Somata	Som	Prep2	P18	1st	Fourth	2815	669	62.80125365	186	0.128123184	441	0.141286379	6549109.741	15.69483968	9253	9.132703102	A	HippocampusCulture
E4_S16_I4	I4	C461	Somata	Som	Prep2	P18	2nd	Fourth	2014	527	27.04557935	69	0.21603312	574	0.183818231	1981305.105	14.49926633	3642	8.20028826	A	HippocampusCulture
E4_S16_I6	I6	C462	Somata	Som	Prep1	P17	1st	Fourth	72364	4782	8.650772923	475	0.008359087	614	0.19660268	40899239	17.52662201	80409	11.29488139	A	HippocampusCulture
E4_S16_I7	I7	C463	Somata	Som	Prep1	P17	2nd	Fourth	138514	6213	6.94720338	850	0.004997715	700	0.224078158	67173436.73	18.02278844	150521	11.92185789	A	HippocampusCulture
E4_S16_I8	I8	C464	Somata	Som	Prep1	P17	3rd	Fourth	63708	4395	14.82479432	972	0.006741504	439	0.140646525	54358257.15	17.81110709	76453	11.24443145	A	HippocampusCulture
E4_S16_I9	I9	E103	Empty	Empty	NA	NA	NA	Fourth	0	0	100	0	NA	0	0	Inf	Inf	1	0	Z	HippocampusCulture
E4_S16_I10	I10	C465	Somata	Som	Prep1	P17	4th	Fourth	148025	6850	5.687503958	374	0.003431603	511	0.163676082	96464919.33	18.38468997	157890	11.96965387	A	HippocampusCulture
E4_S16_I11	I11	E104	Empty	Empty	NA	NA	NA	Fourth	7	7	36.36363636	0	0	0	0	Inf	Inf	11	2.397895273	Z	HippocampusCulture
E4_S16_I12	I12	C466	Somata	Som	Prep2	P18	4th	Fourth	112462	5400	7.012720558	372	0.004156922	471	0.150883195	80757833.76	18.20696553	121850	11.71054606	A	HippocampusCulture
E4_S16_I13	I13	E105	Empty	Empty	NA	NA	NA	Fourth	2	2	0	0	0	0	0	Inf	Inf	2	0.693147181	Z	HippocampusCulture
E4_S16_I14	I14	C467	Somata	Som	Prep2	P18	3rd	Fourth	60359	4746	8.125084935	155	0.005456398	332	0.106402413	62242009.7	17.94654073	66227	11.10084351	A	HippocampusCulture
E4_S16_I15	I15	E106	Empty	Empty	NA	NA	NA	Fourth	2	2	0	0	0	0	0	Inf	Inf	2	0.693147181	Z	HippocampusCulture
E4_S16_I16	I16	C468	Somata	Som	Prep1	P17	3rd	Fourth	122156	5958	9.267593352	264	0.002932074	360	0.115365758	117297370.5	18.5802229	135321	11.81540501	A	HippocampusCulture
E4_S16_I17	I17	E107	Empty	Empty	NA	NA	NA	Fourth	1	1	50	0	0	0	0	Inf	Inf	2	0.693147181	Z	HippocampusCulture
E4_S16_I18	I18	E108	Empty	Empty	NA	NA	NA	Fourth	0	0	NA	0	NA	0	0	NA	NA	0	#NAME?	Z	HippocampusCulture
E4_S17_I2	I2	C469	Somata	Som	Prep2	P18	3rd	Fourth	122523	7053	8.948085409	166	0.002382462	293	0.093915073	143819300	18.78406821	135068	11.81353363	A	HippocampusCulture
E4_S17_I3	I3	C470	Somata	Som	Prep2	P18	1st	Fourth	3569	1551	18.17377847	108	0.006484734	24	0.007699341	58745289.38	17.88872153	4523	8.416930769	A	HippocampusCulture
E4_S17_I4	I4	C471	Somata	Som	Prep2	P18	2nd	Fourth	861	378	43.53405726	67	0.188811189	216	0.069251411	2925572.139	14.88900062	2026	7.613818685	A	HippocampusCulture
E4_S17_I6	I6	C472	Somata	Som	Prep1	P17	1st	Fourth	78431	5657	8.371803158	526	0.005504194	437	0.140006664	61888482.71	17.94084466	86648	11.36960921	A	HippocampusCulture
E4_S17_I7	I7	C473	Somata	Som	Prep1	P17	2nd	Fourth	198873	7464	8.274473472	848	0.001350061	270	0.08654928	251916595.4	19.34460862	218032	12.29239712	A	HippocampusCulture
E4_S17_I8	I8	C474	Somata	Som	Prep1	P17	3rd	Fourth	82695	5481	8.886218386	376	0.003956787	330	0.105762112	86548006.77	18.27620981	91535	11.42447669	A	HippocampusCulture
E4_S17_I9	I9	E109	Empty	Empty	NA	NA	NA	Fourth	0	0	NA	0	NA	0	0	NA	NA	0	#NAME?	Z	HippocampusCulture
E4_S17_I10	I10	C475	Somata	Som	Prep1	P17	4th	Fourth	79683	5096	7.842328406	113	0.007833288	630	0.201715543	43263894.71	17.582829	87270	11.37676204	A	HippocampusCulture
E4_S17_I11	I11	E110	Empty	Empty	NA	NA	NA	Fourth	0	0	NA	0	NA	0	0	NA	NA	0	#NAME?	Z	HippocampusCulture
E4_S17_I12	I12	C476	Somata	Som	Prep2	P18	4th	Fourth	3686	963	71.45633764	94	0.0807393	332	0.106402413	13539166.68	16.42109728	14406	9.575400065	A	HippocampusCulture
E4_S17_I13	I13	E111	Empty	Empty	NA	NA	NA	Fourth	0	0	NA	0	NA	0	0	NA	NA	0	#NAME?	Z	HippocampusCulture
E4_S17_I14	I14	C477	Somata	Som	Prep2	P18	3rd	Fourth	4652	1468	32.75342466	61	0.039926665	196	0.062843273	11616199.49	16.26791119	7300	8.895629627	A	HippocampusCulture
E4_S17_I15	I15	E112	Empty	Empty	NA	NA	NA	Fourth	1	1	0	0	0	0	0	Inf	Inf	1	0	Z	HippocampusCulture
E4_S17_I16	I16	C478	Somata	Som	Prep1	P17	3rd	Fourth	27082	3293	12.0254971	174	0.017483148	485	0.155361078	20296589.29	16.82596341	31533	10.3587899	A	HippocampusCulture
E4_S17_I17	I17	E113	Empty	Empty	NA	NA	NA	Fourth	1	1	50	0	0	0	0	Inf	Inf	2	0.693147181	Z	HippocampusCulture
E4_S17_I18	I18	E114	Empty	Empty	NA	NA	NA	Fourth	0	0	NA	0	NA	0	0	NA	NA	0	#NAME?	Z	HippocampusCulture
E4_S18_I2	I2	C479	Somata	Som	Prep2	P18	3rd	Fourth	1903	558	38.15862451	18	0.138565022	309	0.099038462	3641009.709	15.10777159	3606	8.190354404	A	HippocampusCulture
E4_S18_I3	I3	C480	Somata	Som	Prep2	P18	1st	Fourth	27393	3154	9.968605366	114	0.011144264	310	0.099358656	31096435.15	17.25260375	30897	10.33841437	A	HippocampusCulture
E4_S18_I4	I4	C481	Somata	Som	Prep2	P18	2nd	Fourth	20197	2494	15.40618557	99	0.010626889	218	0.06989218	34696299.31	17.36214359	24250	10.0961719	A	HippocampusCulture
E4_S18_I6	I6	C482	Somata	Som	Prep1	P17	1st	Fourth	55244	4146	7.883483009	267	0.008820641	494	0.158239505	38421505.32	17.4641279	60798	11.01531217	A	HippocampusCulture
E4_S18_I7	I7	C483	Somata	Som	Prep1	P17	2nd	Fourth	51571	4247	11.41080596	324	0.007516065	393	0.125927635	46870569.8	17.66290053	59023	10.98568248	A	HippocampusCulture
E4_S18_I8	I8	C484	Somata	Som	Prep1	P17	3rd	Fourth	191409	6713	6.365752553	647	0.00320749	618	0.197880945	103988284.6	18.4597888	205773	12.2345289	A	HippocampusCulture
E4_S18_I9	I9	E115	Empty	Empty	NA	NA	NA	Fourth	0	0	NA	0	NA	0	0	NA	NA	0	#NAME?	Z	HippocampusCulture
E4_S18_I10	I10	C485	Somata	Som	Prep1	P17	4th	Fourth	7674	1134	24.40681036	100	0.068647418	573	0.183498578	6017485.319	15.61018001	11042	9.309461463	A	HippocampusCulture
E4_S18_I11	I11	E116	Empty	Empty	NA	NA	NA	Fourth	1	1	0	0	0	0	0	Inf	Inf	1	0	Z	HippocampusCulture
E4_S18_I12	I12	C486	Somata	Som	Prep2	P18	4th	Fourth	109131	5687	5.79685245	217	0.002845158	312	0.099999038	116409119.3	18.57262143	116408	11.66485654	A	HippocampusCulture
E4_S18_I13	I13	E117	Empty	Empty	NA	NA	NA	Fourth	0	0	NA	0	NA	0	0	NA	NA	0	#NAME?	Z	HippocampusCulture
E4_S18_I14	I14	C487	Somata	Som	Prep2	P18	3rd	Fourth	26396	3189	14.36464088	69	0.013052396	350	0.112164748	27916970.95	17.14474534	31313	10.35178863	A	HippocampusCulture
E4_S18_I15	I15	E118	Empty	Empty	NA	NA	NA	Fourth	0	0	NA	0	NA	0	0	NA	NA	0	#NAME?	Z	HippocampusCulture
E4_S18_I16	I16	C488	Somata	Som	Prep1	P17	3rd	Fourth	88421	4968	5.661995088	156	0.006126365	546	0.174867168	54025007.08	17.80495759	94472	11.45605877	A	HippocampusCulture
E4_S18_I17	I17	E119	Empty	Empty	NA	NA	NA	Fourth	0	0	100	0	NA	0	0	Inf	Inf	1	0	Z	HippocampusCulture
E4_S18_I18	I18	E120	Empty	Empty	NA	NA	NA	Fourth	0	0	NA	0	NA	0	0	NA	NA	0	#NAME?	Z	HippocampusCulture
E4_S19_I2	I2	C489	Somata	Som	Prep2	P18	3rd	Fourth	2216	566	29.37181664	5	0.110176282	275	0.088150632	4009046.705	15.20406404	3534	8.170185653	A	HippocampusCulture
E4_S19_I3	I3	C490	Somata	Som	Prep2	P18	1st	Fourth	57526	5586	8.856442335	171	0.005069752	294	0.0942353	67518223.16	18.02790809	63626	11.06077747	A	HippocampusCulture
E4_S19_I4	I4	C491	Somata	Som	Prep2	P18	2nd	Fourth	59365	5397	12.33057367	420	0.000752131	45	0.014435291	472764962.7	19.97410892	68245	11.13085945	A	HippocampusCulture
E4_S19_I6	I6	C492	Somata	Som	Prep1	P17	1st	Fourth	37679	4351	16.92835581	175	0.010404685	398	0.127527724	36107442.67	17.40200957	46047	10.73741789	A	HippocampusCulture
E4_S19_I7	I7	C493	Somata	Som	Prep1	P17	2nd	Fourth	11018	2548	15.66454511	234	0.000976649	11	0.003529012	378434564.5	19.75155373	13355	9.499646126	A	HippocampusCulture
E4_S19_I8	I8	C494	Somata	Som	Prep1	P17	3rd	Fourth	4724	1830	17.96490148	127	0.08969788	478	0.153122187	4242363.649	15.26063114	6496	8.778941882	A	HippocampusCulture
E4_S19_I9	I9	E121	Empty	Empty	NA	NA	NA	Fourth	4	4	20	0	0	0	0	Inf	Inf	5	1.609437912	Z	HippocampusCulture
E4_S19_I10	I10	C495	Somata	Som	Prep1	P17	4th	Fourth	39578	3771	10.63139894	65	0.014835984	597	0.19116969	23553420.06	16.97478159	45027	10.71501759	A	HippocampusCulture
E4_S19_I11	I11	E122	Empty	Empty	NA	NA	NA	Fourth	1	1	0	0	0	0	0	Inf	Inf	1	0	Z	HippocampusCulture
E4_S19_I12	I12	E123	Empty	Empty	NA	NA	NA	Fourth	0	0	NA	0	NA	0	0	NA	NA	0	#NAME?	Z	HippocampusCulture
E4_S19_I13	I13	C496	Somata	Som	Prep1	P17	3rd	Fourth	7423	1656	28.37217838	141	0.031001793	242	0.077580763	14047296.83	16.45794054	10898	9.296334565	A	HippocampusCulture
E4_S19_I14	I14	E124	Empty	Empty	NA	NA	NA	Fourth	0	0	NA	0	NA	0	0	NA	NA	0	#NAME?	Z	HippocampusCulture
E4_S19_I15	I15	E125	Empty	Empty	NA	NA	NA	Fourth	3	3	25	0	0	0	0	Inf	Inf	4	1.386294361	Z	HippocampusCulture
E4_S19_I16	I16	E126	Empty	Empty	NA	NA	NA	Fourth	1018	777	10.94700261	0	0.006829268	7	0.002245764	51252056.86	17.75226631	1151	7.048386409	Z	HippocampusCulture
E4_S19_I17	I17	C497	Somata	Som	Prep2	P18	3rd	Fourth	92332	5677	11.57864687	214	0.004046405	376	0.120486947	87221066.57	18.28395645	105090	11.5625724	A	HippocampusCulture
E4_S19_I18	I18	C498	Somata	Som	Prep2	P18	4th	Fourth	45250	4839	16.54323677	243	0.010548523	485	0.155361078	35460618.95	17.38393331	55092	10.91675979	A	HippocampusCulture
E4_S20_I2	I2	C499	Somata	Som	Prep2	P18	3rd	Fourth	56048	4592	11.10114975	190	0.005006989	283	0.090712688	70088321.36	18.06526674	63579	11.06003851	A	HippocampusCulture
E4_S20_I3	I3	C500	Somata	Som	Prep2	P18	1st	Fourth	33191	3213	13.19255804	176	0.014967232	507	0.16239694	24028777.82	16.99476275	39022	10.57188087	A	HippocampusCulture
E4_S20_I4	I4	C501	Somata	Som	Prep2	P18	2nd	Fourth	161226	6251	7.720975221	673	0.001763418	286	0.091673425	191718593.1	19.07153919	175755	12.07684626	A	HippocampusCulture
E4_S20_I6	I6	C502	Somata	Som	Prep1	P17	1st	Fourth	11910	1471	31.0793238	254	0.043710692	556	0.178064161	10364803.29	16.15392633	18456	9.8231448	A	HippocampusCulture
E4_S20_I7	I7	C503	Somata	Som	Prep1	P17	2nd	Fourth	58166	4384	13.67783835	348	0.004017021	236	0.075658728	89955252.94	18.31482292	68059	11.12813026	A	HippocampusCulture
E4_S20_I8	I8	C504	Somata	Som	Prep1	P17	3rd	Fourth	3987	571	28.40054682	10	0.046062053	193	0.061881982	9456710.715	16.06223518	5852	8.674538762	A	HippocampusCulture
E4_S20_I9	I9	E127	Empty	Empty	NA	NA	NA	Fourth	0	0	NA	0	NA	0	0	NA	NA	0	#NAME?	Z	HippocampusCulture
E4_S20_I10	I10	C505	Somata	Som	Prep1	P17	4th	Fourth	123719	5873	9.550720953	163	0.005099705	635	0.203313205	67710801.24	18.03075627	137665	11.83257848	A	HippocampusCulture
E4_S20_I11	I11	E128	Empty	Empty	NA	NA	NA	Fourth	0	0	100	0	NA	0	0	Inf	Inf	1	0	Z	HippocampusCulture
E4_S20_I12	I12	E129	Empty	Empty	NA	NA	NA	Fourth	2	2	33.33333333	0	0	0	0	Inf	Inf	3	1.098612289	Z	HippocampusCulture
E4_S20_I13	I13	C506	Somata	Som	Prep1	P17	3rd	Fourth	10795	1556	15.42797804	123	0.042448693	484	0.155041243	8695750.723	15.97834504	13482	9.509110741	A	HippocampusCulture
E4_S20_I14	I14	E130	Empty	Empty	NA	NA	NA	Fourth	2	2	60	0	0	0	0	Inf	Inf	5	1.609437912	Z	HippocampusCulture
E4_S20_I15	I15	E131	Empty	Empty	NA	NA	NA	Fourth	1	1	0	0	0	0	0	Inf	Inf	1	0	Z	HippocampusCulture
E4_S20_I16	I16	E132	Empty	Empty	NA	NA	NA	Fourth	6	6	14.28571429	0	0	0	0	Inf	Inf	7	1.945910149	Z	HippocampusCulture
E4_S20_I17	I17	C507	Somata	Som	Prep2	P18	3rd	Fourth	837	685	14.06727829	4	0.002372479	2	0.000641657	152885416.5	18.84519929	981	6.88857246	A	HippocampusCulture
E4_S20_I18	I18	C508	Somata	Som	Prep2	P18	4th	Fourth	24266	2332	12.8464183	93	0.019521816	485	0.155361078	18348224.86	16.72504339	28506	10.25786987	A	HippocampusCulture
E4_S21_I2	I2	C509	Somata	Som	Prep2	P18	3rd	Fourth	105634	5278	14.36802854	462	0.004326323	461	0.147684461	84258017.94	18.24939429	124436	11.73154681	A	HippocampusCulture
E4_S21_I3	I3	C510	Somata	Som	Prep2	P18	1st	Fourth	414	161	36.75982946	7	0.684644195	914	0.29238176	722001.2637	13.48978217	2111	7.654917048	A	HippocampusCulture
E4_S21_I4	I4	C511	Somata	Som	Prep2	P18	2nd	Fourth	29539	2258	11.39884258	212	0.018572277	563	0.180301934	18975947.35	16.75868281	34214	10.4403902	A	HippocampusCulture
E4_S21_I6	I6	C512	Somata	Som	Prep1	P17	1st	Fourth	22117	1922	24.04043595	751	0.048949886	1177	0.37619699	8414474.545	15.94546394	31655	10.36265139	A	HippocampusCulture
E4_S21_I7	I7	C513	Somata	Som	Prep1	P17	2nd	Fourth	68334	3802	7.21019483	326	0.010534507	731	0.233978401	31961497.16	17.28004252	74783	11.22234587	A	HippocampusCulture
E4_S21_I8	I8	C514	Somata	Som	Prep1	P17	3rd	Fourth	315609	7118	5.287746298	857	0.003824591	1215	0.388295526	86381886.26	18.27428856	335417	12.72312981	A	HippocampusCulture
E4_S21_I9	I9	E133	Empty	Empty	NA	NA	NA	Fourth	1	1	0	0	0	0	0	Inf	Inf	1	0	Z	HippocampusCulture
E4_S21_I10	I10	C515	Somata	Som	Prep1	P17	4th	Fourth	232877	6384	9.536954105	420	0.004370074	1024	0.327454711	79102236.48	18.18625171	259024	12.464676	A	HippocampusCulture
E4_S21_I11	I11	E134	Empty	Empty	NA	NA	NA	Fourth	0	0	NA	0	NA	0	0	NA	NA	0	#NAME?	Z	HippocampusCulture
E4_S21_I12	I12	E135	Empty	Empty	NA	NA	NA	Fourth	0	0	NA	0	NA	0	0	NA	NA	0	#NAME?	Z	HippocampusCulture
E4_S21_I13	I13	C516	Somata	Som	Prep1	P17	3rd	Fourth	107620	5640	7.041191441	309	0.00509762	553	0.177105084	65892518.18	18.00353546	116699	11.66735325	A	HippocampusCulture
E4_S21_I14	I14	E136	Empty	Empty	NA	NA	NA	Fourth	0	0	NA	0	NA	0	0	NA	NA	0	#NAME?	Z	HippocampusCulture
E4_S21_I15	I15	E137	Empty	Empty	NA	NA	NA	Fourth	1	1	0	0	0	0	0	Inf	Inf	1	0	Z	HippocampusCulture
E4_S21_I16	I16	E138	Empty	Empty	NA	NA	NA	Fourth	1	1	0	0	0	0	0	Inf	Inf	1	0	Z	HippocampusCulture
E4_S21_I17	I17	C517	Somata	Som	Prep2	P18	3rd	Fourth	24560	2172	28.15403143	421	0.003033085	76	0.024377179	143068235.4	18.77883225	34876	10.45955419	A	HippocampusCulture
E4_S21_I18	I18	C518	Somata	Som	Prep2	P18	4th	Fourth	16936	1786	21.04634179	153	0.041989012	749	0.239726027	9424508.571	16.05882415	22593	10.0253954	A	HippocampusCulture
E4_S22_I2	I2	C519	Somata	Som	Prep2	P18	3rd	Fourth	29336	3365	30.37448949	276	0.018657829	563	0.180301934	24036902.5	16.99510081	43339	10.6768082	A	HippocampusCulture
E4_S22_I3	I3	C520	Somata	Som	Prep2	P18	1st	Fourth	107536	6435	9.167078203	477	0.004662778	506	0.16207715	73712426.46	18.11568195	119471	11.69082894	A	HippocampusCulture
E4_S22_I4	I4	C521	Somata	Som	Prep2	P18	2nd	Fourth	26654	3114	19.94755245	328	0.01790784	492	0.157599869	21776667.8	16.89634967	34320	10.44348355	A	HippocampusCulture
E4_S22_I6	I6	C522	Somata	Som	Prep1	P17	1st	Fourth	101444	5519	7.913953384	488	0.005774258	592	0.189571639	58729776.7	17.88845743	111335	11.62029895	A	HippocampusCulture
E4_S22_I7	I7	C523	Somata	Som	Prep1	P17	2nd	Fourth	10629	1806	20.56887979	129	0.009665838	105	0.033675865	40610686.63	17.51954181	13676	9.523397751	A	HippocampusCulture
E4_S22_I8	I8	C524	Somata	Som	Prep1	P17	3rd	Fourth	263101	7261	7.236553594	981	0.001248052	330	0.105762112	269509557	19.41211441	285039	12.56038129	A	HippocampusCulture
E4_S22_I9	I9	C525	Somata	Som	Prep1	P17	4th	Fourth	132626	5850	6.280869626	400	0.001328799	177	0.056754781	250428242	19.33868298	142130	11.86449741	A	HippocampusCulture
E4_S22_I10	I10	E139	Empty	Empty	NA	NA	NA	Fourth	0	0	100	0	NA	0	0	Inf	Inf	1	0	Z	HippocampusCulture
E4_S22_I11	I11	E140	Empty	Empty	NA	NA	NA	Fourth	2	2	0	0	0	0	0	Inf	Inf	2	0.693147181	Z	HippocampusCulture
E4_S22_I12	I12	E141	Empty	Empty	NA	NA	NA	Fourth	1	1	0	0	0	0	0	Inf	Inf	1	0	Z	HippocampusCulture
E4_S22_I13	I13	C526	Somata	Som	Prep1	P17	3rd	Fourth	7266	1233	13.79230413	61	0.014923366	111	0.035599515	24236285.19	17.00336146	8628	9.062768008	A	HippocampusCulture
E4_S22_I14	I14	E142	Empty	Empty	NA	NA	NA	Fourth	2	2	0	0	0	0	0	Inf	Inf	2	0.693147181	Z	HippocampusCulture
E4_S22_I15	I15	E143	Empty	Empty	NA	NA	NA	Fourth	1	1	50	0	0	0	0	Inf	Inf	2	0.693147181	Z	HippocampusCulture
E4_S22_I16	I16	E144	Empty	Empty	NA	NA	NA	Fourth	2	2	0	0	0	0	0	Inf	Inf	2	0.693147181	Z	HippocampusCulture
E4_S22_I17	I17	C527	Somata	Som	Prep2	P18	3rd	Fourth	20819	2480	19.10372083	249	0.029034934	630	0.201715543	13296942.64	16.40304469	26822	10.19697773	A	HippocampusCulture
E4_S22_I18	I18	C528	Somata	Som	Prep2	P18	4th	Fourth	1457	398	72.24182906	7	0.190713101	345	0.110564166	5894314.817	15.58949885	6517	8.782169426	A	HippocampusCulture
E4_S23_I2	I2	C529	Somata	Som	Prep2	P18	3rd	Fourth	661	214	72.92547999	16	0.186298077	155	0.049704021	6182598.439	15.6372492	3073	8.030409562	A	HippocampusCulture
E4_S23_I3	I3	C530	Somata	Som	Prep2	P18	1st	Fourth	19158	2271	18.45363813	205	0.016657356	328	0.105121803	22970496.32	16.94972118	24147	10.09191543	A	HippocampusCulture
E4_S23_I4	I4	C531	Somata	Som	Prep2	P18	2nd	Fourth	44888	3619	9.710351377	184	0.012358664	564	0.180621607	27983362.98	17.14712071	50544	10.83059952	A	HippocampusCulture
E4_S23_I6	I6	C532	Somata	Som	Prep1	P17	1st	Fourth	4631	791	49.64289027	22	0.142936084	776	0.248346225	4341116.916	15.28364223	10781	9.285540605	A	HippocampusCulture
E4_S23_I7	I7	C533	Somata	Som	Prep1	P17	2nd	Fourth	234419	7517	6.124033786	1060	0.001069015	252	0.080783989	310840058.7	19.55478906	251109	12.43364239	A	HippocampusCulture
E4_S23_I8	I8	C534	Somata	Som	Prep1	P17	3rd	Fourth	198537	7432	9.161878506	676	0.002308763	461	0.147684461	148839626	18.81837995	219813	12.30053246	A	HippocampusCulture
E4_S23_I9	I9	C535	Somata	Som	Prep1	P17	4th	Fourth	64590	4508	21.45949586	98	0.009493477	620	0.198520065	41885942.37	17.55046082	83152	11.32842554	A	HippocampusCulture
E4_S23_I10	I10	E145	Empty	Empty	NA	NA	NA	Fourth	1	1	0	0	0	0	0	Inf	Inf	1	0	Z	HippocampusCulture
E4_S23_I11	I11	E146	Empty	Empty	NA	NA	NA	Fourth	1	1	0	0	0	0	0	Inf	Inf	1	0	Z	HippocampusCulture
E4_S23_I12	I12	E147	Empty	Empty	NA	NA	NA	Fourth	2	2	0	0	0	0	0	Inf	Inf	2	0.693147181	Z	HippocampusCulture
E4_S23_I13	I13	C536	Somata	Som	Prep1	P17	3rd	Fourth	73538	5121	9.348248196	230	0.006250674	464	0.148644103	55089302.77	17.82446611	81887	11.31309553	A	HippocampusCulture
E4_S23_I14	I14	E148	Empty	Empty	NA	NA	NA	Fourth	1	1	0	0	0	0	0	Inf	Inf	1	0	Z	HippocampusCulture
E4_S23_I15	I15	E149	Empty	Empty	NA	NA	NA	Fourth	3	3	0	0	0	0	0	Inf	Inf	3	1.098612289	Z	HippocampusCulture
E4_S23_I16	I16	E150	Empty	Empty	NA	NA	NA	Fourth	0	0	NA	0	NA	0	0	NA	NA	0	#NAME?	Z	HippocampusCulture
E4_S23_I17	I17	C537	Somata	Som	Prep2	P18	3rd	Fourth	60458	4192	14.5731512	365	0.008606217	528	0.169112066	42467105.91	17.56424036	71817	11.1818765	A	HippocampusCulture
E4_S23_I18	I18	C538	Somata	Som	Prep2	P18	4th	Fourth	363097	7991	6.364998548	637	0.001597514	582	0.186375383	208762012.2	19.15670546	389081	12.87154283	A	HippocampusCulture
E4_S24_I2	I2	C539	Somata	Som	Prep2	P18	3rd	Fourth	8708	1232	37.51463891	83	0.084652228	813	0.26015667	5907978.45	15.59181428	15370	9.640172837	A	HippocampusCulture
E4_S24_I3	I3	C540	Somata	Som	Prep2	P18	1st	Fourth	11520	1542	32.14326129	304	0.014091553	169	0.054190983	32614281.89	17.30026085	17674	9.779849912	A	HippocampusCulture
E4_S24_I4	I4	C541	Somata	Som	Prep2	P18	2nd	Fourth	12696	1456	22.31560892	198	0.051004637	693	0.221842348	7883977.143	15.88034305	17490	9.769384568	A	HippocampusCulture
E4_S24_I6	I6	C542	Somata	Som	Prep1	P17	1st	Fourth	42965	3347	12.23356259	299	0.01156043	506	0.16207715	30769914.2	17.24204796	49871	10.81719495	A	HippocampusCulture
E4_S24_I7	I7	C543	Somata	Som	Prep1	P17	2nd	Fourth	4170	972	16.08881963	74	0.014856082	64	0.020528941	25008596.41	17.03473018	5134	8.543640361	A	HippocampusCulture
E4_S24_I8	I8	C544	Somata	Som	Prep1	P17	3rd	Fourth	136174	5797	4.463372372	414	0.005106017	701	0.224397552	64039468.72	17.97501015	143703	11.87550395	A	HippocampusCulture
E4_S24_I9	I9	C545	Somata	Som	Prep1	P17	4th	Fourth	716588	8952	4.182334525	770	0.001343407	965	0.308645924	242892240.5	19.30812845	749677	13.52739773	A	HippocampusCulture
E4_S24_I10	I10	E151	Empty	Empty	NA	NA	NA	Fourth	0	0	100	0	NA	0	0	Inf	Inf	1	0	Z	HippocampusCulture
E4_S24_I11	I11	E152	Empty	Empty	NA	NA	NA	Fourth	0	0	NA	0	NA	0	0	NA	NA	0	#NAME?	Z	HippocampusCulture
E4_S24_I12	I12	E153	Empty	Empty	NA	NA	NA	Fourth	0	0	100	0	NA	0	0	Inf	Inf	1	0	Z	HippocampusCulture
E4_S24_I13	I13	C546	Somata	Som	Prep1	P17	3rd	Fourth	4332	1203	10.21406728	72	0	0	0	Inf	Inf	4905	8.498010372	A	HippocampusCulture
E4_S24_I14	I14	E154	Empty	Empty	NA	NA	NA	Fourth	1	1	0	0	0	0	0	Inf	Inf	1	0	Z	HippocampusCulture
E4_S24_I15	I15	E155	Empty	Empty	NA	NA	NA	Fourth	1	1	0	0	0	0	0	Inf	Inf	1	0	Z	HippocampusCulture
E4_S24_I16	I16	E156	Empty	Empty	NA	NA	NA	Fourth	1	1	0	0	0	0	0	Inf	Inf	1	0	Z	HippocampusCulture
E4_S24_I17	I17	C547	Somata	Som	Prep2	P18	3rd	Fourth	757	322	67.70262035	1	0.52327044	832	0.266220406	1849219.626	14.43027428	4923	8.50167338	A	HippocampusCulture
E4_S24_I18	I18	C548	Somata	Som	Prep2	P18	4th	Fourth	11620	1267	4.237426519	9	0.008525876	100	0.032072767	38188161.68	17.45803612	12248	9.413117937	A	HippocampusCulture
