# Supplementary material for: Subcellular sequencing of single neurons reveals the dendritic transcriptome of GABAergic interneurons
Source: eLife. 2021 Jan 6;10:e63092. doi: 10.7554/eLife.63092 (PMC7819707; doi:10.7554/eLife.63092)
Supplement: Supplementary file 2. — Related to Figures 1–4. Contains unique molecular identifier (UMI) counts in a gene (rows) by samples (columns) table. [file elife-63092-supp2.tsv]

GeneID	GeneName	Coordinates	E1_S1_I1	E1_S1_I2	E1_S1_I3	E1_S1_I4	E1_S1_I5	E1_S1_I6	E1_S1_I7	E1_S1_I8	E1_S2_I1	E1_S2_I2	E1_S2_I3	E1_S2_I4	E1_S2_I5	E1_S2_I6	E1_S2_I7	E1_S2_I8	E1_S3_I1	E1_S3_I2	E1_S3_I3	E1_S3_I4	E1_S3_I5	E1_S3_I6	E1_S3_I7	E1_S3_I8	E1_S4_I1	E1_S4_I2	E1_S4_I3	E1_S4_I4	E1_S4_I5	E1_S4_I6	E1_S4_I7	E1_S4_I8	E1_S5_I1	E1_S5_I2	E1_S5_I3	E1_S5_I4	E1_S5_I5	E1_S5_I6	E1_S5_I7	E1_S5_I8	E1_S6_I1	E1_S6_I2	E1_S6_I3	E1_S6_I4	E1_S6_I5	E1_S6_I6	E1_S6_I7
AABR07030699.1_XLOC_026653	AABR07030699.1	chr10:100410516-100411768	0	0	0	0	0	0	0	0	0	0	0	0	0	0	0	0	0	0	0	0	0	0	0	0	0	0	0	0	0	0	0	0	0	0	0	0	0	0	0	0	0	0	0	0	0	0	0
AABR07030706.1_XLOC_028221	AABR07030706.1	chr10:100873994-100878720	0	0	0	0	0	0	0	0	0	0	0	0	0	0	0	0	0	0	0	0	0	0	0	0	0	0	0	0	0	0	0	0	0	0	0	0	0	0	0	0	0	0	0	0	0	0	0
AABR07030706.2_XLOC_028222	AABR07030706.2	chr10:100912284-100913820	0	0	0	0	0	0	0	0	0	0	0	0	0	0	0	0	0	0	0	0	0	0	0	0	0	0	0	0	0	0	0	0	0	0	0	0	0	0	0	0	0	0	0	0	0	0	0
AABR07030714.1_XLOC_026658	AABR07030714.1	chr10:101112985-101123703	0	0	0	0	0	0	0	0	0	0	0	0	0	0	0	0	0	0	0	0	0	0	0	0	0	0	0	0	0	0	0	0	0	0	0	0	0	0	0	0	0	0	0	0	0	0	0
Sox9_XLOC_026659	Sox9	chr10:101288441-101391592	0	0	0	0	0	0	0	0	0	0	0	0	0	0	0	0	0	0	0	0	0	0	0	0	0	0	0	0	0	0	0	29	0	0	0	0	0	0	0	0	0	0	0	0	0	0	0
GL.777_XLOC_028230	LOC102549521	chr10:101493141-101495152	0	0	0	0	0	0	0	0	0	0	0	0	0	0	0	0	0	0	0	0	0	0	0	0	0	0	0	0	0	0	0	0	0	0	0	0	0	0	0	0	0	0	0	0	0	0	0
Mir297_XLOC_028233	Mir297	chr10:101696273-101696338	0	0	0	0	0	0	0	0	0	0	0	0	0	0	0	0	0	0	0	0	0	0	0	0	0	0	0	0	0	0	0	0	0	0	0	0	0	0	0	0	0	0	0	0	0	0	0
Slc39a11-Fam104a_XLOC_028234	Slc39a11-Fam104a	chr10:101754760-102200471	0	0	0	41	0	0	0	23	0	0	5	0	0	0	0	0	0	0	6	4	0	0	58	0	0	0	0	0	0	0	0	0	0	0	0	0	0	0	0	0	1	1	0	2	0	0	0
AABR07072200.1_XLOC_026662	AABR07072200.1	chr10:101989730-101990043	0	0	0	0	0	0	0	0	0	0	0	0	0	0	0	0	0	0	0	0	0	0	0	0	0	0	0	0	0	0	0	0	0	0	0	0	0	0	0	0	0	0	0	0	0	0	0
Sstr2_XLOC_026664	Sstr2	chr10:102136278-102143436	0	0	0	0	0	0	0	0	0	0	0	0	0	0	0	0	0	0	0	0	0	0	0	0	0	0	0	0	0	0	0	0	0	0	0	0	0	0	0	0	0	0	0	0	0	0	0
Cog1_XLOC_026665	Cog1	chr10:102165998-102183212	0	0	0	0	0	0	0	16	0	0	0	0	0	0	0	0	0	0	0	0	0	0	3	0	0	0	0	0	0	0	0	0	0	0	0	0	0	0	0	0	0	0	0	0	0	0	0
MGC95210_XLOC_026666	MGC95210	chr10:102200710-102211954	0	0	0	18	0	0	0	0	0	0	0	0	0	0	0	0	0	0	0	0	0	0	4	0	0	0	0	0	0	0	0	0	0	0	0	0	0	0	0	0	0	0	0	0	0	0	0
AC096468.1_XLOC_028237	AC096468.1	chr10:102215722-102227554	0	0	0	0	0	0	0	0	0	0	0	0	0	0	0	0	0	0	0	0	0	0	0	0	0	0	0	0	0	0	0	0	0	0	0	0	0	0	0	0	0	0	0	0	0	0	0
Cdc42ep4_XLOC_028238	Cdc42ep4	chr10:102244637-102269332	0	0	0	0	0	0	0	41	0	0	0	0	0	0	0	0	0	0	0	0	0	0	20	0	0	0	0	0	0	0	0	13	0	0	0	0	0	0	0	0	0	0	0	0	0	0	0
AABR07030729.1_XLOC_028239	AABR07030729.1	chr10:102288836-102289837	0	0	0	0	0	0	0	0	0	0	0	0	0	0	0	0	0	0	0	0	0	0	0	0	0	0	0	0	0	0	0	0	0	0	0	0	0	0	0	0	0	0	0	0	0	0	0
Sdk2_XLOC_028236	Sdk2	chr10:102299040-102576878	0	0	0	11	0	1	0	31	0	0	0	0	0	0	3	0	0	0	0	0	0	0	18	0	0	0	0	0	0	0	0	0	0	0	0	0	0	0	0	0	0	0	0	0	0	0	0
AABR07030739.1_XLOC_026667	AABR07030739.1	chr10:102604250-102606466	0	0	0	0	0	0	0	0	0	0	0	0	0	0	0	0	0	0	0	0	0	0	0	0	0	0	0	0	0	0	0	0	0	0	0	0	0	0	0	0	0	0	0	0	0	0	0
GL.16_XLOC_026668	AC118434.1	chr10:102723772-102754595	0	0	0	0	0	0	0	0	0	0	0	0	0	0	0	0	0	0	0	0	0	0	0	0	0	0	0	0	0	0	0	0	0	0	0	0	0	0	0	0	0	0	0	0	0	0	0
AC118434.3_XLOC_026669	AC118434.3	chr10:102764932-102766459	0	0	0	0	0	0	0	0	0	0	0	0	0	0	0	0	0	0	0	0	0	0	0	0	0	0	0	0	0	0	0	0	0	0	0	0	0	0	0	0	0	0	0	0	0	0	0
AC118434.2_XLOC_026670	AC118434.2	chr10:102861315-102864251	0	0	0	0	0	0	0	0	0	0	0	0	0	0	0	0	0	0	0	0	0	0	0	0	0	0	0	0	0	0	0	0	0	0	0	0	0	0	0	0	0	0	0	0	0	0	0
LOC685963_XLOC_026671	LOC685963	chr10:103198424-103202059	0	0	0	44	0	1	2	45	0	0	0	6	0	0	2	0	2	0	10	5	0	5	19	0	0	0	0	2	0	0	2	38	0	0	0	0	0	0	0	0	0	0	0	19	0	0	1
GL.19_XLOC_026672	Ttyh2	chr10:103205770-103261333	0	0	0	0	0	0	0	0	0	0	0	0	0	0	0	0	0	0	0	0	0	0	0	0	0	0	0	0	0	0	0	0	0	0	0	0	0	0	0	0	0	0	0	0	0	0	0
Dnai2_XLOC_026674	Dnai2	chr10:103266296-103301544	0	0	0	0	0	0	0	0	0	0	0	0	0	0	0	0	0	0	0	0	0	0	0	0	0	0	0	0	0	0	0	0	0	0	0	0	0	0	0	0	0	0	0	0	0	0	0
AABR07030762.1_XLOC_028244	AABR07030762.1	chr10:103280278-103280407	0	0	0	0	0	0	0	0	0	0	0	0	0	0	0	0	0	0	0	0	0	0	0	0	0	0	0	0	0	0	0	0	0	0	0	0	0	0	0	0	0	0	0	0	0	0	0
Kif19_XLOC_026675	Kif19	chr10:103332981-103334462	0	0	0	0	0	0	0	0	0	0	0	0	0	0	0	0	0	0	0	0	0	0	0	0	0	0	0	0	0	0	0	0	0	0	0	0	0	0	0	0	0	0	0	0	0	0	0
Btbd17_XLOC_028246	Btbd17	chr10:103334052-103340902	0	0	0	0	0	0	0	0	0	0	0	0	0	0	0	0	0	0	0	0	0	0	0	0	0	0	0	0	0	0	0	0	0	0	0	0	0	0	0	0	0	2	0	0	0	0	0
Gpr142_XLOC_026676	Gpr142	chr10:103349172-103351710	0	0	0	0	0	0	0	0	0	0	0	0	0	0	0	0	0	0	0	0	0	0	0	0	0	0	0	0	0	0	0	0	0	0	0	0	0	0	0	0	0	0	0	0	0	0	0
7SK_XLOC_026677	7SK	chr10:103384126-103384359	0	0	0	0	0	0	0	0	0	0	0	0	0	0	0	0	0	0	0	0	0	0	0	0	0	0	0	0	0	0	0	0	0	0	0	0	0	0	0	0	0	0	0	0	0	0	0
Gprc5c_XLOC_026678	Gprc5c	chr10:103395511-103417358	0	0	0	0	0	0	0	0	0	0	0	0	0	0	0	0	0	0	0	0	0	0	0	0	0	0	0	0	0	0	0	0	0	0	0	0	0	0	0	0	0	0	0	0	0	0	0
Cd300a_XLOC_026680	Cd300a	chr10:103438205-103452828	0	0	0	0	0	0	0	0	0	0	0	0	0	0	0	0	0	0	0	0	0	0	0	0	0	0	0	0	0	0	0	0	0	0	0	0	0	0	0	0	0	0	0	0	0	0	0
Cd300lb_XLOC_028247	Cd300lb	chr10:103471082-103481071	0	0	0	0	0	0	0	0	0	0	0	0	0	0	0	0	0	0	0	0	0	0	0	0	0	0	0	0	0	0	0	0	0	0	0	0	0	0	0	0	0	0	0	0	0	0	0
AABR07030771.1_XLOC_026681	AABR07030771.1	chr10:103543895-103546411	0	0	0	0	0	0	0	0	0	0	0	0	0	0	0	0	0	0	0	0	0	0	0	0	0	0	0	0	0	0	0	0	0	0	0	0	0	0	0	0	0	0	0	0	0	0	0
AABR07030773.1_XLOC_026682	AABR07030773.1	chr10:103562725-103569244	0	0	0	0	0	0	0	0	0	0	0	0	0	0	0	0	0	0	0	0	0	0	0	0	0	0	0	0	0	0	0	0	0	0	0	0	0	0	0	0	0	0	0	0	0	0	0
Cd300le_XLOC_028249	Cd300le	chr10:103581384-103590607	0	0	0	0	0	0	0	0	0	0	0	0	0	0	0	0	0	0	0	0	0	0	0	0	0	0	0	0	0	0	0	0	0	0	0	0	0	0	0	0	0	0	0	0	0	0	0
Cd300e_XLOC_028250	Cd300e	chr10:103601027-103608901	0	0	0	0	0	0	0	0	0	0	0	0	0	0	0	0	0	0	0	0	0	0	0	0	0	0	0	0	0	0	0	0	0	0	0	0	0	0	0	0	0	0	0	0	0	0	0
Cd300lf_XLOC_028251	Cd300lf	chr10:103669781-103685879	0	0	0	0	0	0	0	0	0	0	0	0	0	0	0	0	0	0	0	0	0	0	0	0	0	0	0	0	0	0	0	0	0	0	0	0	0	0	0	0	0	0	0	0	0	0	0
Rab37_XLOC_026683	Rab37	chr10:103703404-103710527	0	0	0	0	0	0	0	0	0	0	0	0	0	0	0	0	0	0	0	0	0	0	0	0	0	0	0	0	0	0	0	0	0	0	0	0	0	0	0	0	0	0	0	0	0	0	0
Slc9a3r1_XLOC_026684	Slc9a3r1	chr10:103712928-103730641	0	0	0	0	0	0	0	0	0	0	0	0	0	0	0	0	0	0	0	0	0	0	0	0	0	0	0	0	0	0	0	0	0	0	0	0	0	0	0	0	0	0	0	0	0	0	0
Nat9_XLOC_028252	Nat9	chr10:103732155-103737047	0	0	0	24	0	0	0	10	0	0	0	0	0	0	0	0	0	2	5	0	0	0	11	0	0	0	0	0	0	0	0	0	0	0	0	0	0	0	0	0	0	0	1	8	0	0	0
Tmem104_XLOC_026685	Tmem104	chr10:103737152-103792583	0	0	0	0	0	0	0	0	0	0	0	0	0	0	0	0	0	0	0	0	0	0	0	0	0	0	0	0	0	0	0	0	0	0	0	0	0	0	0	0	0	0	0	0	0	0	0
Grin2c_XLOC_028253	Grin2c	chr10:103798411-103816016	0	0	0	0	0	0	0	0	0	0	0	0	0	0	0	0	0	0	0	0	0	0	0	0	0	0	0	0	0	0	0	0	0	0	0	0	0	0	0	0	0	0	0	0	0	0	0
Fdxr_XLOC_028254	Fdxr	chr10:103817704-103826448	0	0	0	0	0	0	0	0	0	0	0	0	0	0	0	0	0	0	0	0	0	0	0	0	0	0	0	0	0	0	0	0	0	0	0	0	0	0	0	0	0	0	0	5	0	0	0
Fads6_XLOC_028255	Fads6	chr10:103831780-103848074	0	0	0	0	0	0	0	0	0	0	0	0	0	0	0	0	0	0	1	0	0	0	0	0	0	0	0	0	0	0	0	0	0	0	0	0	0	0	0	0	0	0	0	0	0	0	0
Ush1g_XLOC_028256	Ush1g	chr10:103869377-103873246	0	0	0	0	0	0	0	0	0	0	0	0	0	0	0	0	0	0	0	0	0	0	0	0	0	0	0	0	0	0	0	0	0	0	0	0	0	0	0	0	0	0	0	0	0	0	0
Otop2_XLOC_026686	Otop2	chr10:103874383-103883953	0	0	0	0	0	0	0	0	0	0	0	0	0	0	0	0	0	0	0	0	0	0	0	0	0	0	0	0	0	0	0	0	0	0	0	0	0	0	0	0	0	0	0	0	0	0	0
Otop3_XLOC_026687	Otop3	chr10:103887045-103898331	0	0	0	0	0	0	0	0	0	0	0	0	0	0	0	0	0	0	0	0	0	0	0	0	0	0	0	0	0	0	0	0	0	0	0	0	0	0	0	0	0	0	0	0	0	0	0
Hid1_XLOC_028258	Hid1	chr10:103899160-103919646	0	0	0	5	0	2	0	0	0	0	0	0	0	0	0	0	0	0	2	0	0	0	4	0	0	0	0	0	0	0	0	0	0	0	0	0	0	0	0	0	0	0	0	15	0	0	0
Cdr2l_XLOC_026688	Cdr2l	chr10:103934797-103948322	0	19	0	17	0	0	0	1	0	0	0	0	0	0	0	0	0	0	0	0	0	0	24	0	0	0	0	0	0	0	0	1	0	0	0	0	0	0	0	0	0	0	0	0	0	0	0
Mrpl58_XLOC_026689	Mrpl58	chr10:103955982-103964431	0	0	0	23	0	4	0	35	0	0	0	9	0	0	0	0	0	0	23	1	0	0	81	0	0	0	0	0	0	0	0	20	0	0	0	0	0	0	0	0	0	0	0	16	0	0	0
Atp5pd_XLOC_028259	Atp5pd	chr10:103967350-103972513	4	1	0	308	0	46	71	368	1	0	1	24	0	0	0	12	6	14	127	21	0	0	373	6	1	1	0	12	0	0	35	294	0	0	0	0	0	0	0	0	0	1	6	96	0	11	7
Kctd2_XLOC_026690	Kctd2	chr10:103972888-103984576	0	0	0	9	0	0	3	15	0	0	0	0	0	0	0	0	0	0	0	0	0	0	7	0	0	0	0	0	0	0	0	30	0	0	0	0	0	0	0	0	0	0	0	0	0	0	0
Trim80_XLOC_026691	Trim80	chr10:103992309-104004059	0	0	0	0	0	0	0	0	0	0	0	0	0	0	0	0	0	0	0	0	0	0	0	0	0	0	0	0	0	0	0	0	0	0	0	0	0	0	0	0	0	0	0	0	0	0	0
AABR07030777.1_XLOC_028260	AABR07030777.1	chr10:104000481-104000581	0	0	0	0	0	0	0	0	0	0	0	0	0	0	0	0	0	0	0	0	0	0	0	0	0	0	0	0	0	0	0	0	0	0	0	0	0	0	0	0	0	0	0	0	0	0	0
AABR07030779.1_XLOC_028261	AABR07030779.1	chr10:104003745-104003844	0	0	0	0	0	0	0	0	0	0	0	0	0	0	0	0	0	0	0	0	0	0	0	0	0	0	0	0	0	0	0	0	0	0	0	0	0	0	0	0	0	0	0	0	0	0	0
Slc16a5_XLOC_026692	Slc16a5	chr10:104019888-104034595	0	0	0	0	0	0	0	0	0	0	0	0	0	0	0	0	0	0	0	0	0	0	0	0	0	0	0	0	0	0	0	0	0	0	0	0	0	0	0	0	0	0	0	0	0	0	0
Armc7_XLOC_026693	Armc7	chr10:104035756-104052853	0	0	0	0	0	0	0	9	0	0	0	0	0	0	0	0	0	0	2	0	0	0	0	0	0	0	0	0	0	0	0	0	0	0	0	0	0	0	0	0	0	0	0	0	0	0	0
Nt5c_XLOC_028263	Nt5c	chr10:104050966-104054808	0	0	0	1	0	0	0	0	0	0	0	0	0	0	0	0	0	0	0	0	0	0	0	0	0	0	0	0	0	0	0	0	0	0	0	0	0	0	0	0	0	0	0	0	0	0	0
Jpt1_XLOC_028264	Jpt1	chr10:104057738-104076515	4	0	21	244	0	2	4	165	0	0	0	0	0	0	1	19	1	0	107	3	0	0	142	0	0	0	0	0	0	0	0	44	0	0	0	0	0	0	0	0	0	5	0	81	0	0	0
AABR07030781.1_XLOC_028265	AABR07030781.1	chr10:104084070-104084201	0	0	0	0	0	0	0	0	0	0	0	0	0	0	0	0	0	0	0	0	0	0	0	0	0	0	0	0	0	0	0	0	0	0	0	0	0	0	0	0	0	0	0	0	0	0	0
Sumo2_XLOC_028265	Sumo2	chr10:104085401-104097983	0	0	0	14	0	2	0	1	0	0	0	6	0	0	0	0	0	0	23	0	0	0	8	0	0	0	0	4	0	0	0	19	0	0	0	0	0	0	0	0	0	0	0	5	0	0	0
Nup85_XLOC_026694	Nup85	chr10:104118862-104137304	0	0	0	0	0	0	0	0	0	0	0	0	0	0	0	0	0	0	0	0	0	0	0	0	0	0	0	0	0	0	0	0	0	0	0	0	0	0	0	0	0	0	0	16	0	0	0
Gga3_XLOC_028266	Gga3	chr10:104137639-104155558	0	0	0	0	0	0	0	2	0	0	0	0	0	0	0	1	0	0	0	1	0	0	60	0	0	0	0	0	0	0	0	0	0	0	0	0	0	0	0	0	0	0	0	6	0	0	0
U6_XLOC_026695	U6	chr10:104153220-104153332	0	0	0	0	0	0	0	0	0	0	0	0	0	0	0	0	0	0	0	0	0	0	0	0	0	0	0	0	0	0	0	0	0	0	0	0	0	0	0	0	0	0	0	0	0	0	0
Mrps7_XLOC_026696	Mrps7	chr10:104155484-104159971	0	0	6	26	0	0	0	59	0	0	0	0	0	0	0	0	0	0	29	2	0	0	12	0	0	0	0	0	0	0	0	20	0	0	0	0	0	0	0	0	0	0	0	23	0	0	0
Slc25a19-Mif4gd_XLOC_028267	Slc25a19-Mif4gd	chr10:104159044-104179576	0	0	0	1	0	0	0	31	0	0	0	0	0	0	0	0	0	0	0	0	0	0	8	0	0	0	0	0	0	0	1	0	0	0	0	0	0	0	0	0	0	0	0	6	0	0	0
Grb2_XLOC_028268	Grb2	chr10:104193955-104263071	0	0	1	0	0	0	0	0	0	0	4	0	0	0	0	0	0	0	1	0	0	0	0	0	0	0	0	0	0	0	0	15	0	0	0	0	0	0	0	0	0	0	0	15	0	0	0
5SrRNA_XLOC_025357	5SrRNA	chr10:10420230-10420352	0	0	0	0	0	0	0	0	0	0	0	0	0	0	0	0	0	0	0	0	0	0	0	0	0	0	0	0	0	0	0	0	0	0	0	0	0	0	0	0	0	0	0	0	0	0	0
SNORA70_XLOC_026697	SNORA70	chr10:104278851-104278983	0	0	0	0	0	0	0	0	0	0	0	0	0	0	0	0	0	0	0	0	0	0	0	0	0	0	0	0	0	0	0	0	0	0	0	0	0	0	0	0	0	0	0	0	0	0	0
U6_XLOC_026698	U6	chr10:104299005-104299107	0	0	0	0	0	0	0	0	0	0	0	0	0	0	0	0	0	0	0	0	0	0	0	0	0	0	0	0	0	0	0	0	0	0	0	0	0	0	0	0	0	0	0	0	0	0	0
Tmem94-Mir3577_XLOC_026699	Tmem94-Mir3577	chr10:104305805-104344710	0	0	0	0	0	0	0	1	0	0	0	0	0	0	0	0	0	0	4	1	0	0	0	0	0	0	0	0	0	0	0	0	0	0	0	0	0	0	0	0	0	0	0	0	0	0	0
Caskin2_XLOC_028270	Caskin2	chr10:104343138-104358253	0	0	0	0	0	0	0	1	0	0	0	0	0	0	0	0	0	0	0	0	0	0	1	0	0	0	0	0	0	0	0	0	0	0	0	0	0	0	1	0	0	0	0	0	0	0	0
Tsen54_XLOC_026700	Tsen54	chr10:104359342-104367030	3	0	0	0	0	0	0	0	0	0	0	0	0	0	0	0	0	27	0	0	0	0	7	0	0	0	0	0	0	0	0	0	0	0	0	0	0	0	0	0	0	0	0	1	0	0	0
Llgl2_XLOC_026701	Llgl2	chr10:104368247-104403724	0	0	0	0	0	0	0	0	0	0	0	0	0	0	0	0	0	0	0	0	0	0	0	0	0	0	0	0	0	0	0	0	0	0	0	0	0	0	0	0	0	0	0	0	0	0	0
AC130970.1_XLOC_026702	AC130970.1	chr10:104437648-104442880	0	0	0	0	0	0	0	0	0	0	0	0	0	0	0	0	0	0	0	0	0	0	0	0	0	0	0	0	0	0	0	0	0	0	0	0	0	0	0	0	0	0	0	0	0	0	0
Recql5_XLOC_028271	Recql5	chr10:104443736-104482838	0	0	0	0	0	0	0	0	0	0	0	0	0	0	0	0	0	0	0	0	0	0	0	0	0	0	0	0	0	0	0	0	0	0	0	0	0	0	0	0	0	0	0	5	0	0	0
Smim5_XLOC_026703	Smim5	chr10:104451222-104457001	0	0	0	0	0	0	0	0	0	0	0	0	0	0	0	0	0	0	0	0	0	0	0	0	0	0	0	0	0	0	0	0	0	0	0	0	0	0	0	0	0	0	0	0	0	0	0
Sap30bp_XLOC_026704	Sap30bp	chr10:104482954-104515685	0	0	0	0	0	0	0	54	0	0	0	0	0	0	0	18	0	0	18	0	0	1	32	0	0	0	0	0	0	0	0	0	0	0	0	0	0	0	0	0	0	0	0	5	0	0	0
Rps18l1_XLOC_028272	Rps18l1	chr10:104521700-104522241	0	0	0	0	0	0	0	0	0	0	0	0	0	0	0	0	0	0	0	0	0	0	0	0	0	0	0	0	0	0	0	0	0	0	0	0	0	0	0	0	0	0	0	0	0	0	0
Itgb4_XLOC_026706	Itgb4	chr10:104524000-104560180	0	0	0	0	0	0	0	0	0	0	0	0	0	0	0	0	0	0	0	0	0	0	0	0	0	0	0	0	0	0	0	0	0	0	0	0	0	0	0	0	0	0	0	0	0	0	0
Galk1_XLOC_028273	Galk1	chr10:104560076-104565150	0	3	0	42	0	0	2	28	0	0	0	0	0	0	0	0	0	0	34	1	0	0	3	0	0	0	0	0	0	0	0	0	0	0	0	0	0	0	0	0	0	0	0	5	0	0	0
H3f3b_XLOC_028274	H3f3b	chr10:104571698-104576114	0	0	6	50	0	6	24	37	0	0	0	0	0	0	0	6	0	6	71	0	0	8	54	0	0	0	0	0	0	0	0	101	0	0	0	0	0	0	0	0	0	0	1	31	0	0	0
Rbm25l1_XLOC_025358	Rbm25l1	chr10:10457320-10460756	3	0	0	6	0	0	0	27	0	0	0	0	0	0	0	0	0	0	6	1	0	0	16	0	0	0	0	0	0	0	2	25	0	0	0	0	0	0	0	0	0	2	0	4	0	0	0
GL.42_XLOC_026707	Unk	chr10:104582903-104613140	0	0	0	27	0	6	0	0	0	0	0	0	0	0	0	0	0	22	0	0	0	0	0	0	0	0	0	0	0	0	0	0	0	0	0	0	0	0	0	0	0	0	0	0	0	0	0
Unc13d_XLOC_028275	Unc13d	chr10:104613928-104628664	0	0	0	0	0	0	0	0	0	0	0	0	0	0	0	0	0	0	0	0	0	0	0	0	0	0	0	0	0	0	0	0	0	0	0	0	0	0	0	0	0	0	0	0	0	0	0
Wbp2_XLOC_028276	Wbp2	chr10:104629567-104637874	1	0	1	4	0	0	5	12	1	0	0	16	0	0	2	0	0	0	21	0	0	0	9	0	0	0	0	15	0	0	0	11	0	0	0	0	0	0	0	0	0	0	0	5	0	0	0
Trim47_XLOC_028277	Trim47	chr10:104653341-104659188	0	0	0	0	0	0	0	0	0	0	0	0	0	0	31	0	0	0	0	0	0	0	0	0	0	0	0	0	0	0	0	0	0	0	0	0	0	0	0	0	0	0	0	0	0	0	0
Trim65_XLOC_028278	Trim65	chr10:104674567-104681501	0	0	0	0	0	0	0	8	0	0	0	0	0	0	0	0	0	0	0	0	0	0	0	0	0	0	0	0	0	0	0	0	0	0	0	0	0	0	0	0	0	0	0	0	0	0	0
GL.1583_XLOC_026708	GL.1583	chr10:104680632-104681486	0	0	0	0	0	0	0	0	0	0	0	0	0	0	0	0	0	0	0	0	0	0	0	0	0	0	0	0	0	0	0	0	0	0	0	0	0	0	0	0	0	0	0	0	0	0	0
Mrpl38_XLOC_028279	Mrpl38	chr10:104682374-104689257	0	0	0	0	0	0	0	1	0	0	0	0	0	0	1	0	0	0	1	0	0	0	3	1	0	0	0	0	0	0	0	1	0	0	0	0	0	0	0	0	0	0	0	0	0	0	0
GL.807_XLOC_028280	Fbf1	chr10:104692702-104700546	0	0	0	0	0	0	0	0	0	0	0	0	0	0	0	0	0	0	3	0	0	0	7	0	0	0	0	0	0	0	0	0	0	0	0	0	0	0	0	0	0	0	0	0	0	0	0
AC136482.1-AC136482.2_XLOC_028283	AC136482.1-AC136482.2	chr10:104713970-104714093	0	0	0	0	0	0	0	0	0	0	0	0	0	0	0	0	0	0	0	0	0	0	0	0	0	0	0	0	0	0	0	0	0	0	0	0	0	0	0	0	0	0	0	0	0	0	0
Acox1_XLOC_028284	Acox1	chr10:104722902-104748277	0	0	0	8	0	2	0	17	0	0	0	0	0	0	0	0	0	0	13	2	0	0	4	0	0	0	0	0	0	0	0	0	0	0	0	0	0	0	0	0	0	3	0	2	0	0	0
AABR07030791.1_XLOC_028285	AABR07030791.1	chr10:104817972-104820399	0	0	0	0	0	0	0	0	0	0	0	0	0	0	0	0	0	0	0	0	0	0	0	0	0	0	0	0	0	0	0	0	0	0	0	0	0	0	0	0	0	0	0	0	0	0	0
AABR07030793.2_XLOC_028286	AABR07030793.2	chr10:104838244-104842093	0	0	0	0	0	0	0	0	0	0	0	0	0	0	0	0	0	0	0	0	0	0	0	0	0	0	0	0	0	0	0	0	0	0	0	0	0	0	0	0	0	0	0	0	0	0	0
AABR07030793.1_XLOC_028287	AABR07030793.1	chr10:104847649-104852686	0	0	0	0	0	0	0	0	0	0	0	0	0	0	0	0	0	0	0	0	0	0	0	0	0	0	0	0	0	0	0	0	0	0	0	0	0	0	0	0	0	0	0	0	0	0	0
AABR07030796.1_XLOC_028288	AABR07030796.1	chr10:104901535-104902818	0	0	0	0	0	0	0	0	0	0	0	0	0	0	0	0	0	0	0	0	0	0	0	0	0	0	0	0	0	0	0	0	0	0	0	0	0	0	0	0	0	0	0	0	0	0	0
LOC100909671_XLOC_028289	LOC100909671	chr10:104917862-104921866	0	0	0	0	0	0	0	0	0	0	0	0	0	0	0	0	0	0	0	0	0	0	0	0	0	0	0	0	0	0	0	0	0	0	0	0	0	0	0	0	0	0	0	0	0	0	0
RGD1562667_XLOC_026710	Cd300c2	chr10:104932616-104935917	0	0	0	0	0	0	0	0	0	0	0	0	0	0	0	0	0	0	0	0	0	0	0	0	0	0	0	0	0	0	0	0	0	0	0	0	0	0	0	0	0	0	0	0	0	0	0
RGD1559482_XLOC_026711	Cd300c2	chr10:104952237-104980890	0	0	0	0	0	0	0	0	0	0	0	0	0	0	0	0	0	0	0	0	0	0	0	0	0	0	0	0	0	0	0	0	0	0	0	0	0	0	0	0	0	0	0	0	0	0	0
Cd300c2_XLOC_026712	Cd300c2	chr10:104997205-105051965	0	0	0	0	0	0	0	0	0	0	0	0	0	0	0	0	0	0	0	0	0	0	0	0	0	0	0	0	0	0	0	0	0	0	0	0	0	0	0	0	0	0	0	0	0	0	0
Ten1_XLOC_026713	Ten1	chr10:105073077-105095094	0	0	0	1	0	0	11	9	0	0	0	0	0	0	18	0	0	0	9	0	0	0	13	0	0	0	0	0	0	0	0	0	0	0	0	0	0	0	0	0	0	0	0	18	0	0	0
Evpl_XLOC_028290	Evpl	chr10:105100538-105116802	0	0	0	0	0	0	0	0	0	0	0	0	0	0	0	0	0	0	0	0	0	0	0	0	0	0	0	0	0	0	0	0	0	0	0	0	0	0	0	0	0	0	0	0	0	0	0
Exoc7-Srp68_XLOC_028291	Exoc7-Srp68	chr10:105123327-105228456	0	0	0	2	0	0	1	1	0	0	0	16	0	0	0	0	0	0	35	1	0	0	4	0	0	0	0	0	0	0	0	43	0	0	0	0	0	0	0	0	0	0	1	5	0	0	0
LOC103690156_XLOC_026714	LOC103690156	chr10:105156793-105237688	0	0	0	0	0	0	0	0	0	0	0	0	0	0	0	0	0	0	0	0	0	0	0	0	0	0	0	0	0	0	0	0	0	0	0	0	0	0	0	0	0	0	0	0	0	0	0
5SrRNA_XLOC_028292	5SrRNA	chr10:105278035-105278162	0	0	0	0	0	0	0	0	0	0	0	0	0	0	0	0	0	0	0	0	0	0	0	0	0	0	0	0	0	0	0	0	0	0	0	0	0	0	0	0	0	0	0	0	0	0	0
Foxj1_XLOC_028293	Foxj1	chr10:105282095-105289375	0	0	0	1	0	0	0	0	0	0	0	0	0	0	0	0	0	0	0	0	0	0	0	0	0	0	0	0	0	0	0	0	0	0	0	0	0	0	0	0	0	0	0	0	0	0	0
Rnf157_XLOC_028294	Rnf157	chr10:105291008-105368242	0	0	11	40	0	0	0	43	0	0	0	0	0	0	0	0	0	0	18	0	0	1	45	0	0	0	0	0	0	0	0	4	0	0	0	0	0	0	0	0	0	0	0	12	0	0	0
Eef2kmt_XLOC_025359	Eef2kmt	chr10:10530365-10540714	0	0	0	0	0	0	0	0	0	0	0	0	0	0	0	0	0	0	0	0	0	0	0	0	0	0	0	0	0	0	0	0	0	0	0	0	0	0	0	0	0	0	0	0	0	0	0
Ubald2_XLOC_026718	Ubald2	chr10:105384150-105397655	0	0	0	0	0	0	0	7	0	0	0	0	0	0	0	0	0	0	0	0	0	0	3	0	0	0	0	0	0	0	0	5	0	0	0	0	0	0	0	0	0	0	0	0	0	0	0
Alg1_XLOC_026905	Alg1	chr10:10539682-10550166	0	0	0	0	0	0	0	13	0	0	0	0	0	0	0	0	0	0	23	0	0	0	0	0	0	0	0	0	0	0	0	0	0	0	0	0	0	0	0	0	0	0	0	0	0	0	0
Qrich2_XLOC_028295	Qrich2	chr10:105399814-105412627	0	0	0	0	0	0	0	0	0	0	0	0	0	0	0	0	0	0	0	0	0	0	0	0	0	0	0	0	0	0	0	0	0	0	0	0	0	0	0	0	0	0	0	0	0	0	0
LOC102550872_XLOC_028296	LOC102550872	chr10:105426051-105427097	0	0	0	0	0	0	0	0	0	0	0	0	0	0	0	0	0	0	0	0	0	0	0	0	0	0	0	0	0	0	0	0	0	0	0	0	0	0	0	0	0	0	0	0	0	0	0
Prpsap1_XLOC_028297	Prpsap1	chr10:105430520-105452228	0	0	0	20	0	0	0	66	0	0	0	0	0	0	0	0	0	5	15	0	0	0	6	15	0	0	0	0	0	0	0	18	0	0	0	0	0	0	0	0	0	0	0	4	0	0	0
AABR07030834.1_XLOC_028297	AABR07030834.1	chr10:105452303-105456414	0	0	0	0	0	0	0	0	0	0	0	0	0	0	0	0	0	0	0	0	0	0	0	0	0	0	0	0	0	0	0	0	0	0	0	0	0	0	0	0	0	0	0	0	0	0	0
Khps1a_XLOC_028298	Khps1a	chr10:105498627-105499916	0	0	0	0	0	0	0	0	0	0	0	0	0	0	0	0	0	0	0	0	0	0	0	0	0	0	0	0	0	0	0	0	0	0	0	0	0	0	0	0	0	0	0	0	0	0	0
Sphk1_XLOC_026719	Sphk1	chr10:105498935-105504789	0	0	0	0	0	0	0	0	0	0	0	0	0	0	0	0	0	0	0	0	0	0	0	0	0	0	0	0	0	0	0	0	0	0	0	0	0	0	0	0	0	0	0	0	0	0	0
Ube2o_XLOC_028299	Ube2o	chr10:105505515-105552986	0	0	0	21	0	0	0	77	0	0	0	0	0	0	0	0	1	0	17	23	0	0	41	1	0	0	0	0	0	0	0	6	0	0	0	0	0	0	0	0	0	0	11	25	0	0	0
U6_XLOC_026721	U6	chr10:105548598-105548705	0	0	0	0	0	0	0	0	0	0	0	0	0	0	0	0	0	0	0	0	0	0	0	0	0	0	0	0	0	0	0	0	0	0	0	0	0	0	0	0	0	0	0	0	0	0	0
RGD1565166_XLOC_025360	AU021092	chr10:10555355-10564214	0	0	0	0	0	0	0	0	0	0	0	0	0	0	0	0	0	0	0	0	0	0	0	0	0	0	0	0	0	0	0	0	0	0	0	0	0	0	0	0	0	0	0	0	0	0	0
AABR07072207.1_XLOC_026722	AABR07072207.1	chr10:105564535-105565162	0	0	0	4	0	0	0	1	0	0	0	0	0	0	0	0	0	0	0	0	0	0	0	0	0	0	0	0	0	0	0	1	0	0	0	0	0	0	0	0	0	0	0	2	0	0	0
Aanat_XLOC_026723	Aanat	chr10:105568091-105572403	0	0	0	0	0	0	0	0	0	0	0	0	0	0	0	0	0	0	0	0	0	0	0	0	0	0	0	0	0	0	0	0	0	0	0	0	0	0	0	0	0	0	0	0	0	0	0
Rhbdf2_XLOC_028300	Rhbdf2	chr10:105573759-105600885	0	0	0	0	0	0	0	0	0	0	0	0	0	0	0	0	0	0	0	0	0	0	0	0	0	0	0	0	0	0	0	0	0	0	0	0	0	0	0	0	0	0	0	0	0	0	0
Cygb_XLOC_028301	Cygb	chr10:105618255-105627989	0	0	0	12	0	0	6	18	0	0	0	0	0	0	0	0	0	0	0	0	0	0	10	0	0	0	0	0	0	0	0	10	0	0	0	0	0	0	0	0	0	0	0	0	0	0	0
AC123144.1_XLOC_026724	AC123144.1	chr10:105630632-105642156	0	0	0	0	0	0	0	0	0	0	0	0	0	0	0	0	0	0	0	0	0	0	0	0	0	0	0	0	0	0	0	0	0	0	0	0	0	0	0	0	0	0	0	0	0	0	0
GL.51_XLOC_026725	LOC100912247	chr10:105645564-105649992	0	0	0	9	0	0	0	23	0	0	0	0	0	0	0	0	0	0	17	0	0	0	21	1	0	0	0	0	0	0	0	0	0	0	0	0	0	0	0	0	0	0	0	0	0	0	0
St6galnac2_XLOC_028302	St6galnac2	chr10:105650862-105668593	0	0	0	0	0	0	0	0	0	0	0	0	0	0	0	0	0	0	0	0	0	0	0	0	0	0	0	0	0	0	0	0	0	0	0	0	0	0	0	0	0	0	0	0	0	0	0
St6galnac1_XLOC_028304	St6galnac1	chr10:105713317-105723700	0	0	0	0	0	0	0	0	0	0	0	0	0	0	0	0	0	0	0	0	0	0	0	0	0	0	0	0	0	0	0	0	0	0	0	0	0	0	0	0	0	0	0	0	0	0	0
Nagpa_XLOC_025362	Nagpa	chr10:10573191-10581516	0	0	0	0	0	0	0	0	0	0	0	0	0	0	0	0	0	0	0	0	0	0	0	0	0	0	0	0	0	0	0	10	0	0	0	0	0	0	0	0	0	0	0	0	0	0	0
Mxra7_XLOC_028305	Mxra7	chr10:105745276-105771972	0	0	0	0	0	0	0	0	0	0	0	0	0	0	0	0	0	0	0	0	0	0	5	0	0	0	0	0	0	0	0	0	0	0	0	0	0	0	0	0	0	0	0	12	0	0	0
Jmjd6_XLOC_028306	Jmjd6	chr10:105781658-105788053	0	0	0	38	0	0	0	0	0	0	0	0	0	0	0	0	0	0	3	0	0	0	2	0	0	0	0	0	0	0	0	38	0	0	0	0	0	0	0	0	0	0	0	3	0	0	0
Mettl23_XLOC_026726	Mettl23	chr10:105787328-105795200	0	0	0	32	0	5	2	64	0	0	0	0	0	0	0	0	0	0	29	0	0	0	47	0	0	0	0	0	0	0	0	0	0	0	0	0	0	0	0	0	0	0	0	21	0	0	0
Srsf2_XLOC_028307	Srsf2	chr10:105788273-105795997	0	0	0	63	0	0	1	146	0	0	0	0	0	0	0	0	0	0	20	1	0	0	119	0	0	0	0	0	0	0	0	0	0	0	0	0	0	0	0	0	0	0	12	35	0	0	0
Mfsd11_XLOC_026727	Mfsd11	chr10:105796319-105815452	0	0	0	4	0	1	3	8	0	0	0	0	0	0	0	0	0	0	31	14	0	0	26	0	0	0	0	0	0	0	0	16	0	0	0	0	0	0	0	0	0	0	0	0	0	0	0
Mgat5b_XLOC_026728	Mgat5b	chr10:105861743-105932042	0	0	0	1	0	0	2	24	0	0	0	0	0	0	0	0	0	0	3	2	0	0	12	3	0	0	0	0	0	0	0	0	0	0	0	0	0	0	0	0	0	0	0	7	0	0	0
Sec14l5_XLOC_026906	Sec14l5	chr10:10591251-10629735	0	0	0	0	0	0	0	0	0	0	0	0	0	0	0	0	0	0	0	0	0	0	0	0	0	0	0	0	0	0	0	0	0	0	0	0	0	0	0	0	0	0	0	0	0	0	0
AABR07030841.1-Gm26083_XLOC_026730	AABR07030841.1-Gm26083	chr10:106022125-106022308	0	0	0	0	0	0	0	2	0	0	0	0	0	0	0	0	0	0	0	0	0	0	0	13	0	0	0	0	0	0	0	0	0	0	0	0	0	0	0	0	0	0	0	0	0	0	0
Sec14l1_XLOC_026731	Sec14l1	chr10:106065797-106112870	0	0	0	48	0	0	4	39	0	0	0	0	0	0	0	0	0	0	3	0	0	0	25	0	0	0	0	0	0	0	0	2	0	0	0	0	0	0	0	0	0	0	0	0	0	16	0
Sept9_XLOC_026731	Sept9	chr10:106178085-106340792	0	0	0	18	0	1	0	11	0	0	0	0	0	0	0	0	1	0	2	4	0	0	26	0	0	0	0	0	0	0	0	0	0	0	0	0	0	0	0	0	0	15	0	4	0	0	0
Ppl_XLOC_025363	Ppl	chr10:10644572-10692291	0	0	0	0	0	0	0	0	0	0	0	0	0	0	0	0	0	0	0	0	0	0	0	0	0	0	0	0	0	0	0	0	0	0	0	0	0	0	0	0	0	0	0	0	0	0	0
AABR07030854.1_XLOC_026733	AABR07030854.1	chr10:106548107-106548153	0	0	0	0	0	0	0	0	0	0	0	0	0	0	0	0	0	0	0	0	0	0	0	0	0	0	0	0	0	0	0	0	0	0	0	0	0	0	0	0	0	0	0	0	0	0	0
GL.826_XLOC_028309	LOC102547817	chr10:106570475-106617201	0	0	0	0	0	7	0	0	0	0	0	0	0	0	0	0	0	0	0	0	0	0	6	0	0	0	0	0	0	0	0	0	0	0	0	0	0	0	0	0	0	0	0	0	0	0	2
Tnrc6c_XLOC_026734	Tnrc6c	chr10:106697460-106764330	0	0	0	34	0	0	21	77	0	0	0	14	0	0	5	0	1	0	0	0	0	0	9	0	0	0	0	0	0	0	0	4	0	0	0	0	0	0	0	0	0	0	0	9	0	0	0
AABR07030861.1_XLOC_028312	AABR07030861.1	chr10:106767027-106783436	0	0	0	0	0	0	0	0	0	0	0	0	0	0	0	0	0	0	0	0	0	0	0	0	0	0	0	0	0	0	0	0	0	0	0	0	0	0	0	0	0	0	0	0	0	0	0
Tmc8_XLOC_026735	Tmc8	chr10:106785077-106795299	0	0	0	0	0	0	0	0	0	0	0	0	0	0	0	0	0	0	0	0	0	0	0	0	0	0	0	0	0	0	0	0	0	0	0	0	0	0	0	0	0	0	0	0	0	0	0
LOC688282_XLOC_026736	LOC688282	chr10:106800142-106809239	0	0	0	0	0	0	0	0	0	0	0	0	0	0	0	0	0	0	0	0	0	0	0	0	0	0	0	0	0	0	0	0	0	0	0	0	0	0	0	0	0	0	0	0	0	0	0
Syngr2_XLOC_026737	Syngr2	chr10:106812714-106817325	0	0	0	0	0	0	0	0	0	0	0	0	0	0	0	0	0	0	0	0	0	0	0	0	0	0	0	0	0	0	0	0	0	0	0	0	0	0	0	0	0	0	0	0	0	0	0
Tk1_XLOC_028313	Tk1	chr10:106814199-106828920	0	0	0	0	0	0	0	0	0	0	0	0	0	0	0	0	0	0	0	0	0	0	17	0	0	0	0	0	0	0	0	17	0	0	0	0	0	0	0	0	0	0	0	0	0	0	0
Afmid_XLOC_026738	Afmid	chr10:106828981-106844314	0	0	0	0	0	0	0	0	0	0	0	0	0	0	0	0	0	0	0	0	0	0	12	0	0	0	0	0	0	0	0	0	0	0	0	0	0	0	0	0	0	0	0	0	0	0	0
Birc5_XLOC_026739	Birc5	chr10:106856009-106865099	0	0	0	5	0	0	0	0	0	0	0	0	0	0	0	0	0	0	0	0	0	0	0	0	0	0	0	0	0	0	0	6	0	0	0	0	0	0	0	0	0	0	0	0	0	0	0
AABR07030866.1_XLOC_028314	AABR07030866.1	chr10:106860223-106860325	0	0	0	0	0	0	0	0	0	0	0	0	0	0	0	0	0	0	0	0	0	0	0	0	0	0	0	0	0	0	0	0	0	0	0	0	0	0	0	0	0	0	0	0	0	0	0
Tmem235_XLOC_026740	Tmem235	chr10:106869401-106874029	0	0	0	0	0	0	0	0	0	0	0	0	0	0	0	0	0	0	0	0	0	0	0	0	0	0	0	0	0	0	0	0	0	0	0	0	0	0	0	0	0	0	0	0	0	0	0
LOC688286_XLOC_028315	LOC688286	chr10:106877187-106883875	0	0	0	0	0	0	0	15	0	0	0	0	0	0	0	0	0	0	0	0	0	0	0	0	0	0	0	0	0	0	0	0	0	0	0	0	0	0	0	0	0	0	0	0	0	0	0
Ubn1_XLOC_026907	Ubn1	chr10:10690014-10725655	0	0	0	3	0	0	48	0	0	0	0	0	0	0	1	0	0	0	4	0	0	0	6	0	0	0	0	0	0	0	0	0	0	0	0	0	0	0	0	0	0	4	2	18	0	0	0
Socs3_XLOC_028316	Socs3	chr10:106973863-106976929	0	0	0	0	0	0	0	0	0	0	0	0	0	0	0	0	0	0	0	0	0	0	0	0	0	0	0	0	0	0	0	28	0	0	0	0	0	0	0	0	0	0	0	0	0	0	0
GL.68_XLOC_026741	Pgs1	chr10:106994627-107030229	1	0	0	23	0	0	1	67	0	0	0	0	0	0	0	4	0	0	67	1	0	0	119	0	0	0	0	0	0	0	0	29	0	0	0	0	0	0	0	0	0	0	0	23	0	0	0
Dnah17_XLOC_028317	Dnah17	chr10:107029466-107158997	0	0	0	0	0	0	0	0	0	0	0	0	0	0	0	0	0	0	0	0	0	0	0	0	0	0	0	0	0	0	0	0	0	0	0	0	0	0	0	0	0	0	0	0	0	0	0
Cyth1_XLOC_028318	Cyth1	chr10:107197988-107281276	0	0	0	9	0	0	0	7	0	0	0	0	0	0	0	0	0	0	8	0	0	0	34	2	0	0	0	0	0	0	0	0	0	0	0	0	0	0	0	0	0	0	0	5	0	0	0
Glyr1_XLOC_025365	Glyr1	chr10:10725768-10761398	0	0	0	42	0	0	6	44	0	0	0	16	0	0	0	0	0	0	51	4	0	0	9	0	0	0	4	23	0	0	1	17	0	0	0	0	0	0	0	0	0	0	0	41	0	0	0
Usp36_XLOC_028320	Usp36	chr10:107292833-107324251	0	0	0	6	0	0	0	24	0	0	0	0	0	0	0	0	0	0	0	0	0	0	1	0	0	0	0	0	0	0	0	19	0	0	0	0	0	0	0	0	0	1	0	0	0	0	0
Timp2_XLOC_028321	Timp2	chr10:107336631-107401303	5	1	0	28	0	3	4	138	0	0	13	1	0	0	0	0	0	0	45	1	0	0	42	6	0	0	0	0	0	0	0	66	0	0	0	0	0	0	0	0	0	3	0	44	0	0	0
Cep295nl_XLOC_028322	Cep295nl	chr10:107363511-107376645	0	0	0	0	0	0	0	0	0	0	0	0	0	0	0	0	0	0	0	0	0	0	0	0	0	0	0	0	0	0	0	0	0	0	0	0	0	0	0	0	0	0	0	0	0	0	0
Lgals3bp_XLOC_028323	Lgals3bp	chr10:107415303-107424670	0	0	0	0	0	0	0	0	0	0	0	0	0	0	0	0	0	0	0	18	0	0	0	0	0	0	0	0	0	0	0	0	0	0	0	0	0	0	0	0	0	0	0	0	0	0	0
Cant1_XLOC_028324	Cant1	chr10:107432503-107445577	0	0	0	42	0	0	0	13	0	0	0	0	0	0	0	0	0	0	0	0	0	0	0	0	0	0	0	0	0	0	0	0	0	0	0	0	0	0	0	0	0	0	0	0	0	0	0
C1qtnf1_XLOC_026743	C1qtnf1	chr10:107455845-107477162	0	0	0	0	0	0	0	0	0	0	0	0	0	0	0	0	0	0	0	0	0	0	0	0	0	0	0	0	0	0	0	0	0	0	0	0	0	0	0	0	0	0	0	0	0	0	0
Engase_XLOC_026744	Engase	chr10:107502741-107513996	0	0	0	0	0	0	0	0	0	0	0	0	0	0	0	0	0	0	0	0	0	0	0	0	0	0	0	0	0	0	0	0	0	0	0	0	0	0	0	0	0	0	0	0	0	0	0
Rbfox3_XLOC_028325	Rbfox3	chr10:107515822-107850839	0	0	0	34	0	0	1	17	0	0	0	0	0	0	0	0	0	0	20	0	0	0	10	0	0	0	0	0	0	0	0	1	0	0	0	0	0	0	0	0	0	0	0	13	0	0	2
Rogdi_XLOC_025366	Rogdi	chr10:10761477-10766095	2	0	3	4	0	1	1	37	0	0	0	2	0	0	0	0	0	0	42	0	0	0	41	1	0	0	0	0	0	0	0	33	0	0	0	0	0	0	0	0	0	0	0	1	0	0	0
Smim22_XLOC_026909	Smim22	chr10:10766208-10767389	0	0	0	0	0	0	0	0	0	0	0	0	0	0	0	0	0	0	0	0	0	0	0	0	0	0	0	0	0	0	0	0	0	0	0	0	0	0	0	0	0	0	0	0	0	0	0
Septin12_XLOC_025367	Septin12	chr10:10774702-10784276	0	0	0	0	0	0	0	0	0	0	0	0	0	0	0	0	0	0	0	0	0	0	0	0	0	0	0	0	0	0	0	0	0	0	0	0	0	0	0	0	0	0	0	0	0	0	0
AABR07030880.1_XLOC_026746	AABR07030880.1	chr10:107900711-107902943	0	0	0	0	0	0	0	0	0	0	0	0	0	0	0	0	0	0	0	0	0	0	0	0	0	0	0	0	0	0	0	0	0	0	0	0	0	0	0	0	0	0	0	0	0	0	0
LOC360479_XLOC_026910	LOC360479	chr10:10794331-10808585	0	0	0	0	0	0	0	0	0	0	0	0	0	0	0	0	0	0	0	0	0	0	0	0	0	0	0	0	0	0	0	0	0	0	0	0	0	0	0	0	0	0	0	0	0	0	0
AABR07030890.1_XLOC_026747	AABR07030890.1	chr10:107998908-108000257	0	0	0	0	0	0	0	0	0	0	0	0	0	0	0	0	0	0	0	0	0	0	0	0	0	0	0	0	0	0	0	0	0	0	0	0	0	0	0	0	0	0	0	0	0	0	0
AABR07030891.1_XLOC_026748	AABR07030891.1	chr10:108012947-108013045	0	0	0	0	0	0	0	0	0	0	0	0	0	0	0	0	0	0	0	0	0	0	0	0	0	0	0	0	0	0	0	0	0	0	0	0	0	0	0	0	0	0	0	0	0	0	0
AABR07030894.1_XLOC_028328	AABR07030894.1	chr10:108051871-108053368	0	0	0	0	0	0	0	0	0	0	0	0	0	0	0	0	0	0	0	0	0	0	0	0	0	0	0	0	0	0	0	0	0	0	0	0	0	0	0	0	0	0	0	0	0	0	0
Ccdc40_XLOC_026750	Ccdc40	chr10:108055270-108393408	0	0	0	0	0	0	0	0	0	0	0	0	0	0	0	0	0	0	0	0	0	0	0	0	0	0	0	0	0	0	0	0	0	0	0	0	0	0	0	0	0	0	0	0	0	0	0
Anks3_XLOC_025368	Anks3	chr10:10808782-10831927	0	0	0	0	0	0	0	25	0	0	0	0	0	0	0	0	0	1	9	0	0	0	34	0	0	0	0	0	0	0	0	0	0	0	0	0	0	0	0	0	0	0	3	5	0	0	0
Enpp7_XLOC_026751	Enpp7	chr10:108095131-108099483	0	0	0	0	0	0	0	0	0	0	0	0	0	0	0	0	0	0	0	0	0	0	0	0	0	0	0	0	0	0	0	0	0	0	0	0	0	0	0	0	0	0	0	0	0	0	0
Cbx2_XLOC_026752	Cbx2	chr10:108132105-108140935	0	0	0	0	0	0	0	0	0	0	0	0	0	0	0	0	0	0	0	0	0	0	0	0	0	0	0	0	0	0	0	0	0	0	0	0	0	0	0	0	0	0	0	0	0	0	0
Cbx8_XLOC_028330	Cbx8	chr10:108147548-108150511	0	0	0	0	0	0	0	0	0	0	0	0	0	0	0	0	0	0	13	0	0	0	1	0	0	0	0	0	0	0	0	0	0	0	0	0	0	0	0	0	0	3	0	0	0	0	0
Cbx4_XLOC_028331	Cbx4	chr10:108190118-108196217	0	0	0	0	0	0	0	0	0	0	0	0	0	0	0	0	0	3	28	44	0	0	25	0	0	0	0	0	0	0	0	1	0	0	0	0	0	0	0	0	3	0	0	23	0	0	0
Tbc1d16_XLOC_028332	Tbc1d16	chr10:108258240-108321644	0	0	0	0	0	0	0	0	0	0	0	0	0	0	0	0	0	0	0	0	0	0	0	0	0	0	0	0	0	0	0	0	0	0	0	0	0	0	0	0	0	0	0	0	0	0	0
Nudt16l1_XLOC_026911	Nudt16l1	chr10:10828627-10832025	0	0	8	2	0	0	0	55	0	0	0	18	0	0	0	37	0	1	0	0	0	0	24	0	0	0	0	0	0	0	0	22	0	0	0	0	0	0	0	0	0	0	0	9	0	0	0
Mgrn1_XLOC_026912	Mgrn1	chr10:10832112-10881987	0	0	0	14	0	0	8	55	0	0	0	0	0	0	0	0	0	0	35	0	0	0	47	0	0	0	0	0	0	0	0	17	0	0	0	0	0	0	0	0	0	0	0	0	0	0	0
Gaa_XLOC_026753	Gaa	chr10:108395829-108413045	4	0	6	6	0	2	0	34	0	0	0	3	0	0	0	0	0	0	79	23	0	1	132	0	0	0	0	0	0	0	0	97	0	0	0	0	0	0	0	0	1	0	0	8	0	0	0
Eif4a3_XLOC_028333	Eif4a3	chr10:108415130-108425223	0	0	0	0	0	0	3	144	0	0	0	17	0	0	0	0	0	0	20	0	0	0	31	0	0	0	0	0	0	0	0	3	0	0	0	0	0	0	0	0	0	0	0	15	0	0	0
GL.1633-GL.77_XLOC_026754	LOC108352165	chr10:108425291-108427251	0	0	0	0	0	0	0	0	0	0	0	0	0	0	0	0	0	0	19	0	0	0	0	0	0	0	0	0	0	0	0	0	0	0	0	0	0	0	0	0	0	0	0	0	0	0	0
Card14_XLOC_026755	Card14	chr10:108440950-108468310	0	0	0	0	0	0	0	0	0	0	0	0	0	0	0	0	0	0	0	0	0	0	0	0	0	0	0	0	0	0	0	0	0	0	0	0	0	0	0	0	0	0	0	0	0	0	0
AABR07030903.1_XLOC_028334	AABR07030903.1	chr10:108469856-108473377	0	0	0	0	0	0	0	0	0	0	0	0	0	0	0	0	0	0	0	0	0	0	0	0	0	0	0	0	0	0	0	0	0	0	0	0	0	0	0	0	0	0	0	0	0	0	0
Slc26a11_XLOC_026757	Slc26a11	chr10:108479182-108504712	0	0	0	0	0	0	0	28	0	0	0	0	0	0	0	0	0	0	0	1	0	0	0	0	0	0	0	0	0	0	0	1	0	0	0	0	0	0	0	0	0	0	0	0	0	0	0
Rnf213_XLOC_026758	Rnf213	chr10:108527740-108626573	0	0	0	1	0	0	0	27	0	0	0	0	0	0	0	0	0	0	0	0	0	0	0	0	0	0	0	0	0	0	0	0	0	0	0	0	0	0	0	0	0	0	0	0	0	0	0
GL.81_XLOC_026759	Endov	chr10:108630811-108648432	0	0	0	0	0	0	0	0	0	0	0	0	0	0	0	0	0	0	0	0	0	0	6	0	0	0	0	0	0	0	0	0	0	0	0	0	0	0	0	0	0	0	0	0	0	0	0
AABR07030910.1_XLOC_028337	AABR07030910.1	chr10:108667806-108668408	0	0	0	0	0	0	0	0	0	0	0	0	0	0	0	0	0	0	0	0	0	0	0	0	0	0	0	0	0	0	0	0	0	0	0	0	0	0	0	0	0	0	0	0	0	0	0
Nptx1_XLOC_028338	Nptx1	chr10:108682159-108691593	0	0	2	15	0	0	0	0	0	0	0	11	0	0	0	0	0	0	0	0	0	0	0	0	0	0	0	0	0	0	0	0	0	0	0	0	0	0	0	0	0	0	0	0	0	0	0
AABR07030911.1_XLOC_028339	AABR07030911.1	chr10:108725971-108726423	0	0	0	0	0	0	0	1	0	0	0	0	0	0	0	0	0	0	0	0	0	0	0	0	0	0	0	0	0	0	0	0	0	0	0	0	0	0	0	0	0	0	0	0	0	0	0
AABR07030911.2_XLOC_028340	AABR07030911.2	chr10:108726539-108728644	0	0	0	0	0	0	0	0	0	0	0	0	0	0	0	0	0	0	0	0	0	0	0	0	0	0	0	0	0	0	0	0	0	0	0	0	0	0	0	0	0	0	0	0	0	0	0
Rptor_XLOC_026760	Rptor	chr10:108750407-109059066	0	0	0	8	0	0	0	27	0	0	0	0	0	0	0	0	0	3	11	0	0	0	6	0	0	0	0	0	0	0	0	0	0	0	0	0	0	0	0	0	0	0	0	13	0	0	0
AABR07072078.1-AABR07072078.3_XLOC_025369	AABR07072078.1-AABR07072078.3	chr10:10875983-10876258	0	0	0	1	0	0	0	1	0	0	0	0	0	0	0	0	0	0	0	0	0	0	3	0	0	0	0	0	0	0	0	1	0	0	0	0	0	0	0	0	0	0	0	0	0	0	0
LOC100910875_XLOC_025370	LOC100910875	chr10:10889435-11343071	0	0	0	0	0	0	0	0	0	0	0	0	0	0	0	0	0	0	0	0	0	0	0	0	0	0	0	0	0	0	0	0	0	0	0	0	0	0	0	0	0	0	0	0	0	0	0
AABR07072078.2_XLOC_026913	AABR07072078.2	chr10:10901236-10908776	0	0	0	0	0	0	0	0	0	0	0	0	0	0	0	0	0	0	0	0	0	0	0	0	0	0	0	0	0	0	0	0	0	0	0	0	0	0	0	0	0	0	0	0	0	0	0
Chmp6_XLOC_026761	Chmp6	chr10:109073655-109079450	0	0	0	5	0	2	0	26	0	0	0	0	0	0	0	0	0	0	17	0	0	0	0	0	0	0	0	0	0	0	0	32	0	0	0	0	0	0	0	0	0	0	0	0	0	0	0
AABR07030914.1_XLOC_028341	AABR07030914.1	chr10:109097346-109098945	0	0	0	0	0	0	0	0	0	0	0	0	0	0	0	0	0	0	0	0	0	0	0	0	0	0	0	0	0	0	0	0	0	0	0	0	0	0	0	0	0	0	0	0	0	0	0
Baiap2_XLOC_026762	Baiap2	chr10:109107344-109187671	0	0	0	23	0	0	0	0	0	0	0	0	0	0	0	0	0	0	0	0	0	0	9	0	0	0	0	0	0	0	0	0	0	0	0	0	0	0	0	0	0	3	0	6	0	0	0
Aatk_XLOC_028342	Aatk	chr10:109188012-109224370	1	0	0	0	0	0	4	16	2	0	0	0	0	0	0	0	0	0	24	4	0	0	24	0	0	0	0	0	0	0	0	7	0	0	0	0	0	0	0	0	0	0	3	2	0	0	0
Mir3065_XLOC_026763	Mir3065	chr10:109195234-109195336	0	0	0	0	0	0	0	0	0	0	0	0	0	0	0	0	0	0	0	0	0	0	0	0	0	0	0	0	0	0	0	0	0	0	0	0	0	0	0	0	0	0	0	0	0	0	0
Mir338_XLOC_028343	Mir338	chr10:109195251-109195316	0	0	0	0	0	0	0	0	0	0	0	0	0	0	0	0	0	0	0	0	0	0	0	0	0	0	0	0	0	0	0	0	0	0	0	0	0	0	0	0	0	0	0	0	0	0	0
AABR07029164.1_XLOC_026914	AABR07029164.1	chr10:10919771-10943834	0	0	0	0	0	0	0	0	0	0	0	0	0	0	0	0	0	0	0	0	0	0	0	0	0	0	0	0	0	0	0	0	0	0	0	0	0	0	0	0	0	0	0	0	0	0	0
Cep131_XLOC_028345	Cep131	chr10:109243207-109267605	0	0	1	21	0	1	0	34	0	0	0	0	0	0	0	0	0	0	6	0	0	0	9	0	0	0	0	0	0	0	0	0	0	0	0	0	0	0	0	0	0	0	0	3	0	0	0
Tepsin_XLOC_028346	Tepsin	chr10:109271159-109278639	0	0	0	1	0	9	20	18	0	0	0	0	0	0	0	0	0	1	14	0	0	0	27	0	0	0	0	1	0	0	0	20	0	0	0	0	0	0	0	0	0	0	0	1	0	0	0
Ndufaf8_XLOC_026764	Ndufaf8	chr10:109278712-109280863	0	1	0	44	0	19	5	63	0	0	0	0	0	0	9	19	1	0	14	0	0	0	15	0	0	0	0	0	0	0	0	32	0	0	0	0	0	0	0	0	0	0	0	36	0	20	2
GL.852_XLOC_028347	Slc38a10	chr10:109283173-109333905	0	0	0	0	0	0	0	18	0	0	0	0	0	0	0	0	0	0	14	0	0	0	0	0	0	0	0	0	0	0	0	0	0	0	0	0	0	0	0	0	1	0	0	1	0	0	0
GL.853_XLOC_028348	LOC100912167	chr10:109371529-109373601	0	0	0	33	0	0	0	30	0	0	0	0	0	0	0	0	0	0	0	0	0	0	7	0	0	0	5	6	0	0	0	1	0	0	0	0	0	0	0	0	0	0	0	41	0	0	0
AABR07030919.1_XLOC_026766	AABR07030919.1	chr10:109420186-109424346	0	0	0	0	0	0	0	0	0	0	0	0	0	0	0	0	0	0	0	0	0	0	0	0	0	0	0	0	0	0	0	0	0	0	0	0	0	0	0	0	0	0	0	0	0	0	0
Bahcc1_XLOC_026767	Bahcc1	chr10:109446444-109479891	0	0	0	0	0	0	0	0	0	0	0	0	0	0	0	0	0	0	0	0	0	0	0	0	0	0	0	0	0	0	0	0	0	0	0	0	0	0	0	0	0	0	0	0	0	0	0
Actg1_XLOC_028349	Actg1	chr10:109518433-109521288	0	0	0	0	0	0	0	0	0	0	0	0	0	0	0	0	0	0	0	0	0	0	0	0	0	0	0	0	0	0	0	0	0	0	0	0	0	0	0	0	0	0	0	0	0	0	0
Fscn2_XLOC_026768	Fscn2	chr10:109533487-109541598	0	0	0	0	0	0	0	0	0	0	0	0	0	0	0	0	0	0	0	0	0	0	0	0	0	0	0	0	0	0	0	0	0	0	0	0	0	0	0	0	0	0	0	21	0	0	0
GL.856_XLOC_028350	Faap100	chr10:109540305-109552442	1	0	0	0	0	0	0	2	0	0	0	0	0	0	0	0	0	0	1	0	0	0	0	0	0	0	0	0	0	0	0	23	0	0	0	0	0	0	0	0	0	0	0	0	0	0	0
Nploc4_XLOC_028351	Nploc4	chr10:109552904-109610087	0	0	0	6	0	0	3	19	0	0	0	0	0	0	0	1	1	0	1	0	0	0	36	0	0	0	0	0	0	0	0	19	0	0	0	0	0	0	0	0	0	0	0	10	0	0	0
Tspan10_XLOC_026769	Tspan10	chr10:109614965-109618807	0	0	0	0	0	0	0	0	0	0	0	0	0	0	0	0	0	0	0	0	0	0	0	0	0	0	0	0	0	0	0	0	0	0	0	0	0	0	0	0	0	0	0	0	0	0	0
Pde6g_XLOC_028352	Pde6g	chr10:109620980-109622745	0	0	0	0	0	0	0	0	0	0	0	0	0	0	0	0	0	0	0	0	0	0	0	0	0	0	0	0	0	0	0	0	0	0	0	0	0	0	0	0	0	0	0	0	0	0	0
Oxld1_XLOC_028353	Oxld1	chr10:109627599-109630427	0	0	0	0	0	0	0	0	0	0	0	0	0	0	0	0	0	1	4	0	0	0	6	0	0	0	0	0	0	0	0	0	0	0	0	0	0	0	0	0	0	0	0	23	0	0	1
Ccdc137_XLOC_026770	Ccdc137	chr10:109627599-109635644	0	0	0	0	0	0	2	16	3	0	0	0	0	0	0	0	0	0	18	17	0	0	0	0	0	0	0	0	0	0	0	1	0	0	0	0	0	0	0	0	0	0	0	0	0	0	0
GL.859_XLOC_028354	Arl16	chr10:109636488-109639035	0	0	0	0	0	0	0	47	0	0	0	3	0	0	0	0	0	0	55	0	0	0	86	0	0	0	0	0	0	0	0	20	0	0	0	0	0	0	0	0	0	0	0	8	0	0	0
Hgs_XLOC_026771	Hgs	chr10:109638614-109657587	0	0	0	0	0	0	4	37	0	0	0	0	0	0	0	0	0	0	3	0	0	0	1	0	0	0	0	0	0	0	0	23	0	0	0	0	0	0	0	0	0	0	0	1	0	0	0
Mrpl12_XLOC_026772	Mrpl12	chr10:109658147-109662545	4	0	0	151	0	0	3	196	0	0	0	0	0	0	0	0	0	0	42	15	0	0	143	0	0	0	0	0	0	0	0	78	0	0	0	0	0	0	0	0	0	0	0	59	0	0	10
Slc25a10_XLOC_026773	Slc25a10	chr10:109665566-109673702	0	0	0	18	0	0	0	0	0	0	0	0	0	0	0	0	0	0	7	0	0	0	1	0	0	0	0	0	0	0	0	0	0	0	0	0	0	0	0	0	0	0	0	0	0	0	0
Cdip1_XLOC_025371	Cdip1	chr10:10967289-10993062	2	0	3	17	0	3	22	53	0	0	0	23	0	0	0	10	0	0	26	11	0	2	88	7	0	0	0	0	0	0	0	57	0	0	0	0	0	0	0	0	0	0	0	17	0	0	0
Gcgr_XLOC_026774	Gcgr	chr10:109707962-109716128	0	0	0	0	0	0	0	0	0	0	0	0	0	0	0	0	0	0	0	0	0	0	0	0	0	0	0	0	0	0	0	0	0	0	0	0	0	0	0	0	0	0	0	0	0	0	0
Mcrip1_XLOC_028355	Mcrip1	chr10:109717447-109727679	0	0	0	35	0	1	0	112	0	0	7	0	0	0	0	12	0	0	17	0	0	0	47	0	0	0	0	1	0	0	1	3	0	0	0	0	0	0	0	0	0	0	0	35	0	0	0
Ppp1r27_XLOC_028356	Ppp1r27	chr10:109727850-109729019	0	0	0	0	0	0	0	0	0	0	0	0	0	0	0	0	0	0	0	0	0	0	0	0	0	0	0	0	0	0	0	0	0	0	0	0	0	0	0	0	0	0	0	0	0	0	0
P4hb_XLOC_028357	P4hb	chr10:109736459-109748070	0	0	0	17	0	0	1	49	0	0	31	0	0	0	0	0	0	0	44	0	0	1	116	0	0	0	0	3	0	0	0	33	0	0	0	0	0	0	0	0	0	0	0	9	0	0	0
Arhgdia_XLOC_028358	Arhgdia	chr10:109753929-109758064	3	0	0	31	0	1	14	22	1	0	0	0	0	0	0	0	0	1	27	10	0	0	26	1	0	0	0	0	0	0	0	10	0	0	0	0	0	0	0	0	0	0	0	23	0	0	0
Alyref_XLOC_028359	Alyref	chr10:109760002-109774500	0	0	0	20	0	0	0	35	0	0	0	0	0	0	0	0	0	0	2	0	0	0	9	3	0	0	0	0	0	0	0	0	0	0	0	0	0	0	0	0	0	0	0	19	0	0	1
AC131537.1_XLOC_026775	AC131537.1	chr10:109773890-109774634	0	0	0	0	0	0	0	0	0	0	0	0	0	0	0	0	0	0	0	0	0	0	0	0	0	0	0	0	0	0	0	0	0	0	0	0	0	0	0	0	0	0	0	0	0	0	0
Anapc11_XLOC_026776	Anapc11	chr10:109774745-109783421	1	0	0	9	0	0	0	62	0	0	0	0	0	0	0	0	0	19	22	0	0	0	19	0	0	0	0	0	0	0	0	61	0	0	0	0	0	0	0	0	0	0	0	14	0	0	8
Npb_XLOC_026777	Npb	chr10:109786222-109786656	0	0	0	0	0	0	0	0	0	0	0	0	0	0	0	0	0	0	0	0	0	0	0	0	0	0	0	0	0	0	0	0	0	0	0	0	0	0	0	0	0	0	0	0	0	0	0
Pcyt2_XLOC_028360	Pcyt2	chr10:109788183-109795785	4	0	0	46	0	0	4	8	0	0	0	0	0	0	0	0	0	0	18	0	0	0	60	0	0	0	0	0	0	0	0	30	0	0	0	0	0	0	0	0	0	3	0	7	0	0	0
Sirt7_XLOC_028361	Sirt7	chr10:109796020-109802739	0	0	0	0	0	0	0	0	0	0	0	0	0	0	0	0	0	0	8	0	0	0	0	0	0	0	0	0	0	0	0	0	0	0	0	0	0	0	0	0	0	0	0	0	0	0	0
AC131537.4_XLOC_028362	AC131537.4	chr10:109802573-109802626	0	0	0	0	0	0	0	0	0	0	0	0	0	0	0	0	0	0	0	0	0	0	0	0	0	0	0	0	0	0	0	0	0	0	0	0	0	0	0	0	0	0	0	0	0	0	0
Mafg_XLOC_028361	Mafg	chr10:109806142-109811323	0	0	0	27	0	4	2	29	0	0	0	0	0	0	0	7	0	0	16	0	0	0	43	0	0	0	0	0	0	0	7	9	0	0	0	0	0	0	0	0	0	0	0	17	0	0	1
Pycr1_XLOC_028363	Pycr1	chr10:109815717-109822107	0	0	0	2	0	0	0	5	0	0	0	0	0	0	0	0	0	0	55	9	0	0	91	0	0	0	0	0	0	0	0	25	0	0	0	0	0	0	0	0	0	0	0	0	0	0	0
Myadml2_XLOC_028364	Myadml2	chr10:109825515-109827143	0	0	0	0	0	0	0	6	0	0	0	0	0	0	0	0	0	0	0	0	0	0	1	0	0	0	0	0	0	0	0	0	0	0	0	0	0	0	0	0	0	0	0	0	0	0	0
Notum_XLOC_028365	Notum	chr10:109832981-109840047	0	0	0	0	0	0	0	0	0	0	0	0	0	0	0	0	0	0	0	0	0	0	0	0	0	0	0	0	0	0	0	0	0	0	0	0	0	0	0	0	0	0	0	0	0	0	0
AC131537.3_XLOC_026779	AC131537.3	chr10:109839042-109839126	0	0	0	0	0	0	0	0	0	0	0	0	0	0	0	0	0	0	0	0	0	0	0	0	0	0	0	0	0	0	0	0	0	0	0	0	0	0	0	0	0	0	0	0	0	0	0
Aspscr1_XLOC_026780	Aspscr1	chr10:109851854-109889310	0	0	0	1	0	0	0	0	0	0	0	0	0	0	0	0	0	0	0	0	0	0	0	0	0	0	0	0	0	0	0	0	0	0	0	0	0	0	0	0	0	0	0	5	0	0	0
AC131537.2_XLOC_026781	AC131537.2	chr10:109872017-109872093	0	0	0	0	0	0	0	0	0	0	0	0	0	0	0	0	0	0	0	0	0	0	0	0	0	0	0	0	0	0	0	0	0	0	0	0	0	0	0	0	0	0	0	0	0	0	0
Hmox2_XLOC_026915	Hmox2	chr10:10987679-11036468	0	0	0	25	0	0	1	18	0	0	0	0	0	0	0	0	0	0	26	0	0	0	41	0	0	0	0	0	0	0	0	36	0	0	0	0	0	0	0	0	0	0	0	9	0	0	0
GL.863_XLOC_028366	AABR07030926.1	chr10:109890903-109893759	0	0	0	0	0	0	0	0	0	0	0	0	0	0	0	0	0	2	0	0	0	0	0	0	0	0	0	0	0	0	0	0	0	0	0	0	0	0	0	0	0	0	0	0	0	0	0
Lrrc45_XLOC_026782	Lrrc45	chr10:109893312-109904072	0	0	0	0	0	0	0	0	0	0	0	0	0	0	0	0	0	0	2	0	0	0	0	0	0	0	0	0	0	0	0	0	0	0	0	0	0	0	0	0	0	0	0	0	0	0	0
Rac3_XLOC_026782	Rac3	chr10:109904259-109906232	0	0	0	0	0	0	0	0	0	0	0	0	0	0	0	0	0	0	0	0	0	0	0	0	0	0	0	0	0	0	0	0	0	0	0	0	0	0	0	0	0	0	0	0	0	0	0
Dcxr_XLOC_028367	Dcxr	chr10:109907696-109909926	0	0	0	19	0	0	0	0	0	0	0	0	0	0	0	0	0	0	0	0	0	0	0	0	0	0	0	0	0	0	0	0	0	0	0	0	0	0	0	0	0	0	0	0	0	0	0
LOC688320_XLOC_028368	LOC688320	chr10:109911922-109913879	0	0	0	0	0	0	0	0	0	0	0	0	0	0	0	0	0	0	0	0	0	0	0	0	0	0	0	0	0	0	0	0	0	0	0	0	0	0	0	0	0	0	0	0	0	0	0
LOC688321_XLOC_026783	LOC688321	chr10:109950988-109953066	0	0	0	0	0	0	0	0	0	0	0	0	0	0	0	0	0	0	0	0	0	0	0	0	0	0	0	0	0	0	0	0	0	0	0	0	0	0	0	0	0	0	0	0	0	0	0
Rfng_XLOC_028369	Rfng	chr10:109962592-109966975	0	1	0	24	0	1	0	87	0	0	0	0	0	0	0	0	0	0	11	0	0	0	53	0	0	0	0	0	0	0	0	11	0	0	0	0	0	0	0	0	0	0	0	74	0	0	2
Gps1_XLOC_026784	Gps1	chr10:109966883-109974084	0	0	0	87	0	0	11	53	0	0	0	5	0	0	0	0	0	0	17	4	0	0	59	1	0	0	0	0	0	0	0	98	0	0	0	0	0	0	0	0	0	0	0	35	0	0	0
Dus1l_XLOC_028370	Dus1l	chr10:109969899-109979176	0	0	0	23	0	0	0	45	0	0	0	0	0	0	0	0	0	0	0	11	0	0	0	0	0	0	0	0	0	0	0	16	0	0	0	0	0	0	0	0	0	0	0	11	0	0	0
Fasn_XLOC_028371	Fasn	chr10:109987572-110005921	0	0	0	108	0	0	0	45	0	0	0	0	0	0	0	18	0	12	47	26	0	9	40	15	0	0	0	0	0	0	2	0	0	0	0	0	0	0	0	0	0	0	0	2	0	0	0
Ccdc57_XLOC_028372	Ccdc57	chr10:110008321-110110570	0	0	0	0	0	0	0	0	0	0	0	0	0	0	0	0	0	0	0	0	0	0	18	0	0	0	0	0	0	0	0	0	0	0	0	0	0	0	0	0	0	1	0	0	0	0	0
LOC102550455_XLOC_026786	LOC102550455	chr10:110125109-110128329	0	0	0	0	0	0	0	0	0	0	0	0	0	0	0	0	0	0	0	0	0	0	0	0	0	0	0	0	0	0	0	0	0	0	0	0	0	0	0	0	0	0	0	0	0	0	0
Slc16a3_XLOC_026787	Slc16a3	chr10:110138586-110148358	0	0	0	0	0	0	0	0	0	0	0	0	0	0	0	0	0	0	0	0	0	0	0	0	0	0	0	0	0	0	0	0	0	0	0	0	0	0	0	0	0	0	0	0	0	0	0
Csnk1d_XLOC_028375	Csnk1d	chr10:110151206-110182179	0	0	0	7	0	0	0	13	0	0	0	0	0	0	0	0	0	0	21	8	0	0	49	0	0	0	0	0	0	0	0	70	0	0	0	0	0	0	0	0	0	4	4	9	0	0	0
Cd7_XLOC_028376	Cd7	chr10:110229922-110232843	0	0	0	0	0	0	0	0	0	0	0	0	0	0	0	0	0	0	0	0	0	0	0	0	0	0	0	0	0	0	0	0	0	0	0	0	0	0	0	0	0	0	0	0	0	0	0
Sectm1b_XLOC_028377	Sectm1b	chr10:110251363-110259928	0	0	0	0	0	0	0	0	0	0	0	0	0	0	0	0	0	0	0	0	0	0	0	0	0	0	0	0	0	0	0	0	0	0	0	0	0	0	0	0	0	0	0	0	0	0	0
Sectm1a_XLOC_028378	Sectm1a	chr10:110262698-110274761	0	0	0	0	0	0	0	0	0	0	0	0	0	0	0	0	0	0	0	0	0	0	0	0	0	0	0	0	0	0	0	0	0	0	0	0	0	0	0	0	0	0	0	0	0	0	0
Tex19.2_XLOC_028380	Tex19.2	chr10:110305928-110308514	0	0	0	0	0	0	0	0	0	0	0	0	0	0	0	0	0	0	0	0	0	0	0	0	0	0	0	0	0	0	0	0	0	0	0	0	0	0	0	0	0	0	0	0	0	0	0
Tex19.1_XLOC_026790	Tex19.1	chr10:110346453-110348652	0	0	0	0	0	0	0	0	0	0	0	0	0	0	0	0	0	0	0	0	0	0	0	0	0	0	0	0	0	0	0	0	0	0	0	0	0	0	0	0	0	0	0	0	0	0	0
U2_XLOC_028381	U2	chr10:110353132-110353226	0	0	0	0	0	0	0	0	0	0	0	0	0	0	0	0	0	0	0	0	0	0	0	0	0	0	0	0	0	0	0	0	0	0	0	0	0	0	0	0	0	0	0	0	0	0	0
Uts2r_XLOC_026791	Uts2r	chr10:110364291-110365451	0	0	0	0	0	0	0	0	0	0	0	0	0	0	0	0	0	0	0	0	0	0	0	0	0	0	0	0	0	0	0	0	0	0	0	0	0	0	0	0	0	0	0	0	0	0	0
Ogfod3_XLOC_028382	Ogfod3	chr10:110378441-110406698	0	0	0	11	0	0	0	0	0	0	0	0	0	0	0	0	0	0	9	0	0	0	0	0	0	0	0	0	0	0	0	0	0	0	0	0	0	0	0	0	0	0	0	0	0	0	0
Hexdc_XLOC_026792	Hexdc	chr10:110406082-110427918	0	0	0	0	0	0	0	0	0	0	0	0	0	0	0	0	0	0	0	0	0	0	1	0	0	0	0	0	0	0	0	4	0	0	0	0	0	0	0	0	0	0	0	3	0	0	0
Cybc1_XLOC_028383	Cybc1	chr10:110421937-110431847	0	0	0	0	0	0	0	9	0	0	0	0	0	0	0	0	0	0	15	0	0	0	19	0	0	0	0	0	0	0	0	22	0	0	0	0	0	0	0	0	0	0	0	2	0	0	0
AC110474.1_XLOC_026793	AC110474.1	chr10:110438144-110438704	0	0	0	0	0	0	0	0	0	0	0	0	0	0	0	0	0	0	0	0	0	0	0	0	0	0	0	0	0	0	0	0	0	0	0	0	0	0	0	0	0	0	0	0	0	0	0
Narf_XLOC_026794	Narf	chr10:110445672-110466288	0	0	11	8	0	0	21	68	0	0	0	0	0	0	0	0	0	0	7	0	0	4	52	0	0	0	0	0	0	0	0	0	0	0	0	0	0	0	0	0	0	0	0	49	0	0	0
Nmral1_XLOC_025372	Nmral1	chr10:11045997-11055174	0	0	0	2	0	0	0	29	0	0	0	0	0	0	0	0	0	0	0	0	0	0	0	0	0	0	0	0	0	0	0	0	0	0	0	0	0	0	0	0	0	0	0	0	0	0	0
Foxk2_XLOC_026795	Foxk2	chr10:110469290-110519803	0	0	0	11	0	0	9	47	0	0	0	4	0	0	0	0	0	0	2	0	0	0	25	0	0	0	0	0	0	0	0	38	0	0	0	0	0	0	0	0	0	0	0	8	0	0	0
Wdr45b_XLOC_028385	Wdr45b	chr10:110524928-110555830	0	0	0	2	0	0	0	29	0	0	0	16	0	0	0	0	0	0	16	0	0	0	15	0	0	0	0	0	0	0	0	1	0	0	0	0	0	0	0	0	0	0	0	10	0	0	0
Rab40b_XLOC_028386	Rab40b	chr10:110556807-110585404	1	0	0	0	0	0	0	0	4	0	0	0	0	0	0	0	0	0	0	0	0	0	0	0	0	0	0	0	0	0	0	0	1	0	0	0	0	0	0	0	1	0	0	0	0	0	0
Dnaja3_XLOC_026916	Dnaja3	chr10:11059066-11085240	1	0	1	51	0	1	7	91	0	0	0	0	0	0	0	0	0	0	31	1	0	0	51	0	0	0	0	0	0	0	1	2	0	0	0	0	0	0	0	0	0	0	9	12	0	0	0
Fn3krp_XLOC_026796	Fn3krp	chr10:110614702-110625209	0	0	0	0	0	0	0	15	0	0	0	0	0	0	0	0	0	0	2	0	0	0	34	0	0	0	0	0	0	0	0	0	0	0	0	0	0	0	0	0	0	0	0	2	0	0	0
Fn3k_XLOC_026797	Fn3k	chr10:110627029-110643209	0	0	0	1	0	0	10	65	0	0	0	1	0	0	0	0	0	0	0	1	0	0	25	0	0	0	0	0	0	0	0	0	0	0	0	0	0	0	0	0	0	0	0	0	0	0	0
Tbcd_XLOC_026798	Tbcd	chr10:110643759-110800944	9	0	0	18	0	0	1	40	0	0	0	0	0	0	0	0	0	0	25	0	0	0	51	0	0	0	0	0	0	0	0	0	0	0	0	0	0	0	0	0	0	0	0	21	0	0	0
Znf750_XLOC_028387	Znf750	chr10:110698891-110701137	0	0	0	0	0	0	0	0	0	0	0	0	0	0	0	0	0	0	0	0	0	0	0	0	0	0	0	0	0	0	0	0	0	0	0	0	0	0	0	0	0	0	0	0	0	0	0
B3gntl1_XLOC_028388	B3gntl1	chr10:110799237-110863017	0	0	0	0	0	0	0	0	0	0	0	0	0	0	0	0	0	0	0	0	0	0	0	0	0	0	0	0	0	0	0	0	0	0	0	0	0	0	0	0	0	0	0	0	0	0	0
Metrnl_XLOC_026799	Metrnl	chr10:110893232-110907243	0	0	0	0	0	0	0	0	0	0	0	0	0	0	0	0	0	0	0	0	0	0	0	0	0	0	0	0	0	0	0	2	0	0	0	0	0	0	0	0	0	0	0	0	0	0	0
Coro7_XLOC_025373	Coro7	chr10:11090193-11144294	0	0	0	0	0	2	0	6	0	0	0	0	0	0	0	0	0	0	24	0	0	0	29	0	0	0	0	0	0	0	0	0	0	0	0	0	0	0	0	0	0	0	0	38	0	0	0
SNORA62_XLOC_028389	SNORA62	chr10:111018990-111019089	0	0	0	0	0	0	0	0	0	0	0	0	0	0	0	0	0	0	0	0	0	0	0	0	0	0	0	0	0	0	0	0	0	0	0	0	0	0	0	0	0	0	0	0	0	0	0
Ptchd3_XLOC_026801	Ptchd3	chr10:111031414-111042934	0	0	0	0	0	0	0	0	0	0	0	0	0	0	0	0	0	0	0	0	0	0	0	0	0	0	0	0	0	0	0	0	0	0	0	0	0	0	0	0	0	0	0	0	0	0	0
AABR07030946.1_XLOC_026802	AABR07030946.1	chr10:111037477-111037620	0	0	0	0	0	0	0	0	0	0	0	0	0	0	0	0	0	0	0	0	0	0	0	0	0	0	0	0	0	0	0	0	0	0	0	0	0	0	0	0	0	0	0	0	0	0	0
AABR07030951.1_XLOC_026800	AABR07030951.1	chr10:111083882-111088468	0	0	0	0	0	0	0	0	0	0	0	0	0	0	0	0	0	0	0	0	0	0	0	0	0	0	0	0	0	0	0	0	0	0	0	0	0	0	0	0	0	0	0	0	0	0	0
U6_XLOC_028392	U6	chr10:111097539-111097652	0	0	0	0	0	0	0	0	0	0	0	0	0	0	0	0	0	0	0	0	0	0	0	0	0	0	0	0	0	0	0	0	0	0	0	0	0	0	0	0	0	0	0	0	0	0	0
Vasn_XLOC_026917	Vasn	chr10:11121041-11131548	0	0	0	0	0	0	0	0	0	0	0	0	0	0	0	0	0	0	0	0	0	0	0	0	0	0	0	0	0	0	0	0	0	0	0	0	0	0	0	0	0	0	0	0	0	0	0
Vom2r65_XLOC_028395	Vom2r65	chr10:111278985-111290820	0	0	0	0	0	0	0	0	0	0	0	0	0	0	0	0	0	0	0	0	0	0	0	0	0	0	0	0	0	0	0	0	0	0	0	0	0	0	0	0	0	0	0	0	0	0	0
AABR07030977.1_XLOC_026805	AABR07030977.1	chr10:111382514-111391374	0	0	0	0	0	0	0	0	0	0	0	0	0	0	0	0	0	0	0	0	0	0	0	0	0	0	0	0	0	0	0	0	0	0	0	0	0	0	0	0	0	0	0	0	0	0	0
Vom2r4_XLOC_026806	Vom2r4	chr10:111418437-112323899	0	0	0	0	0	0	0	0	0	0	0	0	0	0	0	0	0	0	0	0	0	0	0	0	0	0	0	0	0	0	0	0	0	0	0	0	0	0	0	0	0	0	0	0	0	0	0
Pam16_XLOC_025374	Pam16	chr10:11146300-11153965	0	3	9	47	0	11	10	61	0	0	0	0	0	0	11	0	0	0	59	2	0	0	178	3	0	0	0	0	0	0	0	47	0	0	0	0	0	0	0	0	0	0	17	69	0	0	0
Glis2_XLOC_026918	Glis2	chr10:11154658-11174861	0	0	17	0	0	0	3	16	0	0	0	0	0	0	0	0	0	0	0	0	0	0	0	0	0	0	0	0	0	0	0	0	0	0	0	0	0	0	0	0	0	0	0	0	0	0	0
Vom2r1_XLOC_028396	Vom2r1	chr10:111547190-111566674	0	0	0	0	0	0	0	0	0	0	0	0	0	0	0	0	0	0	0	0	0	0	0	0	0	0	0	0	0	0	0	0	0	0	0	0	0	0	0	0	0	0	0	0	0	0	0
AABR07030995.1_XLOC_026807	AABR07030995.1	chr10:111770168-111779063	0	0	0	0	0	0	0	0	0	0	0	0	0	0	0	0	0	0	0	0	0	0	0	0	0	0	0	0	0	0	0	0	0	0	0	0	0	0	0	0	0	0	0	0	0	0	0
AABR07031019.1_XLOC_026808	AABR07031019.1	chr10:112056994-112065884	0	0	0	0	0	0	0	0	0	0	0	0	0	0	0	0	0	0	0	0	0	0	0	0	0	0	0	0	0	0	0	0	0	0	0	0	0	0	0	0	0	0	0	0	0	0	0
Tfap4_XLOC_025375	Tfap4	chr10:11206104-11222975	0	0	0	0	0	0	0	0	0	0	0	0	0	0	0	0	0	0	0	0	0	0	0	0	0	0	0	0	0	0	0	0	0	0	0	0	0	0	0	0	0	0	0	0	0	0	0
Srl_XLOC_025376	Srl	chr10:11240138-11284332	0	0	0	0	0	0	0	0	0	0	0	0	0	0	0	0	0	0	0	0	0	0	0	0	0	0	0	0	0	0	0	0	0	0	0	0	0	0	0	0	0	0	0	0	0	0	0
AABR07031089.1_XLOC_028401	AABR07031089.1	chr10:112564256-112571389	0	0	1	8	0	0	0	4	0	0	0	0	0	0	0	0	0	0	0	0	0	0	0	0	0	0	0	0	0	0	0	0	0	0	0	0	0	0	0	0	0	0	0	2	0	0	2
AABR07029172.2_XLOC_025378	AABR07029172.2	chr10:11306555-11308155	0	0	0	0	0	0	0	0	0	0	0	0	0	0	0	0	0	0	0	0	0	0	0	0	0	0	0	0	0	0	0	0	0	0	0	0	0	0	0	0	0	0	0	0	0	0	0
AABR07029172.1_XLOC_025379	AABR07029172.1	chr10:11310544-11312210	0	0	0	0	0	0	0	0	0	0	0	0	0	0	0	0	0	0	0	0	0	0	0	0	0	0	0	0	0	0	0	0	0	0	0	0	0	0	0	0	0	0	0	0	0	0	0
LOC100910915_XLOC_025380	LOC100910915	chr10:11358253-11362764	0	0	0	0	0	0	0	0	0	0	0	0	0	0	0	0	0	0	0	0	0	0	0	0	0	0	0	0	0	0	0	0	0	0	0	0	0	0	0	0	0	0	0	0	0	0	0
5SrRNA_XLOC_025279	5SrRNA	chr10:1136759-1138100	0	0	0	0	0	0	0	0	0	0	0	0	0	0	0	0	0	0	0	0	0	0	0	0	0	0	0	0	0	0	0	0	0	0	0	0	0	0	0	0	0	0	0	0	0	0	0
LOC108348151_XLOC_025381	LOC108348151	chr10:11372998-11386059	0	0	0	0	0	0	0	0	0	0	0	0	0	0	0	0	0	0	0	0	0	0	0	0	0	0	0	0	0	0	0	0	0	0	0	0	0	0	0	0	0	0	0	0	0	0	0
Adcy9_XLOC_025382	Adcy9	chr10:11392625-11512600	0	0	0	0	0	0	11	63	0	0	0	0	0	0	0	0	0	0	3	0	0	0	0	0	0	0	0	0	0	0	0	0	0	0	0	0	0	0	0	0	0	0	0	15	0	0	0
AABR07028970.1_XLOC_025278	AABR07028970.1	chr10:1151412-1151468	0	0	0	0	0	0	0	0	0	0	0	0	0	0	0	0	0	0	0	0	0	0	0	0	0	0	0	0	0	0	0	0	0	0	0	0	0	0	0	0	0	0	0	0	0	0	0
Crebbp_XLOC_025384	Crebbp	chr10:11595044-11721177	0	1	0	13	0	8	28	83	0	0	0	14	0	0	0	0	0	0	81	4	0	0	54	0	0	0	0	0	0	0	0	8	0	0	0	0	0	0	0	0	0	0	0	56	0	0	0
AABR07028970.2_XLOC_025278	AABR07028970.2	chr10:1159864-1274993	0	0	0	0	0	0	2	0	0	0	0	0	0	0	0	0	0	0	0	0	0	0	0	0	0	0	0	0	0	0	0	0	0	0	0	0	0	0	0	0	0	0	0	5	0	0	0
Trap1_XLOC_025386	Trap1	chr10:11723971-11757858	0	0	0	43	0	9	3	21	0	0	0	0	0	0	0	0	0	0	10	0	0	0	57	0	0	0	0	0	0	0	0	16	0	0	0	0	0	0	0	0	0	0	0	3	0	0	0
Dnase1_XLOC_026920	Dnase1	chr10:11757682-11760620	0	0	0	0	0	0	0	0	0	0	0	0	0	0	0	0	0	0	0	0	0	0	0	0	0	0	0	0	0	0	0	0	0	0	0	0	0	0	0	0	0	0	0	0	0	0	0
Slx4_XLOC_025387	Slx4	chr10:11785602-11808379	0	0	0	9	0	0	0	0	0	0	0	0	0	0	0	0	0	0	1	0	0	0	32	0	0	0	0	0	0	0	0	0	0	0	0	0	0	0	0	0	0	0	0	6	0	0	0
Nlrc3_XLOC_025388	Nlrc3	chr10:11810926-11842564	0	0	0	0	0	0	0	0	0	0	0	0	0	0	0	0	0	0	0	0	0	0	0	0	0	0	0	0	0	0	0	0	0	0	0	0	0	0	0	0	0	0	0	0	0	0	0
Cluap1-Naa60_XLOC_026922	Cluap1-Naa60	chr10:11846431-11912037	0	1	1	21	0	0	5	30	0	0	0	13	0	1	0	0	0	0	22	0	0	0	2	0	0	0	0	0	0	0	7	0	0	0	0	0	0	0	0	0	0	0	0	24	0	0	0
GL.130_XLOC_025389	1700037C18Rik	chr10:11877882-11880901	0	0	3	0	0	0	0	0	0	0	0	0	0	0	0	0	0	0	7	0	0	0	4	0	0	0	0	0	0	0	0	0	0	0	0	0	0	0	0	0	0	0	0	0	0	0	0
Zfp597_XLOC_025390	Zfp597	chr10:11901966-11922274	0	0	0	40	0	2	3	37	0	0	0	0	0	0	0	6	0	0	33	0	0	0	65	0	0	0	0	0	0	0	0	38	0	0	0	0	0	0	0	0	0	0	0	3	0	0	0
GL.880_XLOC_026923	Zfp174	chr10:11925646-11935396	0	0	0	0	0	0	0	4	0	0	0	0	0	0	0	0	0	0	0	0	0	0	0	0	0	0	0	0	0	0	0	0	0	0	0	0	0	0	0	0	0	0	0	0	0	0	0
Olr1356_XLOC_026924	Olr1356	chr10:11941215-11942885	0	0	0	0	0	0	0	0	0	0	0	0	0	0	0	0	0	0	0	0	0	0	0	0	0	0	0	0	0	0	0	0	0	0	0	0	0	0	0	0	0	0	0	0	0	0	0
Zfp263_XLOC_026925	Zfp263	chr10:12017441-12030487	0	0	0	0	0	0	0	5	0	0	0	0	0	0	0	0	0	0	0	0	0	0	0	0	0	0	0	0	0	0	0	0	0	0	0	0	0	0	0	0	0	0	0	1	0	0	0
Mefv_XLOC_025391	Mefv	chr10:12046701-12056229	0	0	0	0	0	0	0	2	0	0	0	0	0	0	0	0	0	0	0	0	0	0	0	0	0	0	0	0	0	0	0	0	0	0	0	0	0	0	0	0	0	0	0	0	0	0	0
Olr1358_XLOC_025392	Olr1358	chr10:12100133-12101074	0	0	0	0	0	0	0	0	0	0	0	0	0	0	0	0	0	0	0	0	0	0	0	0	0	0	0	0	0	0	0	0	0	0	0	0	0	0	0	0	0	0	0	0	0	0	0
LOC103690118_XLOC_026814	LOC103690118	chr10:12180-24144	0	0	0	0	0	0	0	0	0	0	0	0	0	0	0	0	0	0	0	0	0	0	0	0	0	0	0	0	0	0	0	0	0	0	0	0	0	0	0	0	0	0	0	0	0	0	0
Olr1365_XLOC_026926	Olr1365	chr10:12213881-12434118	0	0	0	0	0	0	0	0	0	0	0	0	0	0	0	0	0	0	0	0	0	0	0	0	0	0	0	0	0	0	0	0	0	0	0	0	0	0	0	0	0	0	0	0	0	0	0
Olr1381_XLOC_026927	Olr1381	chr10:12233703-12236107	0	0	0	0	0	0	0	0	0	0	0	0	0	0	0	0	0	0	0	0	0	0	0	0	0	0	0	0	0	0	0	0	0	0	0	0	0	0	0	0	0	0	0	0	0	0	0
AABR07029192.1_XLOC_026931	AABR07029192.1	chr10:12283775-12284736	0	0	0	0	0	0	0	0	0	0	0	0	0	0	0	0	0	0	0	0	0	0	0	0	0	0	0	0	0	0	0	0	0	0	0	0	0	0	0	0	0	0	0	0	0	0	0
Olr1525_XLOC_026932	Olr1525	chr10:12311730-12312692	0	0	0	0	0	0	0	0	0	0	0	0	0	0	0	0	0	0	0	0	0	0	0	0	0	0	0	0	0	0	0	0	0	0	0	0	0	0	0	0	0	0	0	0	0	0	0
Olr1361_XLOC_025399	Olr1361	chr10:12332142-12333083	0	0	0	0	0	0	0	0	0	0	0	0	0	0	0	0	0	0	0	0	0	0	0	0	0	0	0	0	0	0	0	0	0	0	0	0	0	0	0	0	0	0	0	0	0	0	0
Olr1362_XLOC_026934	Olr1362	chr10:12369715-12370656	0	0	0	0	0	0	0	0	0	0	0	0	0	0	0	0	0	0	0	0	0	0	0	0	0	0	0	0	0	0	0	0	0	0	0	0	0	0	0	0	0	0	0	0	0	0	0
Olr1364_XLOC_026935	Olr1364	chr10:12385260-12386222	0	0	0	0	0	0	0	0	0	0	0	0	0	0	0	0	0	0	0	0	0	0	0	0	0	0	0	0	0	0	0	0	0	0	0	0	0	0	0	0	0	0	0	0	0	0	0
AC129054.1_XLOC_026936	AC129054.1	chr10:12467186-12468130	0	0	0	0	0	0	0	0	0	0	0	0	0	0	0	0	0	0	0	0	0	0	0	0	0	0	0	0	0	0	0	0	0	0	0	0	0	0	0	0	0	0	0	0	0	0	0
Olr1368_XLOC_026937	Olr1368	chr10:12487521-12492763	0	0	0	0	0	0	0	0	0	0	0	0	0	0	0	0	0	0	0	0	0	0	0	0	0	0	0	0	0	0	0	0	0	0	0	0	0	0	0	0	0	0	0	0	0	0	0
Olr1369_XLOC_026938	Olr1369	chr10:12507477-12509386	0	0	0	0	0	0	0	13	0	0	0	0	0	0	0	0	0	0	0	0	0	0	0	0	0	0	0	0	0	0	0	0	0	0	0	0	0	0	0	0	0	0	0	0	0	0	0
Olr1370_XLOC_026939	Olr1370	chr10:12521289-12522230	0	0	0	0	0	0	0	0	0	0	0	0	0	0	0	0	0	0	0	0	0	0	0	0	0	0	0	0	0	0	0	0	0	0	0	0	0	0	0	0	0	0	0	0	0	0	0
AC129054.2_XLOC_026940	AC129054.2	chr10:12562458-12565136	0	0	0	0	0	0	0	0	0	0	0	0	0	0	0	0	0	0	0	0	0	0	0	0	0	0	0	0	0	0	0	0	0	0	0	0	0	0	0	0	0	0	0	0	0	0	0
Olr1372_XLOC_026941	Olr1372	chr10:12570387-12571316	0	0	0	0	0	0	0	0	0	0	0	0	0	0	0	0	0	0	0	0	0	0	0	0	0	0	0	0	0	0	0	0	0	0	0	0	0	0	0	0	0	0	0	0	0	0	0
Olr1373_XLOC_025404	Olr1373	chr10:12601665-12605212	0	0	0	0	0	0	0	0	0	0	0	0	0	0	0	0	0	0	0	0	0	0	0	0	0	0	0	0	0	0	0	0	0	0	0	0	0	0	0	0	0	0	0	0	0	0	0
Olr1374_XLOC_026943	Olr1374	chr10:12626095-12629114	0	0	0	0	0	0	0	0	0	0	0	0	0	0	0	0	0	0	0	0	0	0	0	0	0	0	0	0	0	0	0	0	0	0	0	0	0	0	0	0	0	0	0	0	0	0	0
Olr1375_XLOC_026944	Olr1375	chr10:12629455-12644292	0	0	0	0	0	0	0	34	0	0	0	0	0	0	0	0	0	0	0	0	0	0	0	0	0	0	0	1	0	0	0	0	0	0	0	0	0	0	0	0	0	0	0	0	0	0	0
Olr1376_XLOC_026946	Olr1376	chr10:12673136-12674077	0	0	0	0	0	0	0	0	0	0	0	0	0	0	0	0	0	0	0	0	0	0	0	0	0	0	0	0	0	0	0	0	0	0	0	0	0	0	0	0	0	0	0	0	0	0	0
AC108588.1_XLOC_025408	AC108588.1	chr10:12714236-12725929	0	0	0	0	0	0	0	0	0	0	0	0	0	0	0	0	0	0	0	0	0	0	0	0	0	0	0	0	0	0	0	0	0	0	0	0	0	0	0	0	0	0	0	0	0	0	0
Olr1378_XLOC_026949	Olr1378	chr10:12730959-12731897	0	0	0	0	0	0	0	0	0	0	0	0	0	0	0	0	0	0	0	0	0	0	0	0	0	0	0	0	0	0	0	0	0	0	0	0	0	0	0	0	0	0	0	0	0	0	0
Olr1380_XLOC_026952	Olr1380	chr10:12776304-12777245	0	0	0	0	0	0	0	0	0	0	0	0	0	0	0	0	0	0	0	0	0	0	0	0	0	0	0	0	0	0	0	0	0	0	0	0	0	0	0	0	0	0	0	0	0	0	0
Olr1382_XLOC_026953	Olr1382	chr10:12817196-12818137	0	0	0	0	0	0	0	0	0	0	0	0	0	0	0	0	0	0	0	0	0	0	0	0	0	0	0	0	0	0	0	0	0	0	0	0	0	0	0	0	0	0	0	0	0	0	0
AABR07029195.1_XLOC_026955	AABR07029195.1	chr10:12871040-12871965	0	0	0	0	0	0	0	0	0	0	0	0	0	0	0	0	0	0	0	0	0	0	0	0	0	0	0	0	0	0	0	0	0	0	0	0	0	0	0	0	0	0	0	0	0	0	0
Zfp213_XLOC_026956	Zfp213	chr10:12885484-12892468	0	0	0	0	0	3	0	29	0	0	0	0	0	0	0	0	0	1	0	0	0	0	10	0	0	0	0	0	0	0	1	0	0	0	0	0	0	0	0	0	0	0	0	0	0	0	0
Zfp13_XLOC_026957	Zfp13	chr10:12908224-12916771	0	0	0	0	0	0	0	11	0	0	0	0	0	0	0	0	0	0	0	0	0	0	2	0	0	0	0	0	0	0	0	0	0	0	0	0	0	0	0	0	0	0	0	0	0	0	0
Zscan10_XLOC_025413	Zscan10	chr10:12929471-12939435	0	0	0	0	0	0	0	0	0	0	0	0	0	0	0	0	0	0	0	0	0	0	0	0	0	0	0	0	0	0	0	0	0	0	0	0	0	0	0	0	0	0	0	0	0	0	0
AABR07029197.1_XLOC_026958	AABR07029197.1	chr10:12933525-12933660	0	0	0	0	0	0	0	0	0	0	0	0	0	0	0	0	0	0	0	0	0	0	0	0	0	0	0	0	0	0	0	0	0	0	0	0	0	0	0	0	0	0	0	0	0	0	0
AABR07029198.1_XLOC_025414	AABR07029198.1	chr10:12947397-12948241	0	0	0	0	0	0	0	0	0	0	0	0	0	0	0	0	0	0	0	0	0	0	0	0	0	0	0	0	0	0	0	0	0	0	0	0	0	0	0	0	0	0	0	0	0	0	0
Bicdl2_XLOC_025415	Bicdl2	chr10:12980696-12989133	0	0	0	0	0	0	0	0	0	0	0	0	0	0	0	0	0	0	0	0	0	0	0	0	0	0	0	0	0	0	0	0	0	0	0	0	0	0	0	0	0	0	0	0	0	0	0
Thoc6_XLOC_026960	Thoc6	chr10:12989155-12994549	0	0	0	2	0	0	0	37	0	0	0	0	0	0	0	0	0	0	0	0	0	0	9	0	0	0	0	0	0	0	0	1	0	0	0	0	0	0	0	0	0	0	0	0	0	0	0
Hcfc1r1_XLOC_025411	Hcfc1r1	chr10:12993522-12997210	2	1	0	274	0	17	56	221	4	0	0	11	0	0	21	1	0	12	142	33	0	4	298	0	0	0	0	15	0	0	13	118	0	0	0	0	0	0	0	0	0	0	0	88	0	0	13
Tnfrsf12a_XLOC_026960	Tnfrsf12a	chr10:12995904-12997930	0	0	0	0	0	0	0	0	0	0	0	0	0	0	0	0	0	0	0	0	0	0	19	1	0	0	0	0	0	0	0	7	0	0	0	0	0	0	0	0	0	0	0	0	0	0	0
Cldn6_XLOC_025416	Cldn6	chr10:13000090-13002862	0	0	0	0	0	0	0	0	0	0	0	0	0	0	0	0	0	0	0	0	0	0	0	0	0	0	0	0	0	0	0	0	0	0	0	0	0	0	0	0	0	0	0	0	0	0	0
Cldn9_XLOC_026961	Cldn9	chr10:13003017-13004448	0	0	0	0	0	0	0	0	0	0	0	0	0	0	0	0	0	0	0	0	0	0	0	0	0	0	0	0	0	0	0	0	0	0	0	0	0	0	0	0	0	0	0	0	0	0	0
AABR07029202.1_XLOC_026962	AABR07029202.1	chr10:13047378-13051154	0	0	0	0	0	0	0	0	0	0	0	0	0	0	0	0	0	0	0	0	0	0	0	0	0	0	0	0	0	0	0	0	0	0	0	0	0	0	0	0	0	0	0	0	0	0	0
Pkmyt1_XLOC_025417	Pkmyt1	chr10:13061095-13074108	0	0	0	0	0	0	0	0	0	0	0	0	0	0	0	0	0	0	0	0	0	0	0	0	0	0	0	0	0	0	0	0	0	0	0	0	0	0	0	0	0	0	0	0	0	0	0
Paqr4_XLOC_026963	Paqr4	chr10:13070444-13076045	0	0	0	1	0	0	5	6	0	0	0	0	0	0	0	0	0	0	34	0	0	0	22	0	0	0	0	0	0	0	0	17	0	0	0	0	0	0	0	0	0	0	0	8	0	0	0
Kremen2_XLOC_026964	Kremen2	chr10:13076679-13081136	0	0	0	0	0	0	0	0	0	0	0	0	0	0	0	0	0	0	0	0	0	0	0	0	0	0	0	0	0	0	0	0	0	0	0	0	0	0	0	0	0	0	0	0	0	0	0
RGD1561157_XLOC_025418	RGD1561157	chr10:13084304-13085228	0	0	0	0	0	0	0	0	0	0	0	0	0	0	0	0	0	0	0	0	0	0	0	0	0	0	0	0	0	0	0	0	0	0	0	0	0	0	0	0	0	0	0	0	0	0	0
Flywch1_XLOC_026965	Flywch1	chr10:13087836-13107771	4	0	0	37	0	15	0	200	0	0	0	0	0	0	0	0	0	7	64	0	0	0	70	4	0	0	0	0	0	0	0	72	0	0	0	0	0	0	0	0	0	0	0	45	0	0	0
Parn_XLOC_026829	Parn	chr10:1308867-1461513	1	0	1	0	0	0	0	4	0	0	0	0	0	0	1	0	0	0	7	0	0	0	4	0	0	0	0	0	0	0	0	13	0	0	0	0	0	0	0	0	0	0	1	18	0	0	0
GL.888_XLOC_026966	NEWGENE_6497122	chr10:13112220-13120767	0	0	0	11	0	39	5	22	0	0	0	0	0	0	19	0	0	0	2	0	0	0	28	0	0	0	0	24	0	0	2	0	0	0	0	0	0	0	0	0	0	0	0	19	0	0	7
Srrm2_XLOC_025419	Srrm2	chr10:13123468-13164148	0	0	7	89	0	20	4	130	0	0	0	0	0	0	0	0	0	0	90	38	0	21	242	9	0	0	0	0	0	0	2	28	0	0	0	0	0	0	0	0	1	7	0	59	0	0	32
Elob_XLOC_026967	Elob	chr10:13150661-13168261	0	2	4	96	0	9	11	96	0	0	6	11	0	0	1	0	1	0	50	14	0	5	144	0	0	0	0	20	0	1	3	57	0	0	0	0	0	0	0	0	0	3	1	70	0	0	0
Prss33_XLOC_026968	Prss33	chr10:13173529-13175863	0	0	0	0	0	0	0	0	0	0	0	0	0	0	0	0	0	0	0	0	0	0	0	0	0	0	0	0	0	0	0	0	0	0	0	0	0	0	0	0	0	0	0	0	0	0	0
Prss41_XLOC_026969	Prss41	chr10:13179781-13187461	0	0	0	0	0	0	0	0	0	0	0	0	0	0	0	0	0	0	0	0	0	0	0	0	0	0	0	0	0	0	0	0	0	0	0	0	0	0	0	0	0	0	0	0	0	0	0
Prss32_XLOC_025420	Prss32	chr10:13196700-13202783	0	0	0	0	0	0	0	0	0	0	0	0	0	0	0	0	0	0	0	0	0	0	0	0	0	0	0	0	0	0	0	0	0	0	0	0	0	0	0	0	0	0	0	0	0	0	0
Prss21_XLOC_025421	Prss21	chr10:13214813-13219890	0	0	0	0	0	0	0	0	0	0	0	0	0	0	0	0	0	0	0	0	0	0	0	0	0	0	0	0	0	0	0	0	0	0	0	0	0	0	0	0	0	0	0	0	0	0	0
Csap1_XLOC_025422	Csap1	chr10:13230158-13230575	0	0	0	0	0	0	0	0	0	0	0	0	0	0	0	0	0	0	0	0	0	0	0	0	0	0	0	0	0	0	0	0	0	0	0	0	0	0	0	0	0	0	0	0	0	0	0
Sbp_XLOC_025424	Sbp	chr10:13289508-13309332	0	0	0	0	0	0	0	0	0	0	0	0	0	0	0	0	0	0	0	0	0	0	0	0	0	0	0	0	0	0	0	0	0	0	0	0	0	0	0	0	0	0	0	0	0	0	0
Zg16b_XLOC_026972	Zg16b	chr10:13320716-13323849	0	0	0	0	0	0	0	0	0	0	0	0	0	0	0	0	0	0	0	0	0	0	0	0	0	0	0	0	0	0	0	0	0	0	0	0	0	0	0	0	0	0	0	0	0	0	0
Prss30_XLOC_026973	Prss30	chr10:13348289-13351978	0	0	0	0	0	0	0	0	0	0	0	0	0	0	0	0	0	0	0	0	0	0	0	0	0	0	0	0	0	0	0	0	0	0	0	0	0	0	0	0	0	0	0	0	0	0	0
AC130139.2_XLOC_025425	AC130139.2	chr10:13356819-13358184	0	0	0	0	0	0	0	0	0	0	0	0	0	0	0	0	0	0	0	0	0	0	0	0	0	0	0	0	0	0	0	0	0	0	0	0	0	0	0	0	0	0	0	0	0	0	0
Prss22_XLOC_026974	Prss22	chr10:13370105-13374241	0	0	0	0	0	0	0	0	0	0	0	0	0	0	0	0	0	0	0	0	0	0	0	0	0	0	0	0	0	0	0	0	0	0	0	0	0	0	0	0	0	0	0	0	0	0	0
AC130139.1_XLOC_026975	AC130139.1	chr10:13396988-13397105	0	0	0	0	0	0	0	0	0	0	0	0	0	0	0	0	0	0	0	0	0	0	0	0	0	0	0	0	0	0	0	0	0	0	0	0	0	0	0	0	0	0	0	0	0	0	0
Prss27_XLOC_025426	Prss27	chr10:13410899-13418260	0	0	0	0	0	0	0	0	0	0	0	0	0	0	0	0	0	0	0	0	0	0	0	0	0	0	0	0	0	0	0	0	0	0	0	0	0	0	0	0	0	0	0	0	0	0	0
Kctd5_XLOC_026976	Kctd5	chr10:13420154-13446135	0	0	0	0	0	0	1	1	0	0	0	0	0	0	0	0	0	0	0	0	0	0	0	0	0	0	0	0	0	0	0	2	0	0	0	0	0	0	0	0	0	0	0	0	0	0	0
Pdpk1_XLOC_026977	Pdpk1	chr10:13446312-13515503	0	0	0	17	0	7	0	91	0	0	32	0	0	0	0	0	0	0	126	1	0	0	19	0	0	0	0	0	0	0	0	0	0	0	0	0	0	0	0	0	0	0	0	58	0	3	4
Atp6v0c-Amdhd2_XLOC_026978	Atp6v0c-Amdhd2	chr10:13528338-13542348	21	6	17	377	0	57	87	623	0	0	12	44	0	0	11	0	2	32	306	66	0	0	820	35	2	0	0	5	0	0	1	271	0	0	0	0	0	0	0	0	0	14	24	284	0	0	13
Tbc1d24_XLOC_026979	Tbc1d24	chr10:13548204-13576756	0	1	0	1	0	0	0	21	0	0	0	0	0	0	0	0	0	0	0	0	0	0	6	0	0	0	0	0	0	0	0	31	0	0	0	0	0	0	0	0	0	0	0	2	0	0	0
Ntn3_XLOC_026980	Ntn3	chr10:13577725-13580821	0	0	0	0	0	0	0	0	0	0	0	0	0	0	0	0	0	0	0	0	0	0	0	0	0	0	0	0	0	0	0	0	0	0	0	0	0	0	0	0	0	0	0	0	0	0	0
Tedc2_XLOC_026981	Tedc2	chr10:13586878-13591998	0	0	0	0	0	0	0	0	0	0	0	0	0	0	0	0	0	0	12	0	0	0	6	0	0	0	0	12	0	0	0	0	0	0	0	0	0	0	0	0	0	0	0	0	0	0	0
GL.145_XLOC_025429	LOC102551327	chr10:13592093-13595866	0	0	0	0	0	0	0	0	0	0	0	0	0	0	0	0	0	0	0	0	0	0	0	0	0	0	0	0	0	0	0	0	0	0	0	0	0	0	0	0	0	0	0	0	0	0	0
U6_XLOC_026982	U6	chr10:13592946-13593006	0	0	0	0	0	0	0	0	0	0	0	0	0	0	0	0	0	0	0	0	0	0	0	0	0	0	0	0	0	0	0	0	0	0	0	0	0	0	0	0	0	0	0	0	0	0	0
Ccnf_XLOC_026982	Ccnf	chr10:13594687-13619935	0	0	0	0	0	7	0	0	0	0	0	0	0	0	0	0	0	0	0	0	0	0	0	0	0	0	0	0	0	0	0	0	0	0	0	0	0	0	0	0	0	0	0	11	0	0	0
Abca17_XLOC_026983	Abca17	chr10:13630097-13722195	0	0	0	0	0	0	0	0	0	0	0	0	0	0	0	0	0	0	0	0	0	0	0	0	0	0	0	0	0	0	0	0	0	0	0	0	0	0	0	0	0	0	0	4	0	0	0
Abca3_XLOC_025428	Abca3	chr10:13723199-13780570	10	0	0	44	0	0	0	14	0	0	0	0	0	0	23	0	0	0	18	1	0	0	101	0	0	0	0	0	0	0	0	0	0	0	0	0	0	0	0	0	0	0	0	8	0	0	0
AC103090.1_XLOC_026984	AC103090.1	chr10:13780146-13780283	0	0	0	0	0	0	0	0	0	0	0	0	0	0	0	0	0	0	0	0	0	0	0	0	0	0	0	0	0	0	0	0	0	0	0	0	0	0	0	0	0	0	0	0	0	0	0
Rnps1_XLOC_025430	Rnps1	chr10:13785606-13797050	0	0	0	56	0	0	46	71	0	0	0	0	0	0	0	0	0	0	23	1	0	0	88	0	0	0	0	0	0	0	0	22	0	0	0	0	0	0	0	0	0	0	0	5	0	0	0
Eci1_XLOC_025431	Eci1	chr10:13797416-13811065	0	0	0	0	0	0	0	3	0	0	0	0	0	0	0	0	0	0	0	0	0	0	0	0	0	0	0	0	0	0	0	2	0	0	0	0	0	0	0	0	0	0	0	0	0	0	0
Dnase1l2_XLOC_026985	Dnase1l2	chr10:13812707-13814304	0	0	0	0	0	0	0	0	0	0	0	0	0	0	0	0	0	0	0	0	0	0	0	0	0	0	0	0	0	0	0	0	0	0	0	0	0	0	0	0	0	0	0	0	0	0	0
E4f1_XLOC_026986	E4f1	chr10:13815125-13826768	0	0	0	0	0	0	0	0	0	0	0	0	0	0	0	0	0	0	0	0	0	0	1	0	0	0	0	0	0	0	0	0	0	0	0	0	0	0	0	0	0	0	0	1	0	0	0
Mlst8_XLOC_026987	Mlst8	chr10:13836104-13844776	0	0	0	0	0	0	0	0	0	0	0	0	0	0	0	0	0	0	4	0	0	0	0	0	0	0	0	0	0	0	0	0	0	0	0	0	0	0	0	0	0	0	0	14	0	0	0
Pgp_XLOC_025432	Pgp	chr10:13836128-13838765	1	0	0	44	0	0	13	49	0	0	0	0	0	0	0	0	0	0	33	25	0	0	47	0	0	0	0	1	0	0	0	131	0	0	0	0	0	0	0	0	0	0	0	60	0	0	19
Bricd5_XLOC_025432	Bricd5	chr10:13840549-13841133	0	0	0	0	0	0	0	0	0	0	0	0	0	0	0	0	0	0	0	0	0	0	0	0	0	0	0	0	0	0	0	0	0	0	0	0	0	0	0	0	0	0	0	0	0	0	0
Caskin1_XLOC_025434	Caskin1	chr10:13854339-13874305	0	0	0	26	0	1	0	39	0	0	0	0	0	0	0	0	0	0	2	4	0	0	29	0	0	0	6	0	0	0	0	39	0	0	0	0	0	0	0	0	0	0	0	10	0	0	0
Traf7_XLOC_026988	Traf7	chr10:13872815-13893181	0	0	0	3	0	0	0	0	0	0	0	0	0	0	0	0	0	6	0	0	0	1	35	0	0	0	0	0	0	0	0	1	0	0	0	0	0	0	0	0	0	0	0	0	0	0	0
Rab26_XLOC_026989	Rab26	chr10:13893415-13898911	0	0	0	3	0	0	0	0	0	0	0	0	0	0	0	0	0	0	0	0	0	0	3	0	0	0	0	0	0	0	0	0	0	0	0	0	0	0	0	0	0	0	0	0	0	0	0
Snord60_XLOC_025436	Snord60	chr10:13893646-13893728	0	0	0	0	0	0	0	0	0	0	0	0	0	0	0	0	0	0	1	0	0	0	0	0	0	0	0	0	0	0	0	0	0	0	0	0	0	0	0	0	0	0	0	0	0	0	0
Pkd1_XLOC_025437	Pkd1	chr10:13915214-13964239	10	0	3	0	0	6	0	23	0	0	0	0	0	0	0	0	0	0	13	0	0	0	13	0	0	0	0	0	0	0	0	0	0	0	0	0	0	0	0	0	0	0	0	16	0	0	0
Tsc2_XLOC_026990	Tsc2	chr10:13958406-13996828	0	0	0	0	0	0	0	28	0	0	0	0	0	0	0	0	0	0	0	0	0	0	50	0	0	0	0	0	0	0	0	0	0	0	0	0	0	0	0	0	0	0	0	18	0	0	0
Gm24589_XLOC_025438	Gm24589	chr10:13960513-13960606	0	0	0	0	0	0	0	0	0	0	0	0	0	0	0	0	0	0	0	0	0	0	0	0	0	0	0	0	0	0	0	0	0	0	0	0	0	0	0	0	0	0	0	0	0	0	0
Nthl1_XLOC_025439	Nthl1	chr10:13996660-14002827	0	0	0	0	0	0	0	0	0	0	0	0	0	0	0	0	0	0	21	0	0	0	0	0	0	0	0	0	0	0	0	3	0	0	0	0	0	0	0	0	0	0	0	0	0	0	0
Slc9a3r2_XLOC_026991	Slc9a3r2	chr10:14003274-14013924	0	0	0	41	0	0	1	36	0	0	0	0	0	0	0	0	0	0	7	0	0	0	39	0	0	0	0	0	0	0	0	38	0	0	0	0	0	0	0	0	0	0	0	0	0	0	0
Npw_XLOC_026992	Npw	chr10:14021187-14022452	0	0	0	0	0	0	0	0	0	0	0	0	0	0	0	0	0	0	0	0	0	0	0	0	0	0	0	0	0	0	0	0	0	0	0	0	0	0	0	0	0	0	0	0	0	0	0
Zfp598_XLOC_025441	Zfp598	chr10:14035149-14047791	0	0	0	0	0	0	0	45	0	0	0	0	0	0	0	0	0	0	0	12	0	0	1	0	0	0	0	0	0	0	0	0	0	0	0	0	0	0	0	0	0	0	0	5	0	0	0
Syngr3_XLOC_026993	Syngr3	chr10:14048188-14056383	0	0	1	65	0	0	6	89	0	0	0	0	0	0	0	0	0	0	100	16	0	0	235	4	0	0	0	7	0	0	0	99	0	0	0	0	0	0	0	0	0	0	0	146	0	0	0
Gfer_XLOC_026994	Gfer	chr10:14059196-14061722	0	0	0	0	0	0	0	30	0	0	0	0	0	0	0	0	0	0	6	0	0	0	12	0	0	0	0	0	0	0	0	0	0	0	0	0	0	0	0	0	0	0	0	13	0	0	0
Noxo1_XLOC_025442	Noxo1	chr10:14062331-14066918	0	0	0	0	0	0	0	0	0	0	0	0	0	0	0	0	0	0	0	0	0	0	0	0	0	0	0	0	0	0	0	0	0	0	0	0	0	0	0	0	0	0	0	0	0	0	0
LOC679822_XLOC_025280	LOC679822	chr10:1406486-1406764	0	0	0	0	0	0	0	0	0	0	0	0	0	0	0	0	0	0	0	0	0	0	0	0	0	0	0	0	0	0	0	0	0	0	0	0	0	0	0	0	0	0	0	0	0	0	0
Tbl3_XLOC_026995	Tbl3	chr10:14066932-14072258	0	0	0	0	0	0	2	2	0	0	0	0	0	0	0	0	0	0	2	0	0	0	7	0	0	0	0	0	0	0	0	0	0	0	0	0	0	0	0	0	0	0	0	0	0	0	0
Rnf151_XLOC_026996	Rnf151	chr10:14083538-14085855	0	0	0	0	0	0	0	0	0	0	0	0	0	0	0	0	0	0	0	0	0	0	0	0	0	0	0	0	0	0	0	0	0	0	0	0	0	0	0	0	0	0	0	0	0	0	0
Snora78_XLOC_026996	Snora78	chr10:14086422-14088042	0	0	0	0	0	0	0	7	0	0	0	0	0	0	0	0	0	0	0	0	0	0	0	0	0	0	0	0	0	0	0	0	0	0	0	0	0	0	0	0	0	0	0	0	0	0	0
Snora78_XLOC_026997	Snora78	chr10:14087740-14087867	0	0	0	0	0	0	0	0	0	0	0	0	0	0	0	0	0	0	0	0	0	0	0	0	0	0	0	0	0	0	0	0	0	0	0	0	0	0	0	0	0	0	0	0	0	0	0
Rps2_XLOC_025443	Rps2	chr10:14088171-14091225	0	0	0	0	0	0	0	0	0	0	0	0	0	0	0	0	0	0	0	0	0	0	0	0	0	0	0	0	0	0	0	0	0	0	0	0	0	0	0	0	0	0	0	0	0	0	0
Ndufb10_XLOC_026998	Ndufb10	chr10:14088317-14093080	3	0	15	212	0	14	20	280	0	0	0	0	0	0	0	7	0	0	114	30	0	0	327	0	0	0	0	0	0	0	0	129	0	0	0	0	0	0	0	0	0	0	7	142	0	0	7
Snora64_XLOC_025444	Snora64	chr10:14088994-14089127	0	0	0	0	0	0	0	0	0	0	0	0	0	0	0	0	0	0	0	0	0	0	0	0	0	0	0	0	0	0	0	0	0	0	0	0	0	0	0	0	0	0	0	0	0	0	0
Rpl3l_XLOC_025445	Rpl3l	chr10:14094754-14105308	0	0	0	0	0	0	0	0	0	0	0	0	0	0	0	0	0	0	0	0	0	0	0	0	0	0	0	0	0	0	0	0	0	0	0	0	0	0	0	0	0	0	0	0	0	0	0
Msrb1_XLOC_025446	Msrb1	chr10:14105717-14112219	0	0	0	38	0	1	0	35	0	0	0	0	0	0	0	0	0	20	0	0	0	0	75	0	0	0	0	0	0	0	0	79	0	0	0	0	0	0	0	0	0	0	0	14	0	0	0
Hs3st6_XLOC_025447	Hs3st6	chr10:14122878-14128983	0	0	0	0	0	0	0	0	0	0	0	0	0	0	0	0	0	0	0	0	0	0	0	0	0	0	0	0	0	0	0	0	0	0	0	0	0	0	0	0	0	0	0	0	0	0	0
AC115181.1_XLOC_025448	AC115181.1	chr10:14136883-14137907	0	0	0	0	0	0	0	0	0	0	0	0	0	0	0	0	0	0	0	0	0	0	0	0	0	0	0	0	0	0	0	0	0	0	0	0	0	0	0	0	0	0	0	0	0	0	0
Meiob_XLOC_025449	Meiob	chr10:14174732-14206025	0	0	0	0	0	0	0	0	0	0	0	0	0	0	0	0	0	0	0	0	0	0	0	0	0	0	0	0	0	0	0	0	0	0	0	0	0	0	0	0	0	0	0	0	0	0	0
Hagh_XLOC_025450	Hagh	chr10:14206385-14230600	0	0	0	53	0	0	20	75	0	0	7	0	0	0	0	0	0	2	26	0	0	0	76	6	0	0	0	0	0	0	0	3	0	0	0	0	0	0	0	0	0	0	0	27	0	0	0
Fahd1_XLOC_027002	Fahd1	chr10:14214519-14215957	0	0	0	21	0	0	0	6	0	0	0	0	0	0	0	0	0	0	0	2	0	0	21	0	0	0	0	0	0	0	0	46	0	0	0	0	0	0	0	0	0	0	0	0	0	0	0
Igfals_XLOC_025451	Igfals	chr10:14240308-14243554	0	0	0	0	0	0	0	0	0	0	0	0	0	0	0	0	0	0	0	0	0	0	0	0	0	0	0	0	0	0	0	0	0	0	0	0	0	0	0	0	0	0	0	0	0	0	0
Nubp2_XLOC_027003	Nubp2	chr10:14243995-14247952	0	0	0	22	0	0	0	6	0	0	0	9	0	0	0	0	0	0	0	0	0	0	62	0	0	0	0	0	0	0	0	0	0	0	0	0	0	0	0	0	0	0	0	10	0	0	0
Spsb3_XLOC_025452	Spsb3	chr10:14248172-14253831	0	0	0	0	0	0	0	20	0	0	0	0	0	0	0	0	0	0	0	0	0	0	14	0	0	0	0	0	0	0	0	0	0	0	0	0	0	0	0	0	0	0	18	4	0	0	0
GL.913_XLOC_027004	Eme2	chr10:14249311-14258278	0	0	0	12	0	0	0	23	0	0	0	0	0	0	0	0	0	0	14	0	0	0	5	0	0	0	0	0	0	0	0	0	0	0	0	0	0	0	0	0	0	1	0	31	0	0	0
Mrps34_XLOC_025452	Mrps34	chr10:14257001-14258132	0	0	0	22	0	17	3	49	0	0	0	7	0	0	0	13	0	0	60	7	0	0	54	0	0	0	0	3	0	0	0	77	0	0	0	0	0	0	0	0	0	0	0	33	0	0	12
Nme3_XLOC_025452	Nme3	chr10:14258316-14261784	0	0	0	0	0	18	8	14	0	0	0	9	0	0	3	0	0	0	16	4	0	4	27	0	0	0	0	23	0	0	0	29	0	0	0	0	0	0	0	0	0	0	0	16	0	1	0
Mapk8ip3_XLOC_027005	Mapk8ip3	chr10:14258346-14299387	0	0	1	24	0	30	0	25	2	0	0	0	0	0	0	0	0	0	26	0	0	0	29	1	0	0	0	0	0	0	0	32	0	0	0	0	0	0	0	0	0	2	0	11	0	10	2
Jpt2_XLOC_027006	Jpt2	chr10:14303604-14324211	0	0	0	0	0	0	0	0	0	0	0	0	0	0	0	0	0	0	5	0	0	0	0	0	0	0	0	0	0	0	0	0	0	0	0	0	0	0	0	0	0	5	0	0	0	0	0
Cramp1_XLOC_027007	Cramp1	chr10:14324595-14407346	0	0	0	0	0	0	0	0	0	0	0	0	0	0	0	0	0	0	0	0	0	0	0	0	0	0	0	0	0	0	0	0	0	0	0	0	0	0	0	0	0	0	0	0	0	0	0
Ift140_XLOC_025453	Ift140	chr10:14373679-14463103	0	0	0	8	0	0	0	0	0	0	0	0	0	0	1	0	0	0	19	0	0	0	0	0	0	0	0	0	0	0	0	6	0	0	0	0	0	0	0	0	0	0	0	0	0	0	0
Tmem204_XLOC_027008	Tmem204	chr10:14417613-14443089	0	0	0	0	0	0	0	0	0	0	0	0	0	0	0	0	0	0	0	0	0	0	0	0	0	0	0	0	0	0	0	0	0	0	0	0	0	0	0	0	0	0	0	0	0	0	0
GL.917_XLOC_027009	Telo2	chr10:14460746-14476813	0	0	0	0	0	0	0	24	0	0	0	0	0	0	0	0	0	0	0	0	0	0	0	0	0	0	0	0	0	0	0	0	0	0	0	0	0	0	0	0	0	0	0	29	0	0	0
Ptx4_XLOC_025454	Ptx4	chr10:14481393-14485916	0	0	0	0	0	0	0	0	0	0	0	0	0	0	0	0	0	0	0	0	0	0	0	0	0	0	0	0	0	0	0	0	0	0	0	0	0	0	0	0	0	0	0	0	0	0	0
Clcn7_XLOC_025455	Clcn7	chr10:14492827-14518170	0	0	0	0	0	10	4	14	0	0	0	0	0	0	0	0	0	0	1	0	0	0	30	0	0	0	0	0	0	0	0	0	0	0	0	0	0	0	0	0	0	0	1	1	0	0	0
Ccdc154_XLOC_025456	Ccdc154	chr10:14519164-14528277	0	0	0	0	0	0	0	0	0	0	0	0	0	0	0	0	0	0	0	0	0	0	0	0	0	0	0	0	0	0	0	0	0	0	0	0	0	0	0	0	0	0	0	0	0	0	0
LOC685273_XLOC_027010	LOC685273	chr10:14532859-14533338	0	0	0	0	0	0	0	0	0	0	0	0	0	0	0	0	0	0	0	0	0	0	0	0	0	0	0	0	0	0	0	0	0	0	0	0	0	0	0	0	0	0	0	0	0	0	0
RGD1565784_XLOC_025457	BC003965	chr10:14541808-14545609	0	0	0	13	0	0	6	1	0	0	0	0	0	0	0	0	0	0	2	0	0	0	29	0	0	0	0	0	0	0	0	4	0	0	0	0	0	0	0	0	0	0	0	29	0	0	0
GL.165_XLOC_025458	Unkl	chr10:14547134-14593089	0	0	0	14	0	0	0	20	0	0	0	0	0	0	0	0	0	0	0	0	0	0	5	0	0	0	0	0	0	0	0	0	0	0	0	0	0	0	0	0	0	0	0	0	0	0	0
Gnptg_XLOC_027011	Gnptg	chr10:14590169-14599195	0	0	0	34	0	0	0	49	0	0	0	0	0	0	0	0	0	0	25	0	0	1	49	0	0	0	13	5	0	0	0	28	0	0	0	0	0	0	0	0	2	0	0	14	0	0	0
Tsr3_XLOC_025459	Tsr3	chr10:14595375-14600573	0	0	0	4	0	0	0	1	0	0	0	0	0	0	0	0	0	0	1	1	0	1	11	0	0	0	0	0	0	0	0	23	0	0	0	0	0	0	0	0	0	0	0	14	0	0	0
Baiap3_XLOC_027012	Baiap3	chr10:14601133-14613881	0	0	0	0	0	0	0	0	0	0	0	0	0	0	0	0	0	0	0	0	0	0	0	0	0	0	0	0	0	0	0	0	0	0	0	0	0	0	0	0	0	0	0	0	0	0	0
Ube2i_XLOC_027013	Ube2i	chr10:14618556-14635635	0	0	0	35	0	0	0	10	0	0	0	0	0	0	0	0	0	0	0	14	0	4	12	0	0	0	0	0	0	0	0	37	0	0	0	0	0	0	0	0	0	8	0	4	0	0	0
Bfar_XLOC_025282	Bfar	chr10:1464729-1493430	0	0	0	0	0	0	0	0	0	0	0	0	0	0	0	0	0	0	4	0	0	0	11	0	0	0	0	0	0	0	0	0	0	0	0	0	0	0	0	0	0	0	0	0	0	0	0
Prss34_XLOC_025460	Prss34	chr10:14656812-14658569	0	0	0	0	0	0	0	0	0	0	0	0	0	0	0	0	0	0	0	0	0	0	0	0	0	0	0	0	0	0	0	0	0	0	0	0	0	0	0	0	0	6	0	0	0	0	0
SNORA70_XLOC_025461	SNORA70	chr10:14664158-14664293	0	0	0	0	0	0	0	0	0	0	0	0	0	0	0	0	0	0	0	0	0	0	0	0	0	0	0	0	0	0	0	0	0	0	0	0	0	0	0	0	0	0	0	0	0	0	0
LOC685321_XLOC_025462	LOC685321	chr10:14668316-14670595	0	0	0	0	0	0	0	0	0	0	0	0	0	0	0	0	0	0	0	0	0	0	0	0	0	0	0	0	0	0	0	0	0	0	0	0	0	0	0	0	0	0	0	0	0	0	0
Prss29_XLOC_025463	Prss29	chr10:14678278-14681888	0	0	0	0	0	0	0	0	0	0	0	0	0	0	0	0	0	0	0	0	0	0	0	0	0	0	0	0	0	0	0	0	0	0	0	0	0	0	0	0	0	0	0	0	0	0	0
AC098959.1_XLOC_025464	AC098959.1	chr10:14689094-14690821	0	0	0	0	0	0	0	0	0	0	0	0	0	0	0	0	0	0	0	0	0	0	0	0	0	0	0	0	0	0	0	0	0	0	0	0	0	0	0	0	0	0	0	0	0	0	0
Tpsab1_XLOC_027014	Tpsab1	chr10:14701253-14703668	0	0	0	0	0	0	0	0	0	0	0	0	0	0	0	0	0	0	0	0	0	0	0	0	0	0	0	0	0	0	0	0	0	0	0	0	0	0	0	0	0	0	0	0	0	0	0
Tpsb2_XLOC_025465	Tpsb2	chr10:14722672-14724464	0	0	0	0	0	0	0	0	0	0	0	0	0	0	0	0	0	0	0	0	0	0	0	0	0	0	0	0	0	0	0	0	0	0	0	0	0	0	0	0	0	0	0	0	0	0	0
Tpsg1_XLOC_025466	Tpsg1	chr10:14727180-14732714	0	0	0	0	0	0	0	0	0	0	0	0	0	0	0	0	0	0	0	0	0	0	0	0	0	0	0	0	0	0	0	0	0	0	0	0	0	0	0	0	0	0	0	0	0	0	0
Cacna1h_XLOC_027015	Cacna1h	chr10:14730941-14788617	0	0	0	1	0	0	0	0	0	0	0	0	0	0	0	0	0	0	0	0	0	0	0	0	0	0	0	0	0	0	0	0	0	0	0	0	0	0	0	0	0	0	0	0	0	0	0
AC098959.2_XLOC_027016	AC098959.2	chr10:14802833-14804492	0	0	0	0	0	0	0	0	0	0	0	0	0	0	0	0	0	0	0	0	0	0	0	0	0	0	0	0	0	0	0	0	0	0	0	0	0	0	0	0	0	0	0	0	0	0	0
Tekt4_XLOC_025468	Tekt4	chr10:14828597-14833827	0	0	0	0	0	0	0	0	0	0	0	0	0	0	0	0	0	0	0	0	0	0	0	0	0	0	0	0	0	0	0	0	0	0	0	0	0	0	0	0	0	0	0	0	0	0	0
Sstr5_XLOC_027017	Sstr5	chr10:14847749-14853827	0	0	0	0	0	0	0	0	0	0	0	0	0	0	0	0	0	0	0	0	0	0	0	0	0	0	0	0	0	0	0	0	0	0	0	0	0	0	0	0	0	0	0	0	0	0	0
Sox8_XLOC_027018	Sox8	chr10:14929374-14937240	0	0	0	0	0	0	0	0	0	0	0	0	0	0	0	0	0	0	0	0	0	0	0	0	0	0	0	0	0	0	0	4	0	0	0	0	0	0	0	0	0	0	0	0	0	0	0
Lmf1_XLOC_025469	Lmf1	chr10:14937426-15032955	0	0	0	0	0	0	0	32	0	0	0	0	0	0	0	0	0	0	0	0	0	0	20	0	0	0	0	0	0	0	0	0	0	0	0	0	0	0	0	0	0	0	18	0	0	0	0
AABR07029215.1_XLOC_027019	AABR07029215.1	chr10:14957374-14957469	0	0	0	0	0	0	0	0	0	0	0	0	0	0	0	0	0	0	0	0	0	0	0	0	0	0	0	0	0	0	0	0	0	0	0	0	0	0	0	0	0	0	0	0	0	0	0
AABR07029217.4_XLOC_027020	AABR07029217.4	chr10:15077969-15086271	0	0	0	0	0	0	0	0	0	0	0	0	0	0	0	0	0	0	0	0	0	0	0	0	0	0	0	0	0	0	0	0	0	0	0	0	0	0	0	0	0	0	0	0	0	0	0
Gng13_XLOC_025470	Gng13	chr10:15088879-15091050	0	0	0	0	0	7	0	0	0	0	0	0	0	0	0	0	0	1	1	0	0	0	6	0	0	0	0	0	0	0	0	0	0	0	0	0	0	0	0	0	0	0	0	28	0	1	0
Chtf18_XLOC_027021	Chtf18	chr10:15090762-15098998	0	0	0	0	0	0	0	0	0	0	0	0	0	0	0	0	0	0	0	0	0	0	0	0	0	0	0	0	0	0	0	0	0	0	0	0	0	0	0	0	0	0	0	0	0	0	0
Pla2g10_XLOC_026830	Pla2g10	chr10:1509732-1520970	0	0	0	0	0	0	0	0	0	0	0	0	0	0	0	0	0	0	0	0	0	0	0	0	0	0	0	0	0	0	0	0	0	0	0	0	0	0	0	0	0	0	0	0	0	0	0
Rpusd1_XLOC_025471	Rpusd1	chr10:15099108-15103045	0	0	0	7	0	0	0	0	0	0	0	0	0	0	0	0	0	0	0	9	0	0	10	0	0	0	0	0	0	0	0	0	0	0	0	0	0	0	0	0	0	0	0	6	0	0	0
Mslnl_XLOC_025472	Mslnl	chr10:15108072-15119395	0	0	0	0	0	0	0	0	0	0	0	0	0	0	0	0	0	0	6	0	0	0	0	0	0	0	0	0	0	0	0	0	0	0	0	0	0	0	0	0	0	0	0	0	0	0	0
Msln_XLOC_027022	Msln	chr10:15119727-15125388	0	0	0	0	0	0	0	0	0	0	0	0	0	0	0	0	0	0	0	0	0	0	0	0	0	0	0	0	0	0	0	0	0	0	0	0	0	0	0	0	0	0	0	0	0	0	0
Ciao3_XLOC_025473	Ciao3	chr10:15143644-15153478	0	0	0	0	0	0	0	27	0	0	0	0	0	0	0	9	0	0	0	0	0	0	10	0	0	0	0	0	0	0	0	2	0	0	0	0	0	0	0	0	0	0	0	0	0	0	0
GL.926_XLOC_027023	Haghl	chr10:15151479-15155512	0	0	0	0	0	2	0	22	0	0	0	0	0	0	0	0	0	0	11	0	0	0	22	0	0	0	0	0	0	0	0	0	0	0	0	0	0	0	0	0	0	0	0	2	0	0	0
Ccdc78_XLOC_025474	Ccdc78	chr10:15156207-15160837	0	0	0	0	0	0	0	0	0	0	0	0	0	0	0	0	0	0	0	0	0	0	0	0	0	0	0	0	0	0	0	0	0	0	0	0	0	0	0	0	0	0	0	0	0	0	0
Fam173a_XLOC_027024	Fam173a	chr10:15159814-15162625	0	0	0	5	0	0	0	40	0	0	0	0	0	0	0	0	0	25	6	10	0	1	40	0	1	0	0	0	0	0	0	35	0	0	0	0	0	0	0	0	0	0	0	2	0	0	0
Metrn_XLOC_027024	Metrn	chr10:15164277-15166602	0	0	0	0	0	0	0	0	0	0	0	0	0	0	0	0	0	0	0	0	0	0	0	0	0	0	0	0	0	0	0	1	0	0	0	0	0	0	0	0	0	0	0	0	0	0	0
AABR07029217.3_XLOC_025475	AABR07029217.3	chr10:15170394-15175486	0	0	0	0	0	0	0	0	0	0	0	0	0	0	0	0	0	0	0	0	0	0	0	0	0	0	0	0	0	0	0	0	0	0	0	0	0	0	0	0	0	0	0	0	0	0	0
Fbxl16_XLOC_025476	Fbxl16	chr10:15176460-15189691	0	1	1	14	0	0	6	67	0	0	0	1	0	0	0	0	0	0	33	2	0	0	43	4	0	0	0	18	0	0	1	62	0	0	0	0	0	0	0	0	0	0	0	16	0	0	0
Wdr24_XLOC_025477	Wdr24	chr10:15190672-15195859	0	0	0	0	0	0	0	27	0	0	0	0	0	0	0	0	0	0	0	0	0	0	15	0	0	0	0	0	0	0	0	40	0	0	0	0	0	0	0	0	0	0	0	9	0	0	0
Jmjd8_XLOC_025477	Jmjd8	chr10:15195919-15200096	0	0	0	1	0	0	0	0	0	0	0	1	0	0	0	0	0	0	1	0	0	0	0	0	0	0	0	0	0	0	0	0	0	0	0	0	0	0	0	0	0	0	0	1	0	0	0
Stub1_XLOC_027026	Stub1	chr10:15197754-15200035	3	0	2	65	0	23	31	153	0	0	0	42	0	0	0	0	0	0	68	0	0	13	174	0	0	0	1	0	0	0	9	29	0	0	0	0	0	0	0	0	0	0	0	75	0	0	0
Rhbdl1_XLOC_027026	Rhbdl1	chr10:15201511-15204206	0	0	0	0	0	0	0	0	0	0	0	0	0	0	0	0	0	0	2	0	0	0	2	0	0	0	0	0	0	0	0	2	0	0	0	0	0	0	0	0	0	0	0	1	0	0	0
Rhot2_XLOC_027027	Rhot2	chr10:15205603-15211416	0	0	0	8	0	0	0	25	0	0	0	0	0	0	0	0	1	0	0	0	0	0	20	0	0	0	0	0	0	0	0	2	0	0	0	0	0	0	0	0	0	0	0	8	0	0	0
Wdr90_XLOC_027027	Wdr90	chr10:15211960-15228269	0	0	0	0	0	0	0	0	0	0	0	0	0	0	0	0	0	0	0	0	0	0	0	0	0	0	0	0	0	0	0	0	0	0	0	0	0	0	0	0	0	0	0	1	0	0	0
Mcrip2_XLOC_027028	Mcrip2	chr10:15230308-15235767	0	0	0	38	0	1	16	49	0	0	0	0	0	0	0	0	0	0	31	0	0	0	46	0	0	0	0	0	0	0	22	2	0	0	0	0	0	0	0	0	0	0	0	15	0	0	0
Mettl26_XLOC_025478	Mettl26	chr10:15241113-15254709	0	0	0	0	0	0	0	0	0	0	0	0	0	0	0	0	0	0	0	0	0	0	10	0	0	0	0	0	0	0	0	0	0	0	0	0	0	0	0	0	0	0	0	1	0	0	0
Wfikkn1_XLOC_027029	Wfikkn1	chr10:15243429-15245757	0	0	0	0	0	0	0	0	0	0	0	0	0	0	0	0	0	0	0	0	0	0	0	0	0	0	0	0	0	0	0	0	0	0	0	0	0	0	0	0	0	0	0	0	0	0	0
Rab40c_XLOC_027029	Rab40c	chr10:15249464-15282910	0	0	0	0	0	0	0	0	0	0	0	0	0	0	0	0	0	0	0	0	0	0	0	0	0	0	0	0	0	0	0	0	0	0	0	0	0	0	0	0	0	0	0	0	0	0	0
Pigq_XLOC_027030	Pigq	chr10:15289539-15304876	0	0	0	1	0	0	0	0	0	0	0	0	0	0	0	0	0	0	1	0	0	0	3	0	0	0	0	0	0	0	0	13	0	0	0	0	0	0	0	0	0	0	0	24	0	0	0
Nhlrc4_XLOC_027031	Nhlrc4	chr10:15306108-15306515	0	0	0	0	0	0	0	0	0	0	0	0	0	0	0	0	0	0	0	0	0	0	0	0	0	0	0	0	0	0	0	0	0	0	0	0	0	0	0	0	0	0	0	0	0	0	0
Prr35_XLOC_027032	Prr35	chr10:15308828-15311189	0	0	0	0	0	0	0	0	0	0	0	0	0	0	0	0	0	0	0	0	0	0	0	0	0	0	0	0	0	0	0	0	0	0	0	0	0	0	0	0	0	0	0	0	0	0	0
Capn15_XLOC_027033	Capn15	chr10:15319728-15346374	0	0	0	0	0	0	0	18	0	0	0	0	0	0	0	0	0	0	0	0	0	0	9	0	0	0	0	0	0	0	0	18	0	0	0	0	0	0	0	0	0	0	0	0	0	0	0
AC126071.1_XLOC_025479	AC126071.1	chr10:15321532-15323089	0	0	0	0	0	0	0	0	0	0	0	0	0	0	0	0	0	0	0	0	0	0	0	0	0	0	0	0	0	0	0	0	0	0	0	0	0	0	0	0	0	0	0	0	0	0	0
Rab11fip3_XLOC_027034	Rab11fip3	chr10:15349888-15381691	0	0	0	2	0	0	2	3	0	0	0	0	0	0	0	0	0	0	2	0	0	0	73	0	0	0	0	0	0	0	0	0	0	0	0	0	0	0	0	0	0	0	0	0	0	0	0
AC126071.2_XLOC_027035	AC126071.2	chr10:15408626-15408931	0	0	0	0	0	0	0	0	0	0	0	0	0	0	0	0	0	0	0	0	0	0	0	0	0	0	0	0	0	0	0	0	0	0	0	0	0	0	0	0	0	0	0	0	0	0	0
Decr2_XLOC_027037	Decr2	chr10:15451800-15460225	0	0	0	0	0	0	0	0	0	0	0	0	0	0	0	0	0	0	0	0	0	0	0	0	0	0	0	0	0	0	0	0	0	0	0	0	0	0	0	0	0	0	0	0	0	0	0
Nme4_XLOC_027038	Nme4	chr10:15461552-15465413	0	0	0	0	0	0	0	0	0	0	0	0	0	0	0	0	0	0	0	0	0	0	0	0	0	0	0	0	0	0	0	0	0	0	0	0	0	0	0	0	0	0	0	0	0	0	0
Tmem8a_XLOC_025480	Tmem8a	chr10:15485696-15495386	0	0	0	0	0	0	0	8	0	0	0	0	0	0	0	0	0	0	0	0	0	0	21	0	0	0	0	0	0	0	0	0	0	0	0	0	0	0	0	0	0	0	0	0	0	0	0
GL.180_XLOC_025480	Mrpl28	chr10:15495600-15498530	1	0	0	44	0	28	5	142	0	0	0	0	0	0	0	0	0	0	7	0	0	0	50	0	0	0	0	0	0	0	0	31	0	0	0	0	0	0	0	0	0	0	0	7	0	0	0
AC096051.2_XLOC_027040	AC096051.2	chr10:15535639-15538543	0	0	0	0	0	0	0	0	0	0	0	0	0	0	0	0	0	0	0	0	0	0	0	0	0	0	0	0	0	0	0	0	0	0	0	0	0	0	0	0	0	0	0	0	0	0	0
Luc7l_XLOC_025482	Luc7l	chr10:15538870-15573066	5	0	32	19	0	0	17	34	0	0	0	0	0	0	0	0	0	0	6	1	0	0	25	0	0	0	0	1	0	0	0	13	0	0	0	0	0	0	0	0	0	26	0	0	0	0	0
Hba-a1-Hba2_XLOC_027041	Hba-a1-Hba2	chr10:15575515-15578008	0	0	0	0	0	0	0	0	0	0	0	0	0	0	0	0	0	0	0	0	0	0	0	0	0	0	0	0	0	0	0	0	0	0	0	0	0	0	0	0	0	0	0	0	0	0	0
Hba2-Hba1_XLOC_027042	Hba2-Hba1	chr10:15589372-15603605	0	0	0	0	0	0	0	0	0	0	0	0	0	0	0	0	0	0	0	0	0	0	0	0	0	0	0	0	0	0	0	0	0	0	0	1	0	0	0	0	0	0	0	0	0	0	0
Hbz_XLOC_027043	Hbz	chr10:15609358-15610826	0	0	0	0	0	0	0	0	0	0	0	0	0	0	0	0	0	0	0	0	0	0	0	0	0	0	0	0	0	0	0	0	0	0	0	0	0	0	0	0	0	0	0	0	0	0	0
AC096051.1_XLOC_027044	AC096051.1	chr10:15615913-15616013	0	0	0	0	0	0	0	0	0	0	0	0	0	0	0	0	0	0	0	0	0	0	0	0	0	0	0	0	0	0	0	0	0	0	0	0	0	0	0	0	0	0	0	0	0	0	0
Nprl3_XLOC_025483	Nprl3	chr10:15620865-15663742	2	0	0	0	0	0	0	32	0	0	0	0	0	0	0	0	1	0	0	0	0	0	3	0	0	0	0	0	0	0	0	20	0	0	0	0	0	0	0	0	0	0	0	0	0	0	0
LOC688442_XLOC_025284	LOC688442	chr10:1563390-1567731	0	0	0	0	0	0	0	0	0	0	0	0	0	0	0	0	0	0	0	0	0	0	0	0	0	0	0	0	0	0	0	0	0	0	0	0	0	0	0	0	0	0	0	0	0	0	0
Mpg_XLOC_027046	Mpg	chr10:15659167-15668046	0	0	0	0	0	0	0	0	0	0	0	0	0	0	0	0	0	0	0	0	0	0	10	0	0	0	0	0	0	0	1	25	0	0	0	0	0	0	0	0	0	0	0	0	0	0	0
Rhbdf1_XLOC_025484	Rhbdf1	chr10:15672417-15685285	0	0	0	0	0	0	0	0	0	0	0	0	0	0	0	0	0	0	0	0	0	0	0	0	0	0	0	0	0	0	0	1	0	0	0	0	0	0	0	0	0	0	0	0	0	0	0
GL.940_XLOC_027047	Snrnp25	chr10:15685903-15689334	0	0	0	0	0	0	0	0	0	0	0	0	0	0	0	0	0	0	17	0	0	0	11	0	0	0	0	0	0	0	0	0	0	0	0	0	0	0	0	0	0	0	0	13	0	0	0
Il9r_XLOC_025485	Il9r	chr10:15696294-15710423	0	0	0	0	0	0	0	0	0	0	0	0	0	0	0	0	0	0	0	0	0	0	0	0	0	0	0	0	0	0	0	0	0	0	0	0	0	0	0	0	0	0	0	0	0	0	0
MetazoaSRP_XLOC_027048	MetazoaSRP	chr10:15748041-15748327	0	0	0	0	0	0	0	0	0	0	0	0	0	0	0	0	0	0	0	0	0	0	0	0	0	0	0	0	0	0	0	0	0	0	0	0	0	0	0	0	0	0	0	0	0	0	0
AABR07029217.2_XLOC_027049	AABR07029217.2	chr10:15771648-15773610	0	0	0	0	0	0	0	0	0	0	0	0	0	0	0	0	0	0	0	0	0	0	0	0	0	0	0	0	0	0	0	0	0	0	0	0	0	0	0	0	0	0	0	0	0	0	0
AABR07028984.1_XLOC_025286	AABR07028984.1	chr10:1580719-1582669	0	0	0	0	0	0	0	0	0	0	0	0	0	0	0	0	0	0	0	0	0	0	0	0	0	0	0	0	0	0	0	0	0	0	0	0	0	0	0	0	0	0	0	0	0	0	0
AABR07029218.1_XLOC_025487	AABR07029218.1	chr10:15836934-15838613	0	0	0	0	0	0	0	0	0	0	0	0	0	0	0	0	0	0	0	0	0	0	0	0	0	0	0	0	0	0	0	0	0	0	0	0	0	0	0	0	0	0	0	0	0	0	0
Nsg2_XLOC_027050	Nsg2	chr10:15867885-15928237	2	1	5	105	0	13	5	48	0	0	0	2	0	0	0	0	0	2	77	4	0	6	153	0	0	5	0	2	0	0	0	4	0	0	0	0	0	0	0	0	0	0	0	53	0	0	9
RGD1311343_XLOC_027051	4930524B15Rik	chr10:15947253-15960673	0	0	0	0	0	0	0	0	0	0	0	0	0	0	0	0	0	0	0	0	0	0	0	0	0	0	0	0	0	0	0	0	0	0	0	0	0	0	0	0	0	0	0	0	0	0	0
Cpeb4_XLOC_027053	Cpeb4	chr10:15983740-16047281	0	0	5	3	0	12	0	49	0	0	0	0	0	0	0	0	1	0	26	0	0	0	6	0	0	0	0	0	0	0	0	0	0	0	0	0	0	0	0	0	3	5	0	30	0	0	0
AABR07029220.2_XLOC_027054	AABR07029220.2	chr10:16182782-16183487	0	0	0	0	0	0	0	0	0	0	0	0	0	0	0	0	0	0	0	0	0	0	0	0	0	0	0	0	0	0	0	0	0	0	0	0	0	0	0	0	0	0	0	0	0	0	0
AABR07029220.1_XLOC_027055	AABR07029220.1	chr10:16190568-16192464	0	0	0	0	0	0	0	0	0	0	0	0	0	0	0	0	0	0	0	0	0	0	0	0	0	0	0	0	0	0	0	0	0	0	0	0	0	0	0	0	0	0	0	0	0	0	0
AABR07028989.1_XLOC_025287	AABR07028989.1	chr10:1622573-1674701	0	0	0	0	0	0	0	0	0	0	0	0	0	0	0	0	0	0	0	0	0	0	0	0	0	0	0	0	0	0	0	0	0	0	0	0	0	0	0	0	0	0	0	0	0	0	0
AABR07029221.1_XLOC_025490	AABR07029221.1	chr10:16235419-16236802	0	0	0	0	0	0	0	0	0	0	0	0	0	0	0	0	0	0	0	0	0	0	0	0	0	0	0	0	0	0	0	0	0	0	0	0	0	0	0	0	0	0	0	0	0	0	0
Bod1_XLOC_025491	Bod1	chr10:16253798-16266094	0	0	0	6	0	2	13	0	0	0	0	0	0	0	0	0	0	0	21	0	0	0	36	0	0	0	0	0	0	0	0	0	0	0	0	0	0	0	0	0	0	0	0	26	0	1	0
AC119699.2_XLOC_027058	AC119699.2	chr10:16507111-16513839	0	0	0	0	0	0	0	0	0	0	0	0	0	0	0	0	0	0	0	0	0	0	0	0	0	0	0	0	0	0	0	0	0	0	0	0	0	0	0	0	0	0	0	0	0	0	0
AC119699.1_XLOC_027059	AC119699.1	chr10:16514205-16514946	0	0	0	0	0	0	0	0	0	0	0	0	0	0	0	0	0	0	0	0	0	0	0	0	0	0	0	0	0	0	0	0	0	0	0	0	0	0	0	0	0	0	0	0	0	0	0
LOC102551820_XLOC_025492	LOC102551820	chr10:16515034-16522858	0	0	0	0	0	0	0	0	0	0	0	0	0	0	0	0	0	0	0	0	0	0	0	0	0	0	0	0	0	0	0	0	0	0	0	0	0	0	0	0	0	0	0	0	0	0	0
Stc2_XLOC_025493	Stc2	chr10:16542909-16554992	0	0	0	0	0	0	0	0	0	0	0	0	0	0	0	0	0	0	0	0	0	0	0	0	0	0	0	0	0	0	0	0	0	0	0	0	0	0	0	0	0	0	0	0	0	0	0
Nkx2-5_XLOC_025494	Nkx2-5	chr10:16635989-16638758	0	0	0	0	0	0	0	0	0	0	0	0	0	0	0	0	0	0	0	0	0	0	0	0	0	0	0	0	0	0	0	0	0	0	0	0	0	0	0	0	0	0	0	0	0	0	0
Crebrf-Bnip1_XLOC_027061	Crebrf-Bnip1	chr10:16676582-16752279	1	0	0	19	0	0	4	2	0	0	0	0	0	0	7	0	0	0	0	0	0	0	3	0	0	0	0	0	0	0	0	42	0	0	0	0	0	0	0	0	0	0	0	0	0	0	0
Atp6v0e1_XLOC_027062	Atp6v0e1	chr10:16753023-16792948	0	0	0	15	0	0	13	32	0	0	0	0	0	0	0	0	0	0	0	0	0	0	25	0	0	0	0	0	0	0	0	0	0	0	0	0	0	0	0	0	0	0	3	17	0	0	0
GL.947_XLOC_027063	LOC100910596	chr10:16810414-16814794	0	1	0	0	0	0	0	0	0	0	0	0	0	0	0	0	1	0	10	0	0	0	0	0	0	0	0	0	0	0	0	0	0	0	0	0	0	0	0	0	0	0	0	0	0	0	0
Ergic1_XLOC_027064	Ergic1	chr10:16821322-16910641	0	0	0	0	0	0	0	0	0	0	0	0	0	0	0	0	0	0	4	0	0	0	8	0	0	0	0	0	0	0	0	0	0	0	0	0	0	0	0	0	0	0	0	0	0	0	0
AC111369.1_XLOC_027065	AC111369.1	chr10:16948660-16951292	0	0	0	0	0	0	0	0	0	0	0	0	0	0	0	0	0	0	0	0	0	0	0	0	0	0	0	0	0	0	0	0	0	0	0	0	0	0	0	0	0	0	0	0	0	0	0
Dusp1_XLOC_025496	Dusp1	chr10:16970593-16973475	0	0	0	0	0	0	11	29	0	0	0	0	0	0	0	0	0	0	0	0	0	0	22	0	0	0	0	0	0	0	0	5	0	0	0	0	0	0	0	0	0	0	0	0	0	0	0
AABR07028995.2_XLOC_026832	AABR07028995.2	chr10:1701449-1702704	0	0	0	0	0	0	0	0	0	0	0	0	0	0	0	0	0	0	0	0	0	0	0	0	0	0	0	0	0	0	0	0	0	0	0	0	0	0	0	0	0	0	0	0	0	0	0
Neurl1b_XLOC_027066	Neurl1b	chr10:17048251-17075139	0	0	0	0	0	0	0	0	0	0	0	0	0	0	0	0	0	0	0	0	0	0	0	0	0	0	0	0	0	0	0	0	0	0	0	0	0	0	0	0	0	0	0	0	0	0	0
AABR07028995.1_XLOC_026833	AABR07028995.1	chr10:1715352-1715417	0	0	0	0	0	0	0	0	0	0	0	0	0	0	0	0	0	0	0	0	0	0	0	0	0	0	0	0	0	0	0	0	0	0	0	0	0	0	0	0	0	0	0	0	0	0	0
Sh3pxd2b_XLOC_025499	Sh3pxd2b	chr10:17209165-17293421	0	0	0	0	0	0	0	0	0	0	0	0	0	0	0	0	0	0	0	0	0	0	0	0	0	0	0	0	0	0	0	0	0	0	0	0	0	0	0	0	0	0	0	0	0	0	0
Ubtd2_XLOC_025502	Ubtd2	chr10:17327275-17393207	0	0	0	1	0	0	0	23	0	0	0	0	0	0	0	0	0	0	1	0	0	0	3	0	0	1	0	0	0	1	0	63	0	0	0	0	0	0	0	0	0	0	0	6	0	0	0
Efcab9_XLOC_027070	Efcab9	chr10:17407979-17415251	0	0	0	0	0	0	0	0	0	0	0	0	0	0	0	0	0	0	0	0	0	0	0	0	0	0	0	0	0	0	0	0	0	0	0	0	0	0	0	0	0	0	0	0	0	0	0
AABR07028997.1_XLOC_026834	AABR07028997.1	chr10:1741216-1744647	0	0	0	0	0	0	1	0	0	0	0	0	0	0	0	0	0	0	0	0	0	0	0	0	0	0	0	0	0	0	0	0	0	0	0	0	0	0	0	0	0	0	0	0	0	0	0
Stk10_XLOC_025504	Stk10	chr10:17420969-17521810	0	0	0	0	0	0	0	0	0	0	0	0	0	0	0	0	0	0	0	0	0	0	0	0	0	0	0	0	0	0	0	0	0	0	0	0	0	0	0	0	0	0	0	15	0	0	0
Fbxw11_XLOC_025505	Fbxw11	chr10:17542374-17641222	1	0	0	31	0	0	0	52	0	0	0	0	0	0	0	0	0	0	39	8	0	0	56	0	0	0	0	0	0	0	0	11	0	0	0	0	0	0	0	0	0	0	0	11	0	0	0
AABR07028998.1_XLOC_025289	AABR07028998.1	chr10:1770610-1817765	0	0	0	0	0	0	0	0	0	0	0	0	0	0	0	0	0	0	0	0	0	0	0	0	0	0	0	0	0	0	0	0	0	0	0	0	0	0	0	0	0	0	0	0	0	0	0
Smim23_XLOC_027072	Smim23	chr10:17717599-17721233	0	0	0	0	0	0	0	0	0	0	0	0	0	0	0	0	0	0	0	0	0	0	0	0	0	0	0	0	0	0	0	0	0	0	0	0	0	0	0	0	0	0	0	0	0	0	0
Fgf18_XLOC_027073	Fgf18	chr10:18047109-18063391	0	0	0	0	0	0	0	0	0	0	0	0	0	0	0	0	0	0	0	0	0	0	0	0	0	0	0	0	0	0	0	0	0	0	0	0	0	0	0	0	0	0	0	0	0	0	0
Npm1_XLOC_027074	Npm1	chr10:18078431-18091029	1	0	0	26	0	2	4	57	0	0	0	3	0	0	0	0	0	1	37	0	0	0	52	0	0	0	0	0	0	0	0	40	0	0	0	0	0	0	0	0	0	0	1	3	0	0	0
5SrRNA_XLOC_027075	5SrRNA	chr10:18117380-18117498	0	0	0	0	0	0	0	0	0	0	0	0	0	0	0	0	0	0	0	0	0	0	0	0	0	0	0	0	0	0	0	0	0	0	0	0	0	0	0	0	0	0	0	0	0	0	0
Tlx3_XLOC_027076	Tlx3	chr10:18129408-18131562	0	0	0	0	0	0	0	0	0	0	0	0	0	0	0	0	0	0	0	0	0	0	0	0	0	0	0	0	0	0	0	0	0	0	0	0	0	0	0	0	0	0	0	0	0	0	0
Ranbp17_XLOC_027077	Ranbp17	chr10:18139766-18443964	0	0	0	0	0	0	0	1	0	0	0	0	0	0	1	0	0	0	0	0	0	0	0	0	0	0	0	0	0	0	0	0	0	0	0	0	0	0	0	0	0	0	0	0	0	0	0
AABR07028999.1_XLOC_025290	AABR07028999.1	chr10:1816894-1842021	0	0	0	0	0	0	0	0	0	0	0	0	0	0	0	0	0	0	0	0	0	0	0	0	0	0	0	0	0	0	0	0	0	0	0	0	0	0	0	0	0	0	0	0	0	0	0
Gabrp_XLOC_027079	Gabrp	chr10:18485514-18506337	0	0	0	0	0	0	0	0	0	0	0	0	0	0	0	0	0	0	0	0	0	0	0	0	0	0	0	0	0	0	0	0	0	0	0	0	0	0	0	0	0	0	0	0	0	0	0
AABR07029002.3_XLOC_025288	AABR07029002.3	chr10:1849192-1967544	0	0	0	0	0	0	0	0	0	0	0	0	0	0	0	0	0	0	0	0	0	0	0	0	0	0	0	0	0	0	0	0	0	0	0	0	0	0	0	0	0	0	0	1	0	0	0
AABR07029260.1_XLOC_025510	AABR07029260.1	chr10:18546649-18550033	0	0	0	0	0	0	0	0	0	0	0	0	0	0	0	0	0	0	0	0	0	0	0	0	0	0	0	0	0	0	0	0	0	0	0	0	0	0	0	0	0	0	0	0	0	0	0
Kcnip1_XLOC_027080	Kcnip1	chr10:18557223-18942677	0	0	0	0	0	0	0	15	0	0	0	0	0	0	0	0	0	0	23	0	0	0	19	0	0	0	0	0	0	0	0	0	0	0	0	0	0	0	0	0	0	0	0	0	0	0	0
AABR07029262.1_XLOC_025511	AABR07029262.1	chr10:18636485-18637285	0	0	0	0	0	0	0	0	0	0	0	0	0	0	0	0	0	0	0	0	0	0	0	0	0	0	0	0	0	0	0	0	0	0	0	0	0	0	0	0	0	0	0	0	0	0	0
Kcnmb1_XLOC_025512	Kcnmb1	chr10:18906010-18919639	0	0	0	0	0	0	0	0	0	0	0	0	0	0	0	0	0	0	0	0	0	0	0	0	0	0	0	0	0	0	0	0	0	0	0	0	0	0	0	0	0	0	0	0	0	0	0
Lcp2_XLOC_025513	Lcp2	chr10:18994674-19043286	0	0	0	0	0	0	0	0	0	0	0	0	0	0	0	0	0	0	0	0	0	0	0	0	0	0	0	0	0	0	0	0	0	0	0	0	0	0	0	0	0	0	0	0	0	0	0
Foxi1_XLOC_027084	Foxi1	chr10:19160582-19164505	0	0	0	0	0	0	0	0	0	0	0	0	0	0	0	0	0	0	0	0	0	0	0	0	0	0	0	0	0	0	0	0	0	0	0	0	0	0	0	0	0	0	0	0	0	0	0
AABR07028917.1_XLOC_026816	AABR07028917.1	chr10:193351-197050	0	0	0	0	0	0	0	0	0	0	0	0	0	0	0	0	0	0	0	0	0	0	0	0	0	0	0	0	0	0	0	0	0	0	0	0	0	0	0	0	0	0	0	0	0	0	0
AABR07029269.1_XLOC_025515	AABR07029269.1	chr10:19366793-19368532	0	0	0	0	0	0	0	0	0	0	0	0	0	0	0	0	0	0	0	0	0	0	0	0	0	0	0	0	0	0	0	0	0	0	0	0	0	0	0	0	0	0	0	0	0	0	0
AABR07029272.1_XLOC_027087	AABR07029272.1	chr10:19465771-19574094	0	0	0	0	0	0	0	0	0	0	0	0	0	0	0	0	0	0	0	0	0	0	0	0	0	0	0	0	0	0	0	0	0	0	0	0	0	0	0	0	0	0	0	0	0	0	0
AABR07029272.2_XLOC_027089	AABR07029272.2	chr10:19583167-19583244	0	0	0	0	0	0	0	0	0	0	0	0	0	0	0	0	0	0	0	0	0	0	0	0	0	0	0	0	0	0	0	0	0	0	0	0	0	0	0	0	0	0	0	0	0	0	0
Spdl1_XLOC_027090	Spdl1	chr10:19628319-19652871	0	0	0	0	0	0	0	0	0	0	0	0	0	0	0	0	0	0	0	0	0	0	0	0	0	0	0	0	0	0	0	0	0	0	0	0	0	0	0	0	0	0	0	0	0	0	0
AABR07029275.1_XLOC_025518	AABR07029275.1	chr10:19658495-19658608	0	0	0	0	0	0	0	0	0	0	0	0	0	0	0	0	0	0	0	0	0	0	0	0	0	0	0	0	0	0	0	0	0	0	0	0	0	0	0	0	0	0	0	0	0	0	0
AABR07029275.2_XLOC_027091	AABR07029275.2	chr10:19660002-19660129	0	0	0	0	0	0	0	0	0	0	0	0	0	0	0	0	0	0	0	0	0	0	0	0	0	0	0	0	0	0	0	0	0	0	0	0	0	0	0	0	0	0	0	0	0	0	0
Rps10l1_XLOC_027092	Rps10l1	chr10:19715275-19715832	0	0	0	0	0	0	0	0	0	0	0	0	0	0	0	0	0	0	0	0	0	0	0	0	0	0	0	0	0	0	0	0	0	0	0	0	0	0	0	0	0	0	0	0	0	0	0
Slit3_XLOC_025520	Slit3	chr10:19924200-20517918	0	0	0	37	0	0	0	5	0	0	0	1	0	0	10	0	0	0	0	0	0	0	8	0	0	0	0	0	0	0	0	0	0	0	0	0	0	0	0	0	0	7	0	0	0	0	0
Gm26070_XLOC_025521	Gm26070	chr10:20013121-20013250	0	0	0	0	0	0	0	0	0	0	0	0	0	0	0	0	0	0	0	0	0	0	0	0	0	0	0	0	0	0	0	0	0	0	0	0	0	0	0	0	0	0	0	0	0	0	0
AABR07029002.2_XLOC_026837	AABR07029002.2	chr10:2010648-2038643	0	0	0	0	0	0	0	0	0	0	0	0	0	0	0	0	0	0	0	0	0	0	0	0	0	0	0	0	0	0	0	14	0	0	0	0	0	0	0	0	0	0	0	0	0	0	0
Mir218-2_XLOC_025523	Mir218-2	chr10:20428661-20428770	0	0	0	0	0	0	0	0	0	0	0	0	0	0	0	0	0	0	0	0	0	0	0	0	0	0	0	0	0	0	0	0	0	0	0	0	0	0	0	0	0	0	0	0	0	0	0
7SK_XLOC_025524	7SK	chr10:20434382-20434468	0	0	0	0	0	0	0	0	0	0	0	0	0	0	0	0	0	0	0	0	0	0	0	0	0	0	0	0	0	0	0	0	0	0	0	0	0	0	0	0	0	0	0	0	0	0	0
Pank3_XLOC_025527	Pank3	chr10:20591410-20616472	0	0	0	0	0	0	0	0	0	0	0	0	0	0	0	0	0	0	0	0	0	0	0	0	0	0	0	0	0	0	0	0	0	0	0	0	0	0	0	0	0	0	0	0	0	0	0
Pank3-Mir103a1_XLOC_025527	Pank3-Mir103a1	chr10:20591412-20616472	0	0	0	0	0	0	0	0	0	0	0	0	0	0	0	0	0	0	0	0	0	0	0	0	0	0	0	0	0	0	0	0	0	0	0	0	0	0	0	0	0	0	0	0	0	0	0
Mir103a1_XLOC_025527	Mir103a1	chr10:20606715-20606800	0	0	0	0	0	0	0	0	0	0	0	0	0	0	0	0	0	0	0	0	0	0	0	0	0	0	0	0	0	0	0	0	0	0	0	0	0	0	0	0	0	0	0	0	0	0	0
Fbll1_XLOC_027096	Fbll1	chr10:20620957-20622600	0	0	0	5	0	0	5	27	0	0	0	0	0	0	0	7	0	0	2	0	0	0	18	0	0	0	0	0	0	0	0	3	0	0	0	0	0	0	0	0	0	0	0	0	0	0	0
Rars1_XLOC_027097	Rars1	chr10:20633632-20658100	0	0	5	18	0	2	5	88	0	0	0	0	0	0	0	0	0	22	9	0	0	0	29	0	0	0	0	0	0	0	0	21	0	0	0	0	0	0	0	0	0	0	0	13	0	0	0
Wwc1_XLOC_027098	Wwc1	chr10:20659814-20818128	0	0	0	1	0	0	0	0	0	0	0	0	0	0	0	0	0	0	2	0	0	0	0	0	0	0	0	0	0	0	0	0	0	0	0	0	0	0	0	0	0	0	0	24	0	0	0
AABR07029002.1_XLOC_025292	AABR07029002.1	chr10:2074995-2075348	0	0	0	0	0	0	0	0	0	0	0	0	0	0	0	0	0	0	0	0	0	0	0	0	0	0	0	0	0	0	0	0	0	0	0	0	0	0	0	0	0	0	0	0	0	0	0
Tenm2_XLOC_027100	Tenm2	chr10:20843420-22086276	0	0	0	11	0	0	0	83	0	0	0	0	0	0	0	0	0	0	31	0	0	0	51	0	0	0	2	0	0	0	25	49	0	0	0	0	0	0	0	0	0	0	1	37	0	0	0
7SK_XLOC_027109	7SK	chr10:21385666-21390698	0	0	0	0	0	0	0	0	0	0	0	0	0	0	0	0	0	0	0	0	0	0	0	0	0	0	0	0	0	0	0	0	0	0	0	0	0	0	0	0	0	0	0	0	0	0	0
LOC102550577_XLOC_026813	LOC102550577	chr10:21-5228	0	0	0	0	0	0	0	0	0	0	0	0	0	0	0	0	0	0	0	0	0	0	0	0	0	0	0	0	0	0	0	0	0	0	0	0	0	0	0	0	0	0	0	0	0	0	0
AABR07029006.1_XLOC_026840	AABR07029006.1	chr10:2229038-2229493	0	0	0	0	0	0	0	0	0	0	0	0	0	0	0	0	0	0	0	0	0	0	0	0	0	0	0	0	0	0	0	0	0	0	0	0	0	0	0	0	0	0	0	0	0	0	0
AABR07029310.1_XLOC_027112	AABR07029310.1	chr10:22437935-22440473	0	0	0	0	0	0	0	0	0	0	0	0	0	0	0	0	0	0	0	0	0	0	0	0	0	0	0	0	0	0	0	0	0	0	0	0	0	0	0	0	0	0	0	0	0	0	0
SNORA72_XLOC_027118	SNORA72	chr10:23480776-23480907	0	0	0	0	0	0	0	0	0	0	0	0	0	0	0	0	0	0	0	0	0	0	0	0	0	0	0	0	0	0	0	0	0	0	0	0	0	0	0	0	0	0	0	0	0	0	0
Ebf1_XLOC_025542	Ebf1	chr10:23661013-24050108	0	0	0	0	0	0	0	0	0	0	0	0	0	0	0	0	0	0	0	0	0	0	0	0	0	0	0	0	0	0	0	0	0	0	0	0	0	0	0	0	0	0	0	0	0	0	0
AABR07029351.1_XLOC_027122	AABR07029351.1	chr10:24515585-24524598	0	0	0	0	0	0	0	0	0	0	0	0	0	0	0	0	0	0	0	0	0	0	0	0	0	0	0	0	0	0	0	0	0	0	0	0	0	0	0	0	0	0	0	0	0	0	0
GL.209_XLOC_025549	GL.209	chr10:24800726-24826287	0	0	0	0	0	0	0	0	0	0	0	0	0	0	0	0	0	0	0	0	0	0	0	0	0	0	0	0	0	0	0	0	0	0	0	0	0	0	0	0	0	0	0	0	0	0	0
7SK_XLOC_027127	7SK	chr10:24936367-24938260	0	0	0	0	0	0	0	0	0	0	0	0	0	0	0	0	0	0	0	0	0	0	0	0	0	0	0	0	0	0	0	0	0	0	0	0	0	0	0	0	0	0	0	0	0	0	0
U1_XLOC_027130	U1	chr10:25393923-25516962	0	0	0	0	0	0	0	0	0	0	0	0	0	0	0	0	0	0	0	0	0	0	0	0	0	0	0	0	0	0	0	0	0	0	0	0	0	0	0	0	0	0	0	0	0	0	0
Mat2b_XLOC_027134	Mat2b	chr10:25831032-25847988	0	0	0	32	0	0	9	29	0	0	0	0	0	0	0	0	0	0	24	0	0	0	133	0	0	0	0	0	0	0	0	3	0	0	0	0	0	0	0	0	0	2	13	21	0	0	0
Hmmr_XLOC_027135	Hmmr	chr10:25860551-25890716	0	0	0	67	0	0	0	0	0	0	0	0	0	0	0	0	0	31	79	0	0	0	1	0	0	0	0	0	0	0	0	0	0	0	0	0	0	0	0	0	0	0	0	19	0	0	0
Nudcd2_XLOC_025555	Nudcd2	chr10:25890916-25896846	0	0	0	0	0	0	9	2	0	0	0	0	0	0	0	0	0	0	0	0	0	0	0	0	0	0	0	0	0	0	0	0	0	0	0	0	0	0	0	0	0	0	0	0	0	0	0
Ccng1_XLOC_027136	Ccng1	chr10:25901972-25910362	0	0	5	65	0	0	8	67	0	0	0	11	0	0	0	18	0	10	77	0	0	0	78	0	0	0	0	1	0	0	0	37	0	0	0	0	0	0	0	0	0	0	3	6	0	0	14
U1_XLOC_027141	U1	chr10:26169381-26173251	0	0	0	0	0	0	0	0	0	0	0	0	0	0	0	0	0	0	0	0	0	0	0	0	0	0	0	0	0	0	0	0	0	0	0	0	0	0	0	0	0	0	0	0	0	0	0
AABR07029391.1_XLOC_025559	AABR07029391.1	chr10:26258292-26261438	0	0	0	0	0	0	0	0	0	0	0	0	0	0	0	0	0	0	0	0	0	0	0	0	0	0	0	0	0	0	0	0	0	0	0	0	0	0	0	0	0	0	0	0	0	0	0
GL.212_XLOC_025562	LOC103690411	chr10:27047332-27144318	0	0	0	0	0	0	0	0	0	0	0	0	0	0	0	0	0	0	0	0	0	0	0	0	0	0	0	0	0	0	0	0	0	0	0	0	0	0	0	0	0	0	0	0	0	0	0
Gabrg2_XLOC_027146	Gabrg2	chr10:27087117-27185207	23	0	7	13	0	0	2	87	1	0	0	0	0	0	0	0	0	0	44	0	0	1	98	2	0	0	0	0	0	0	0	49	0	0	0	0	0	0	0	0	0	0	0	37	0	0	0
5SrRNA_XLOC_027147	5SrRNA	chr10:27203090-27207618	0	0	0	0	0	0	0	0	0	0	0	0	0	0	0	0	0	0	0	0	0	0	0	0	0	0	0	0	0	0	0	0	0	0	0	0	0	0	0	0	0	0	0	0	0	0	0
Gabra1_XLOC_027148	Gabra1	chr10:27310132-27366511	0	0	0	82	0	0	6	205	0	0	0	10	0	0	0	0	0	0	37	36	0	1	93	41	0	0	0	0	0	0	0	190	0	0	0	0	0	0	0	0	0	1	8	31	0	0	0
AABR07029410.1_XLOC_027149	AABR07029410.1	chr10:27426443-27427686	0	0	0	0	0	0	0	0	0	0	0	0	0	0	0	0	0	0	0	0	0	0	0	0	0	0	0	0	0	0	0	0	0	0	0	0	0	0	0	0	0	0	0	0	0	0	0
Mir484_XLOC_026815	Mir484	chr10:27846-908484	0	0	0	0	0	0	0	0	0	0	0	0	0	0	0	0	0	0	0	0	0	0	0	0	0	0	0	0	0	0	0	0	0	0	0	0	0	0	0	0	0	0	0	0	0	0	0
Gabra6_XLOC_027150	Gabra6	chr10:27848258-27865780	0	0	0	0	0	0	0	0	0	0	0	0	0	0	0	0	0	0	0	0	0	0	0	0	0	0	0	0	0	0	0	0	0	0	0	0	0	0	0	0	0	0	0	0	0	0	0
Gabrb2_XLOC_025565	Gabrb2	chr10:27975353-28187368	0	0	0	0	0	0	0	12	0	0	0	0	0	0	0	0	0	0	0	0	0	0	0	0	0	0	0	0	0	0	0	0	0	0	0	0	0	0	0	0	0	0	0	0	0	0	0
AABR07029417.1_XLOC_025565	AABR07029417.1	chr10:28192459-28192730	0	0	0	24	0	0	4	14	0	0	0	0	0	0	0	0	0	0	3	0	0	0	5	0	0	0	0	0	0	0	0	17	0	0	0	0	0	0	0	0	0	0	0	7	0	0	0
Marf1_XLOC_025262	Marf1	chr10:28243-953472	0	0	0	0	0	0	0	0	0	0	0	0	0	0	0	0	0	0	0	0	0	0	0	0	0	0	0	0	0	0	0	0	0	0	0	0	0	0	0	0	0	0	0	0	0	0	0
7SK_XLOC_025568	7SK	chr10:28417536-28426200	0	0	0	0	0	0	1	0	0	0	0	0	0	0	31	0	0	0	0	0	0	0	0	0	0	0	0	0	0	0	0	0	0	0	0	0	0	0	0	0	0	0	0	0	0	0	0
Atp10b_XLOC_025569	Atp10b	chr10:28427161-28865609	0	0	0	0	0	0	0	0	0	0	0	0	0	0	0	0	0	0	0	0	0	0	0	0	0	0	0	0	0	0	0	0	0	0	0	0	0	0	0	0	0	0	0	0	0	0	0
AABR07029424.1_XLOC_025570	AABR07029424.1	chr10:28750292-28750370	0	0	0	0	0	0	0	0	0	0	0	0	0	0	0	0	0	0	0	0	0	0	0	0	0	0	0	0	0	0	0	0	0	0	0	0	0	0	0	0	0	0	0	0	0	0	0
AABR07029442.1_XLOC_025571	AABR07029442.1	chr10:28889656-28889803	0	0	0	0	0	0	0	0	0	0	0	0	0	0	0	0	0	0	0	0	0	0	1	0	0	0	0	0	0	0	0	0	0	0	0	0	0	0	0	0	0	0	0	0	0	0	0
Mir146a_XLOC_027156	Mir146a	chr10:28961521-28962822	0	0	0	0	0	0	0	0	0	0	0	0	0	0	0	0	0	0	0	0	0	0	0	0	0	0	0	0	0	0	0	0	0	0	0	0	0	0	0	0	0	0	0	0	0	0	0
Pttg1_XLOC_027157	Pttg1	chr10:29013802-29026103	0	0	0	0	0	0	0	0	0	0	0	0	0	0	0	0	0	0	0	0	0	0	0	0	0	0	0	0	0	0	0	6	0	0	0	0	0	0	0	0	0	0	0	0	0	0	0
Slu7_XLOC_025572	Slu7	chr10:29029546-29045152	1	1	11	0	0	0	0	14	0	0	0	0	0	0	0	0	0	0	30	19	0	0	26	0	0	0	0	0	0	0	0	1	0	0	0	0	0	0	0	0	0	0	0	10	0	0	1
C1qtnf2_XLOC_025573	C1qtnf2	chr10:29067102-29084035	0	0	0	0	0	0	11	0	0	0	0	0	0	0	0	0	0	0	0	0	0	0	0	0	0	0	0	0	0	0	0	0	0	0	0	0	0	0	0	0	0	0	0	0	0	0	0
AABR07029451.1_XLOC_025574	AABR07029451.1	chr10:29084413-29085552	0	0	0	0	0	0	0	0	0	0	0	0	0	0	0	0	0	0	0	0	0	0	0	0	0	0	0	0	0	0	0	0	0	0	0	0	0	0	0	0	0	0	0	0	0	0	0
Ccnjl_XLOC_025575	Ccnjl	chr10:29123322-29181807	0	0	0	0	0	0	0	0	0	0	0	0	0	0	0	0	0	0	0	0	0	0	0	0	0	0	0	0	0	0	0	0	0	0	0	0	0	0	0	0	0	0	0	0	0	0	0
AABR07029023.1_XLOC_025297	AABR07029023.1	chr10:2914668-2992889	0	0	0	0	0	0	0	0	0	0	0	0	0	0	0	0	0	0	0	0	0	0	0	0	0	0	0	0	0	0	0	0	0	0	0	0	0	0	0	0	0	0	0	0	0	0	0
AABR07029452.1_XLOC_025576	AABR07029452.1	chr10:29189408-29191033	0	0	0	0	0	0	0	0	0	0	0	0	0	0	0	0	0	0	0	0	0	0	0	0	0	0	0	0	0	0	0	0	0	0	0	0	0	0	0	0	0	0	0	0	0	0	0
Fabp6_XLOC_027159	Fabp6	chr10:29191623-29196563	0	0	0	0	0	0	0	0	0	0	0	0	0	0	0	0	0	0	0	0	0	0	0	0	0	0	0	0	0	0	0	0	0	0	0	0	0	0	0	0	0	0	0	0	0	0	0
Pwwp2a_XLOC_025578	Pwwp2a	chr10:29289203-29336707	0	0	0	0	0	0	0	8	0	0	0	0	0	0	0	0	0	0	6	0	0	0	42	0	0	0	0	0	0	0	0	0	0	0	0	0	0	0	0	0	0	0	0	0	0	0	0
Ttc1_XLOC_027160	Ttc1	chr10:29342499-29367906	5	11	0	26	0	0	41	106	0	0	11	0	0	0	0	0	0	0	55	0	0	0	101	0	0	0	0	0	0	0	0	173	0	0	0	0	0	0	0	0	0	0	0	17	0	0	0
Adra1b_XLOC_027161	Adra1b	chr10:29392762-29450644	0	0	0	0	0	0	0	0	0	0	0	0	0	0	0	0	0	0	0	0	0	0	0	0	0	0	0	0	0	0	0	0	0	0	0	0	0	0	0	0	0	0	0	0	0	0	0
AABR07029467.2_XLOC_025582	AABR07029467.2	chr10:29606748-29607824	0	0	0	0	0	0	0	0	0	0	0	0	0	0	0	0	0	0	0	0	0	0	0	0	0	0	0	0	0	0	0	0	0	0	0	0	0	0	0	0	0	0	0	0	0	0	0
AABR07029467.1_XLOC_025583	AABR07029467.1	chr10:29612597-29629748	0	0	0	0	0	0	0	0	0	0	0	0	0	0	0	0	0	0	0	0	0	0	0	0	0	0	0	0	0	0	0	0	0	0	0	0	0	0	0	0	0	0	0	0	0	0	0
AABR07029470.1_XLOC_025584	AABR07029470.1	chr10:29635447-29773213	0	0	0	0	0	0	0	0	0	0	0	0	0	0	0	0	0	0	0	0	0	0	0	0	0	0	0	0	0	0	0	0	0	0	0	0	0	0	0	0	0	0	0	0	0	0	0
AABR07029470.2_XLOC_025585	AABR07029470.2	chr10:29806895-29808173	0	0	0	0	0	0	0	0	0	0	0	0	0	0	0	0	0	0	0	0	0	0	0	0	0	0	0	0	0	0	0	1	0	0	0	0	0	0	0	0	0	0	0	0	0	0	0
Il12b_XLOC_025586	Il12b	chr10:30038709-30048085	0	0	0	0	0	0	0	0	0	0	0	0	0	0	0	0	0	0	0	0	0	0	0	0	0	0	0	0	0	0	0	0	0	0	0	0	0	0	0	0	0	0	0	0	0	0	0
Ublcp1_XLOC_027168	Ublcp1	chr10:30103394-30118934	0	0	8	34	0	0	6	74	0	0	0	0	0	0	0	0	0	0	61	0	0	0	55	0	0	0	0	0	0	0	0	44	0	0	0	0	0	0	0	0	0	0	0	20	0	0	0
Rnf145_XLOC_025587	Rnf145	chr10:30169182-30208054	0	0	0	13	0	0	0	2	0	0	0	0	0	0	0	0	0	0	1	0	0	0	0	0	0	0	0	0	0	0	0	0	0	0	0	0	0	0	0	0	0	0	0	0	0	0	0
AABR07029489.1_XLOC_027173	AABR07029489.1	chr10:30546563-30555649	0	0	0	0	0	0	0	0	0	0	0	0	0	0	0	0	0	0	0	0	0	0	0	0	0	0	0	0	0	0	0	0	0	0	0	0	0	0	0	0	0	0	0	0	0	0	0
AABR07029490.1_XLOC_027174	AABR07029490.1	chr10:30625986-30627709	0	0	0	0	0	0	0	0	0	0	0	0	0	0	0	0	0	0	0	0	0	0	0	0	0	0	0	0	0	0	0	0	0	0	0	0	0	0	0	0	0	0	0	0	0	0	0
Gm22284_XLOC_025589	Gm22284	chr10:30742589-30742720	0	0	0	0	0	0	0	0	0	0	0	0	0	0	0	0	0	0	0	0	0	0	0	0	0	0	0	0	0	0	0	0	0	0	0	0	0	0	0	0	0	0	0	0	0	0	0
Clint1_XLOC_025590	Clint1	chr10:30833935-31008389	0	0	9	7	0	0	0	6	0	0	0	0	0	0	0	0	0	0	0	0	0	0	13	8	0	0	0	0	0	0	0	0	0	0	0	0	0	0	0	0	0	0	0	10	0	0	0
Lsm11_XLOC_027178	Lsm11	chr10:31028697-31041626	0	0	0	0	0	0	0	0	0	0	0	0	0	0	0	0	0	0	0	0	0	0	7	0	0	0	0	0	0	0	0	0	0	0	0	0	0	0	0	0	0	0	0	0	0	0	0
Thg1l_XLOC_027179	Thg1l	chr10:31044790-31052111	0	0	0	0	0	0	0	7	0	0	0	0	0	0	0	0	0	0	0	0	0	0	9	0	0	0	0	0	0	0	0	0	0	0	0	0	0	0	0	0	0	0	0	2	0	0	0
Sox30_XLOC_025592	Sox30	chr10:31074251-31102169	0	0	0	0	0	0	0	0	0	0	0	0	0	0	0	0	0	0	0	0	0	0	0	0	0	0	0	0	0	0	0	0	0	0	0	0	0	0	0	0	0	0	0	0	0	0	0
U6_XLOC_025593	U6	chr10:31136473-31136539	0	0	0	0	0	0	0	0	0	0	0	0	0	0	0	0	0	0	0	0	0	0	0	0	0	0	0	0	0	0	0	0	0	0	0	0	0	0	0	0	0	0	0	0	0	0	0
Adam19_XLOC_025594	Adam19	chr10:31146050-31240797	0	0	0	3	0	0	0	27	0	0	0	0	0	0	0	0	0	0	1	0	0	0	18	0	0	0	0	0	0	0	0	0	0	0	0	0	0	0	0	0	0	0	0	0	0	0	0
AABR07029504.1_XLOC_025595	AABR07029504.1	chr10:31195746-31195869	0	0	0	0	0	0	0	0	0	0	0	0	0	0	0	0	0	0	0	0	0	0	0	0	0	0	0	0	0	0	0	0	0	0	0	0	0	0	0	0	0	0	0	0	0	0	0
Nipal4_XLOC_027181	Nipal4	chr10:31241737-31258124	0	0	0	0	0	0	0	0	0	0	0	0	0	0	0	0	0	0	0	0	0	0	0	0	0	0	0	0	0	0	0	0	0	0	0	0	0	0	0	0	0	0	0	0	0	0	0
Mir7239_XLOC_025596	Mir7239	chr10:31261686-31261742	0	0	0	0	0	0	0	0	0	0	0	0	0	0	0	0	0	0	0	0	0	0	0	0	0	0	0	0	0	0	0	0	0	0	0	0	0	0	0	0	0	0	0	0	0	0	0
Cyfip2_XLOC_027182	Cyfip2	chr10:31278297-31419750	4	0	0	44	0	1	9	104	0	0	0	21	0	0	0	0	0	0	50	1	0	0	178	0	1	0	0	7	0	0	0	22	0	0	0	0	0	0	0	0	0	0	0	17	0	0	0
GL.230_XLOC_025597	Fndc9	chr10:31321479-31327150	0	0	0	0	0	0	0	0	0	0	0	0	0	0	0	0	0	0	0	0	0	0	0	0	0	0	0	0	0	0	0	0	0	0	0	0	0	0	0	0	0	0	0	0	0	0	0
Itk_XLOC_027183	Itk	chr10:31431817-31493357	0	0	0	0	0	0	0	0	0	0	0	0	0	0	0	0	0	0	0	0	0	0	0	0	0	0	0	0	0	0	0	0	0	0	0	0	0	0	0	0	0	0	0	0	0	0	0
Fam71b_XLOC_025599	Fam71b	chr10:31508512-31513071	0	0	0	0	0	0	0	0	0	0	0	0	0	0	0	0	0	0	0	0	0	0	0	0	0	4	0	0	0	0	0	0	0	0	0	0	0	0	0	0	0	0	0	0	0	0	0
Med7_XLOC_025600	Med7	chr10:31531737-31538216	0	0	0	0	0	0	0	1	0	0	0	0	0	0	0	0	0	0	11	0	0	0	28	0	0	0	0	0	0	0	0	0	0	0	0	0	0	0	0	0	0	0	0	0	0	0	0
Havcr2_XLOC_025601	Havcr2	chr10:31561895-31588943	0	0	0	0	0	0	0	0	0	0	0	0	0	0	0	0	0	0	0	0	0	0	0	0	0	0	0	0	0	0	0	0	0	0	0	0	0	0	0	0	0	0	0	0	0	0	0
LOC100359777_XLOC_025602	LOC100359777	chr10:31603613-31621538	0	0	0	0	0	0	0	0	0	0	0	0	0	0	0	0	0	0	0	0	0	0	0	0	0	0	0	0	0	0	0	0	0	0	0	0	0	0	0	0	0	0	0	0	0	0	0
U6_XLOC_027185	U6	chr10:31643273-31643379	0	0	0	0	0	0	0	0	0	0	0	0	0	0	0	0	0	0	0	0	0	0	0	0	0	0	0	0	0	0	0	0	0	0	0	0	0	0	0	0	0	0	0	0	0	0	0
LOC689968_XLOC_025604	LOC689968	chr10:31647898-31661629	0	0	0	0	0	0	0	0	0	0	0	0	0	0	0	0	0	0	0	0	0	0	0	0	0	0	0	0	0	0	0	0	0	0	0	0	0	0	0	0	0	0	0	0	0	0	0
Dppa1_XLOC_027188	Dppa1	chr10:31693219-31712924	0	0	0	0	0	0	0	0	0	0	0	0	0	0	0	0	0	0	0	0	0	0	0	0	0	0	0	0	0	0	0	0	0	0	0	0	0	0	0	0	0	0	0	0	0	0	0
Rrn3_XLOC_025298	Rrn3	chr10:3170662-3214655	0	0	0	0	0	0	0	0	0	0	0	0	0	0	0	0	0	0	0	11	0	0	0	0	0	0	0	0	0	0	0	0	0	0	0	0	0	0	0	0	0	0	0	0	0	0	0
Timd2_XLOC_027190	Timd2	chr10:31755196-31789784	0	0	0	0	0	0	0	0	0	0	0	0	0	0	0	0	0	0	0	0	0	0	0	0	0	0	0	0	0	0	0	0	0	0	0	0	0	0	0	0	0	0	0	0	0	0	0
Havcr1_XLOC_025607	Havcr1	chr10:31823688-31848003	0	0	0	0	0	0	0	0	0	0	0	0	0	0	0	0	0	0	0	0	0	0	0	0	0	0	0	0	0	0	0	0	0	0	0	0	0	0	0	0	0	0	0	0	0	0	0
AABR07072096.1_XLOC_025608	AABR07072096.1	chr10:31880918-31916967	0	0	0	0	0	0	0	0	0	0	0	0	0	0	0	0	0	0	0	0	0	0	0	0	0	0	0	0	0	0	0	0	0	0	0	0	0	0	0	0	0	0	0	0	0	0	0
Sgcd_XLOC_027193	Sgcd	chr10:32061994-32471454	0	0	0	0	0	0	0	0	0	0	0	0	0	0	0	0	0	0	0	0	0	0	1	0	0	0	0	0	0	0	0	0	0	0	0	0	0	0	0	0	0	0	0	0	0	0	0
Ntan1_XLOC_025299	Ntan1	chr10:3218406-3235262	0	0	6	30	0	2	6	28	0	0	0	6	0	0	13	12	0	0	18	0	0	0	34	0	0	0	0	0	0	0	0	14	0	0	0	0	0	0	0	0	0	0	1	7	0	0	0
Pdxdc1_XLOC_026849	Pdxdc1	chr10:3232794-3321418	8	0	0	0	0	0	0	0	0	0	0	0	0	0	0	0	0	0	0	0	0	0	1	0	0	0	0	0	0	0	0	11	0	0	0	0	0	0	0	0	0	0	0	3	0	0	0
AABR07029526.1_XLOC_027193	AABR07029526.1	chr10:32636577-32695357	0	0	0	0	0	0	0	0	0	0	0	0	0	0	0	0	0	0	0	0	0	0	0	0	0	0	0	0	0	0	0	0	0	0	0	0	0	0	0	0	0	0	0	0	0	0	0
U1_XLOC_027194	U1	chr10:32964812-32986772	0	0	0	0	0	0	0	0	0	0	0	0	0	0	0	0	0	0	0	0	0	0	5	0	0	0	0	0	0	0	0	0	0	0	0	0	0	0	0	0	0	0	0	32	0	0	0
AABR07029535.1_XLOC_025619	AABR07029535.1	chr10:33225803-33228312	0	0	0	0	0	0	0	0	0	0	0	0	0	0	0	0	0	0	0	0	0	0	0	0	0	0	0	0	0	0	0	0	0	0	0	0	0	0	0	0	0	0	0	0	0	0	0
AABR07029557.1_XLOC_025624	AABR07029557.1	chr10:33892505-33892623	0	0	0	0	0	0	0	0	0	0	0	0	0	0	0	0	0	0	0	0	0	0	0	0	0	0	0	0	0	0	0	0	0	0	0	0	0	0	0	0	0	0	0	0	0	0	0
5SrRNA_XLOC_026850	5SrRNA	chr10:3398333-3400763	0	0	0	0	0	0	0	0	0	0	0	0	0	0	0	0	0	0	0	0	0	0	0	0	0	0	0	0	0	0	0	0	0	0	0	0	0	0	0	0	0	0	0	0	0	0	0
AABR07029559.1_XLOC_027200	AABR07029559.1	chr10:34010470-34022068	0	0	0	0	0	0	0	0	0	0	0	0	0	0	0	0	0	0	0	0	0	0	0	0	0	0	0	0	0	0	0	0	0	0	0	0	0	0	0	0	0	0	0	0	0	0	0
Bmerb1_XLOC_025301	Bmerb1	chr10:3411262-3576121	1	0	0	76	0	1	16	212	0	0	5	29	0	0	8	11	0	0	129	15	0	0	200	6	0	0	0	1	0	0	0	59	0	0	0	0	0	0	0	0	0	0	0	41	0	0	5
LOC100360106_XLOC_025625	LOC100360106	chr10:34120220-34122017	0	0	0	0	0	0	0	0	0	0	0	0	0	0	0	0	0	0	0	0	0	0	0	0	0	0	0	0	0	0	0	0	0	0	0	0	0	0	0	0	0	0	0	0	0	0	0
Rack1_XLOC_025626	Rack1	chr10:34147633-34156950	0	0	2	50	0	2	1	19	0	0	0	0	0	0	0	0	0	0	14	0	0	0	40	0	0	0	0	0	0	0	0	5	0	0	0	0	0	0	0	0	0	0	7	5	0	0	0
Trim41_XLOC_027202	Trim41	chr10:34155408-34166599	14	0	0	0	0	5	0	0	0	0	0	0	0	0	0	0	0	0	4	2	0	0	1	0	0	0	0	0	0	0	0	0	0	0	0	0	0	0	0	0	0	0	0	0	0	0	0
U6_XLOC_027203	U6	chr10:34184353-34184459	0	0	0	0	0	0	0	0	0	0	0	0	0	0	0	0	0	0	0	0	0	0	0	0	0	0	0	0	0	0	0	0	0	0	0	0	0	0	0	0	0	0	0	0	0	0	0
Trim7_XLOC_025627	Trim7	chr10:34185898-34199279	0	0	0	0	0	0	0	0	0	0	0	0	0	0	0	0	0	0	0	0	0	0	0	0	0	0	0	0	0	0	0	0	0	0	0	0	0	0	0	0	0	0	0	0	0	0	0
Irgm_XLOC_027204	Irgm	chr10:34212418-34221858	0	0	0	0	0	0	0	0	0	0	0	0	0	0	0	0	0	0	0	0	0	0	0	0	0	0	0	0	0	0	0	0	0	0	0	0	0	0	0	0	0	0	0	0	0	0	0
RGD1559575_XLOC_027205	9930111J21Rik1	chr10:34232615-34246998	0	0	0	0	0	0	0	0	0	0	0	0	0	0	0	0	0	0	0	0	0	0	0	0	0	0	0	0	0	0	0	0	0	0	0	0	0	0	0	0	0	0	0	0	0	0	0
Ifi47_XLOC_025628	Ifi47	chr10:34277993-34287368	0	0	0	0	0	0	0	0	0	0	0	0	0	0	0	0	0	0	0	0	0	0	0	0	0	0	0	0	0	0	0	0	0	0	0	0	0	0	0	0	0	0	0	0	0	0	0
Olr1383_XLOC_027206	Olr1383	chr10:34300250-34301197	0	0	0	0	0	0	0	0	0	0	0	0	0	0	0	0	0	0	0	0	0	0	0	0	0	0	0	0	0	0	0	0	0	0	0	0	0	0	0	0	0	0	0	0	0	0	0
AC103024.2_XLOC_025630	AC103024.2	chr10:34316837-34317161	0	0	0	0	0	0	0	1	0	0	0	0	0	0	0	0	0	0	0	0	0	0	0	0	0	0	0	0	0	0	0	0	0	0	0	0	0	0	0	0	0	0	0	0	0	0	0
Olr1384_XLOC_027209	Olr1384	chr10:34332364-34333305	0	0	0	0	0	0	0	0	0	0	0	0	0	0	0	0	0	0	0	0	0	0	0	0	0	0	0	0	0	0	0	0	0	0	0	0	0	0	0	0	0	0	0	0	0	0	0
AC103024.1_XLOC_025632	AC103024.1	chr10:34355755-34356132	0	0	0	0	0	0	0	0	0	0	0	0	0	0	0	0	0	0	0	0	0	0	0	0	0	0	0	0	0	0	0	0	0	0	0	0	0	0	0	0	0	0	0	2	0	0	0
Olr1385_XLOC_027210	Olr1385	chr10:34360265-34361212	0	0	0	0	0	0	0	0	0	0	0	0	0	0	0	0	0	0	0	0	0	0	0	0	0	0	0	0	0	0	0	0	0	0	0	0	0	0	0	0	0	0	0	0	0	0	0
Olr1386_XLOC_025633	Olr1386	chr10:34383396-34388072	0	0	0	0	0	0	0	0	1	0	0	0	0	0	0	0	0	0	0	0	0	0	0	0	0	0	0	0	0	0	0	0	0	0	0	0	0	0	0	0	0	0	0	0	0	0	0
Tpcr12_XLOC_025634	Tpcr12	chr10:34402482-34403435	0	0	0	0	0	0	0	0	0	0	0	0	0	0	0	0	0	0	0	0	0	0	0	0	0	0	0	0	0	0	0	0	0	0	0	0	0	0	0	0	0	0	0	0	0	0	0
LOC684471_XLOC_025635	LOC684471	chr10:34414854-34415792	0	0	0	0	0	0	0	0	0	0	0	0	0	0	0	0	0	0	0	0	0	0	0	0	0	0	0	0	0	0	0	0	0	0	0	0	0	0	0	0	0	0	0	0	0	0	0
Btnl9_XLOC_027211	Btnl9	chr10:34425069-34439470	0	0	0	0	0	0	0	0	0	0	0	0	0	0	0	0	0	0	0	0	0	0	0	0	0	0	0	0	0	0	0	0	0	0	0	0	0	0	0	0	0	0	0	0	0	0	0
GL.239_XLOC_025631	Zfp62	chr10:34477236-34498845	0	0	0	14	0	0	0	83	0	0	0	0	0	0	0	0	0	0	21	0	0	0	0	0	0	0	0	2	0	0	0	4	0	0	0	0	0	0	0	0	0	0	0	27	0	0	0
Mgat1_XLOC_025636	Mgat1	chr10:34518136-34537371	0	0	0	29	0	0	0	0	0	0	0	0	0	0	0	0	0	0	40	0	0	0	0	0	0	0	0	0	0	0	0	0	0	0	0	0	0	0	0	0	0	0	0	22	0	0	0
Olr1387_XLOC_025637	Olr1387	chr10:34553284-34562348	0	0	0	0	0	0	0	0	0	0	0	0	0	0	1	0	0	0	0	0	0	0	0	0	0	0	0	0	0	0	0	0	0	0	0	0	0	0	0	0	0	0	0	0	0	0	0
Olr1388_XLOC_025638	Olr1388	chr10:34563542-34568717	0	0	0	0	0	0	0	0	0	0	0	0	0	0	0	0	0	0	0	0	0	0	0	0	0	0	0	0	0	0	0	0	0	0	0	0	0	0	0	0	0	0	0	0	0	0	0
Olr1389_XLOC_025639	Olr1389	chr10:34577798-34580532	0	0	0	0	0	0	0	0	0	0	0	0	0	0	0	0	0	0	0	0	0	0	0	0	0	0	0	0	0	0	0	0	0	0	0	0	0	0	0	0	0	0	0	0	0	0	0
AC133273.1_XLOC_025640	AC133273.1	chr10:34592674-34593608	0	0	0	0	0	0	0	0	0	0	0	0	0	0	0	0	0	0	0	0	0	0	0	0	0	0	0	0	0	0	0	0	0	0	0	0	0	0	0	0	0	0	0	0	0	0	0
Olr1391_XLOC_025641	Olr1391	chr10:34626284-34633112	0	0	0	0	0	0	0	0	0	0	0	0	0	0	0	0	0	0	0	0	0	0	0	0	0	0	0	0	0	0	0	0	0	0	0	0	0	0	0	0	0	0	0	0	0	0	0
Olr1392_XLOC_025642	Olr1392	chr10:34645375-34647013	0	0	0	0	0	0	0	0	0	0	0	0	0	0	0	0	0	0	0	0	0	0	0	0	0	0	0	0	0	0	0	0	0	0	0	0	0	0	0	0	0	0	0	0	0	0	0
Olr1393_XLOC_025643	Olr1393	chr10:34662136-34669572	0	0	0	0	0	0	0	0	0	0	0	0	0	0	0	0	0	0	0	0	0	0	0	0	0	0	0	0	0	0	0	0	0	0	0	0	0	0	0	0	0	0	0	0	0	0	0
Olr1394_XLOC_025644	Olr1394	chr10:34672726-34674272	0	0	0	0	0	0	0	0	0	0	0	0	0	0	0	0	0	0	0	0	0	0	0	0	0	0	0	0	0	0	0	0	0	0	0	0	0	0	0	0	0	0	0	0	0	0	0
Olr1395_XLOC_025645	Olr1395	chr10:34692870-34693799	0	0	0	0	0	0	0	0	0	0	0	0	0	0	0	0	0	0	0	0	0	0	0	0	0	0	0	0	0	0	0	0	0	0	0	0	0	0	0	0	0	0	0	0	0	0	0
AABR07029563.1_XLOC_025646	AABR07029563.1	chr10:34704163-34711597	0	0	0	0	0	0	0	0	0	0	0	0	0	0	0	0	0	0	0	0	0	0	0	0	0	0	0	0	0	0	0	0	0	0	0	0	0	0	0	0	0	0	0	0	0	0	0
Olr1396_XLOC_025647	Olr1396	chr10:34712870-34713805	0	0	0	0	0	0	0	0	0	0	0	0	0	0	0	0	0	0	0	0	0	0	0	0	0	0	0	0	0	0	0	0	0	0	0	0	0	0	0	0	0	0	0	0	0	0	0
Olr1397_XLOC_025648	Olr1397	chr10:34726937-34727869	0	0	0	0	0	0	0	0	0	0	0	0	0	0	0	0	0	0	0	0	0	0	0	0	0	0	0	0	0	0	0	0	0	0	0	0	0	0	0	0	0	0	0	0	0	0	0
Olr1398_XLOC_025649	Olr1398	chr10:34744059-34744994	0	0	0	0	0	0	0	0	0	0	0	0	0	0	0	0	0	0	0	0	0	0	0	0	0	0	0	0	0	0	0	0	0	0	0	0	0	0	0	0	0	0	0	0	0	0	0
Olr1400_XLOC_025650	Olr1400	chr10:34756094-34757029	0	0	0	0	0	0	0	0	0	0	0	0	0	0	0	0	0	0	0	0	0	0	0	0	0	0	0	0	0	0	0	0	0	0	0	0	0	0	0	0	0	0	0	0	0	0	0
Olr1401_XLOC_025652	Olr1401	chr10:34804878-34805813	0	0	0	0	0	0	0	0	0	0	0	0	0	0	0	0	0	0	0	0	0	0	0	0	0	0	0	0	0	0	0	0	0	0	0	0	0	0	0	0	0	0	0	0	0	0	0
Col23a1_XLOC_025653	Col23a1	chr10:34903343-34933539	0	0	0	0	0	0	0	0	0	0	0	0	0	0	0	0	0	0	0	0	0	0	0	0	0	0	0	0	0	0	0	0	0	0	0	0	0	0	0	0	0	0	0	0	0	0	0
LOC103690164_XLOC_025654	LOC103690164	chr10:34938669-37049860	0	0	0	0	0	0	0	0	0	0	0	0	0	0	0	0	0	0	0	0	0	0	0	0	0	0	0	0	0	0	0	0	0	0	0	0	0	0	0	0	0	0	0	0	0	0	0
Hnrnpab_XLOC_027214	Hnrnpab	chr10:34955716-37055294	0	0	0	0	0	0	0	0	0	0	0	0	0	0	0	0	0	0	0	0	0	0	0	0	0	0	0	0	0	0	0	0	0	0	0	0	0	0	0	0	0	0	0	0	0	0	0
Nhp2_XLOC_025655	Nhp2	chr10:34975708-37072768	0	0	0	0	0	0	0	0	0	0	0	0	0	0	0	0	0	0	0	0	0	0	0	0	0	0	0	0	0	0	0	0	0	0	0	0	0	0	0	0	0	0	0	0	0	0	0
Rmnd5b_XLOC_027215	Rmnd5b	chr10:34979922-37084550	0	0	0	0	0	0	0	0	0	0	0	0	0	0	0	0	0	0	0	0	0	0	0	0	0	0	0	0	0	0	0	0	0	0	0	0	0	0	0	0	0	0	0	0	0	0	0
LOC103689949_XLOC_027216	LOC103689949	chr10:34997767-37094322	0	0	0	0	0	0	0	0	0	0	0	0	0	0	0	0	0	0	0	0	0	0	0	0	0	0	0	0	0	0	0	0	0	0	0	0	0	0	0	0	0	0	0	0	0	0	0
Trappc2b_XLOC_027217	Trappc2b	chr10:35036176-37134481	0	0	0	0	0	0	0	0	0	0	0	0	0	0	0	0	0	0	0	0	0	0	0	0	0	0	0	0	0	0	0	0	0	0	0	0	0	0	0	0	0	0	0	0	0	0	0
LOC103689920_XLOC_027218	LOC103689920	chr10:35044234-35054225	0	0	0	0	0	0	0	0	0	0	0	0	0	0	0	0	0	0	0	0	0	0	0	0	0	0	0	0	0	0	0	0	0	0	0	0	0	0	0	0	0	0	0	0	0	0	0
AABR07029573.3_XLOC_027219	AABR07029573.3	chr10:35058333-35058870	0	0	0	0	0	0	0	0	0	0	0	0	0	0	0	0	0	0	0	0	0	0	0	0	0	0	0	0	0	0	0	0	0	0	0	0	0	0	0	0	0	0	0	0	0	0	0
Flt4_XLOC_025657	Flt4	chr10:35078782-35168666	0	0	0	0	0	0	0	0	0	0	0	0	0	0	0	0	0	0	0	0	0	0	0	0	0	0	0	0	0	0	0	0	0	0	0	0	0	0	0	0	0	0	0	0	0	0	0
Scgb3a1_XLOC_025658	Scgb3a1	chr10:35133561-35134868	0	0	0	0	0	0	0	0	0	0	0	0	0	0	0	0	0	0	0	0	0	0	0	0	0	0	0	0	0	0	0	0	0	0	0	0	0	0	0	0	0	0	0	0	0	0	0
Cnot6_XLOC_027221	Cnot6	chr10:35142362-35196150	0	0	0	0	0	0	0	0	0	0	0	0	0	0	0	0	0	0	0	0	0	0	0	0	0	0	0	0	0	0	0	0	0	0	0	0	0	0	0	0	0	0	0	0	0	0	0
AABR07029573.1-Cnot6_XLOC_027221	AABR07029573.1-Cnot6	chr10:35142362-35197528	0	0	0	0	0	0	0	19	0	0	0	0	0	0	0	0	0	0	0	0	0	0	0	0	0	0	0	0	0	0	0	0	0	0	0	0	0	0	0	0	0	0	0	0	0	0	0
AABR07029573.1_XLOC_027221	AABR07029573.1	chr10:35146730-35146991	0	0	0	0	0	0	0	0	0	0	0	0	0	0	0	0	0	0	0	0	0	0	0	0	0	0	0	0	0	0	0	0	0	0	0	0	0	0	0	0	0	0	0	0	0	0	0
AABR07029573.2_XLOC_027222	AABR07029573.2	chr10:35208825-35213829	0	0	0	0	0	0	0	0	0	0	0	0	0	0	0	0	0	0	0	0	0	0	0	0	0	0	0	0	0	0	0	0	0	0	0	0	0	0	0	0	0	0	0	0	0	0	0
Gfpt2_XLOC_025661	Gfpt2	chr10:35279236-35326111	0	0	0	0	0	0	0	0	0	0	0	0	0	0	0	0	0	0	1	0	0	0	0	0	0	0	0	0	0	0	0	0	0	0	0	0	0	0	0	0	0	0	0	1	0	0	0
Mapk9_XLOC_025662	Mapk9	chr10:35333988-35375969	2	0	3	36	0	0	12	81	0	0	0	0	0	0	0	0	1	0	65	0	0	1	105	0	0	0	5	0	0	0	0	2	0	0	0	0	0	0	0	0	0	0	0	2	0	0	2
Rasgef1c_XLOC_025663	Rasgef1c	chr10:35392762-35459326	0	0	0	7	0	0	0	6	0	0	0	0	0	0	0	0	0	0	0	0	0	0	0	0	0	0	0	0	0	0	0	0	0	0	0	0	0	0	0	0	0	0	0	0	0	0	0
Rnf130_XLOC_025665	Rnf130	chr10:35537392-35626499	0	0	0	0	0	4	0	10	0	0	0	0	0	0	0	0	0	1	13	0	0	0	1	0	0	0	0	0	0	0	0	14	0	0	0	0	0	0	0	0	0	0	0	9	0	0	0
Mir340-2_XLOC_025665	Mir340-2	chr10:35558983-35559080	0	0	0	0	0	0	0	0	0	0	0	0	0	0	0	0	0	0	0	0	0	0	0	0	0	0	0	0	0	0	0	0	0	0	0	0	0	0	0	0	0	0	0	0	0	0	0
Mir340-2-Rnf130_XLOC_025665	Mir340-2-Rnf130	chr10:35558989-35562365	0	0	0	0	0	0	0	0	0	0	0	0	0	0	0	0	0	0	0	0	0	0	0	0	0	0	0	0	0	0	0	0	0	0	0	0	0	0	0	0	0	0	0	0	0	0	0
Mir340-1_XLOC_025666	Mir340-1	chr10:35571755-35571852	0	0	0	0	0	0	0	0	0	0	0	0	0	0	0	0	0	0	0	0	0	0	0	0	0	0	0	0	0	0	0	0	0	0	0	0	0	0	0	0	0	0	0	0	0	0	0
Tbc1d9b_XLOC_025667	Tbc1d9b	chr10:35637133-35677796	0	0	1	16	0	0	2	13	0	0	0	0	0	0	0	0	0	0	23	11	0	0	3	0	0	0	0	0	0	0	0	40	0	0	0	0	0	0	0	0	0	0	0	29	0	1	0
Tbc1d9b-Mrnip_XLOC_025667	Tbc1d9b-Mrnip	chr10:35637133-35704685	0	0	0	0	0	0	0	0	0	0	0	0	0	0	0	0	0	0	0	0	0	0	0	0	0	0	0	0	0	0	0	0	0	0	0	0	0	0	0	0	0	0	0	0	0	0	0
Mrnip_XLOC_025667	Mrnip	chr10:35680600-35704685	0	0	0	0	0	0	0	0	0	0	0	0	0	0	0	0	0	0	0	0	0	0	0	0	0	0	0	0	0	0	0	0	0	0	0	0	0	0	0	0	0	0	0	0	0	0	0
Sqstm1_XLOC_027225	Sqstm1	chr10:35703835-35717895	0	0	0	83	0	0	0	186	0	0	0	0	0	0	0	0	0	0	52	7	0	2	125	0	0	0	0	0	0	0	1	52	0	0	0	0	0	0	0	0	0	2	9	42	0	0	2
Mgat4b_XLOC_025668	Mgat4b	chr10:35726544-35736486	0	0	0	4	0	0	3	0	0	0	2	0	0	0	0	0	0	0	22	0	0	1	18	0	0	0	0	0	0	0	0	32	0	0	0	0	0	0	0	0	0	0	0	2	0	0	0
Ltc4s_XLOC_027226	Ltc4s	chr10:35737599-35739713	0	0	0	0	0	0	0	0	0	0	0	0	0	0	0	0	0	0	0	0	0	0	0	0	0	0	0	0	0	0	0	0	0	0	0	0	0	0	0	0	0	0	0	0	0	0	0
Maml1_XLOC_027227	Maml1	chr10:35765719-35800120	0	0	0	0	0	5	0	0	0	0	0	0	0	0	0	0	0	0	0	0	0	0	0	0	0	0	0	0	0	0	0	0	0	0	0	0	0	0	0	0	0	0	0	0	0	0	0
Canx_XLOC_027228	Canx	chr10:35800312-35834064	24	14	1	108	0	1	21	166	0	0	4	1	0	0	0	0	0	7	143	8	0	0	343	51	0	0	0	0	0	3	0	83	0	0	0	0	0	0	0	0	0	0	9	56	0	4	0
Cby3_XLOC_025669	Cby3	chr10:35857797-35864247	0	0	0	0	0	0	0	0	0	0	0	0	0	0	0	0	0	0	5	0	0	0	0	0	0	0	0	0	0	0	0	0	0	0	0	0	0	0	0	0	0	0	0	0	0	0	0
AC115159.1_XLOC_027229	AC115159.1	chr10:35858062-35858155	0	0	0	0	0	0	0	0	0	0	0	0	0	0	0	0	0	0	0	0	0	0	0	0	0	0	0	0	0	0	0	0	0	0	0	0	0	0	0	0	0	0	0	0	0	0	0
Hnrnph1_XLOC_025670	Hnrnph1	chr10:35869917-35880696	0	0	2	90	0	4	0	25	0	0	0	0	0	0	0	0	0	0	25	0	0	0	46	0	0	0	0	0	0	0	0	8	0	0	0	0	0	0	0	0	0	0	0	36	0	0	0
Rufy1_XLOC_027230	Rufy1	chr10:35881288-35927268	0	0	0	0	0	0	0	1	0	0	0	0	0	0	0	0	0	0	0	0	0	0	0	0	0	0	0	0	0	0	0	0	0	0	0	0	0	0	0	0	0	0	0	4	0	0	0
AC115159.2_XLOC_027231	AC115159.2	chr10:35962205-35965789	0	0	0	0	0	0	0	0	0	0	0	0	0	0	0	0	0	0	0	0	0	0	0	0	0	0	0	0	0	0	0	0	0	0	0	0	0	0	0	0	0	0	0	0	0	0	0
Adamts2_XLOC_025671	Adamts2	chr10:36084312-36304409	0	0	0	0	0	0	0	0	0	0	0	0	0	0	0	0	0	0	0	0	0	0	0	0	0	0	0	0	0	0	0	0	0	0	0	0	0	0	0	0	0	0	0	0	0	0	0
AABR07028945.1_XLOC_025267	AABR07028945.1	chr10:362492-381681	0	0	0	0	0	0	0	0	0	0	0	0	0	0	0	0	0	0	0	0	0	0	0	0	0	0	0	0	0	0	0	0	0	0	0	0	0	0	0	0	0	0	0	0	0	0	0
5SrRNA_XLOC_025672	5SrRNA	chr10:36306327-36306443	0	0	0	0	0	0	0	0	0	0	0	0	0	0	0	0	0	0	0	0	0	0	0	0	0	0	0	0	0	0	0	0	0	0	0	0	0	0	0	0	0	0	0	0	0	0	0
Zfp354c_XLOC_027233	Zfp354c	chr10:36306415-36323643	0	0	0	0	0	0	0	16	0	0	0	0	0	0	0	0	0	0	17	0	0	0	22	0	0	0	0	0	0	0	0	0	0	0	0	0	0	0	0	0	0	0	12	0	0	0	0
Zfp879_XLOC_027234	Zfp879	chr10:36326633-36337492	0	0	0	0	0	0	0	0	0	0	0	0	0	0	0	0	0	0	0	0	0	0	0	0	0	0	0	0	0	0	0	0	0	0	0	0	0	0	0	0	0	0	0	0	0	0	0
Grm6_XLOC_025673	Grm6	chr10:36345939-36360665	0	0	0	0	0	0	0	0	0	0	0	0	0	0	0	0	0	0	0	0	0	0	0	0	0	0	0	0	0	0	0	0	0	0	0	0	0	0	0	0	0	0	0	0	0	0	0
GL.1007_XLOC_027235	AC115666.1	chr10:36361245-36375356	0	0	0	5	0	0	0	0	0	0	0	0	0	0	0	0	0	0	0	0	0	0	0	0	0	0	0	0	0	0	0	0	0	0	0	0	0	0	0	0	0	0	0	0	0	0	0
Zfp354a_XLOC_025674	Zfp354a	chr10:36368742-36600904	0	0	0	0	0	0	0	0	0	0	0	0	0	0	0	0	0	0	0	0	0	0	0	0	0	0	0	0	0	0	0	0	0	0	0	0	0	0	0	0	0	0	0	0	0	0	0
Zfp2_XLOC_027236	Zfp2	chr10:36386643-36406772	0	1	0	0	0	0	0	1	0	0	0	0	0	0	0	0	0	0	0	0	0	0	16	0	0	0	0	0	0	0	0	0	0	0	0	0	0	0	0	0	0	0	13	0	0	0	0
GL.1010_XLOC_027237	Znf354b	chr10:36408323-36422879	0	0	0	4	0	0	0	0	0	0	0	0	0	0	1	0	0	0	18	0	0	0	3	0	0	0	0	0	0	0	0	0	0	0	0	0	0	0	0	0	0	0	0	0	0	0	0
Prop1_XLOC_027238	Prop1	chr10:36449920-36452378	0	0	0	0	0	0	0	0	0	0	0	0	0	0	0	0	0	0	0	0	0	0	0	0	0	0	0	0	0	0	0	0	0	0	0	0	0	0	0	0	0	0	0	0	0	0	0
Olr1404_XLOC_025675	Olr1404	chr10:36466229-36467176	0	0	0	0	0	0	0	0	0	0	0	0	0	0	0	0	0	0	0	0	0	0	0	0	0	0	0	0	0	0	0	0	0	0	0	0	0	0	0	0	0	0	0	0	0	0	0
Olr1405_XLOC_025677	Olr1405	chr10:36477692-36478615	0	0	0	0	0	0	0	0	0	0	0	0	0	0	0	0	0	0	0	0	0	0	0	0	0	0	0	0	0	0	0	0	0	0	0	0	0	0	0	0	0	0	0	0	0	0	0
Olr1406_XLOC_025678	Olr1406	chr10:36485605-36486516	0	0	0	0	0	0	0	0	0	0	0	0	0	0	0	0	0	0	0	0	0	0	0	0	0	0	0	0	0	0	0	0	0	0	0	0	0	0	0	0	0	0	0	0	0	0	0
Olr1407_XLOC_025679	Olr1407	chr10:36499361-36501344	0	0	0	0	0	0	0	0	0	0	0	0	0	0	0	0	0	0	0	0	0	0	0	0	0	0	0	0	0	0	0	0	0	0	0	0	0	0	0	0	0	0	0	0	0	0	0
AC128290.1_XLOC_027239	AC128290.1	chr10:36501996-36502313	0	0	0	0	0	0	0	0	0	0	0	0	0	0	0	0	0	0	0	0	0	0	0	0	0	0	0	0	0	0	0	0	0	0	0	0	0	0	0	0	0	0	0	0	0	0	0
Olr1408_XLOC_025680	Olr1408	chr10:36517169-36518110	0	0	0	0	0	0	0	0	0	0	0	0	0	0	0	0	0	0	0	0	0	0	0	0	0	0	0	0	0	0	0	0	0	0	0	0	0	0	0	0	0	0	0	0	0	0	0
Olr1409_XLOC_025681	Olr1409	chr10:36530020-36536458	0	0	0	0	0	0	0	0	0	0	0	0	0	0	0	0	0	0	0	0	0	0	0	0	0	0	0	0	0	0	0	0	0	0	0	0	0	0	0	0	0	0	0	0	0	0	0
Cpped1_XLOC_025302	Cpped1	chr10:3655038-3774884	0	0	0	0	0	0	0	0	0	0	0	0	0	0	0	0	0	0	0	0	0	0	6	0	0	0	0	0	0	0	0	0	0	0	0	0	0	0	0	0	0	0	0	0	0	0	0
Olr1411_XLOC_025682	Olr1411	chr10:36554045-36572739	0	0	0	0	0	0	0	0	0	0	0	0	0	0	0	0	0	0	0	0	0	0	0	0	0	0	0	0	0	0	0	0	0	0	0	0	0	0	0	0	0	0	0	0	0	0	0
AABR07029591.1_XLOC_027243	AABR07029591.1	chr10:36579466-36580312	0	0	0	0	0	0	0	0	0	0	0	0	0	0	0	0	0	0	0	0	0	0	0	0	0	0	0	0	0	0	0	0	0	0	0	0	0	0	0	0	0	0	0	0	0	0	0
AC141334.3_XLOC_027244	AC141334.3	chr10:36612705-36628795	0	0	0	0	0	0	0	0	0	0	0	0	0	0	0	0	0	0	0	0	0	0	0	0	0	0	0	0	0	0	0	0	0	0	0	0	0	0	0	0	0	0	0	0	0	0	0
AC141334.1_XLOC_027245	AC141334.1	chr10:36628836-36628915	0	0	0	0	0	0	0	0	0	0	0	0	0	0	0	0	0	0	0	0	0	0	0	0	0	0	0	0	0	0	0	0	0	0	0	0	0	0	0	0	0	0	0	0	0	0	0
AC141334.2_XLOC_027247	AC141334.2	chr10:36661136-36663632	0	0	0	0	0	0	0	0	0	0	0	0	0	0	0	0	0	0	0	0	0	0	0	0	0	0	0	0	0	0	0	0	0	0	0	0	0	0	0	0	0	0	0	0	0	0	0
AC141334.4_XLOC_025683	AC141334.4	chr10:36690871-36691657	0	0	0	0	0	0	0	0	0	0	0	0	0	0	0	0	0	0	0	0	0	0	0	0	0	0	0	0	0	0	0	0	0	0	0	0	0	0	0	0	0	0	0	0	0	0	0
LOC497899_XLOC_027248	LOC497899	chr10:36708958-36716601	0	0	0	19	0	0	0	0	0	0	0	0	0	0	0	0	0	0	0	0	0	0	0	0	0	0	0	0	0	0	0	0	0	0	0	0	0	0	0	0	0	0	0	0	0	0	0
Clk4_XLOC_025684	Clk4	chr10:36716786-36734366	0	0	0	0	0	0	0	22	0	0	0	0	0	0	0	0	0	3	40	0	0	0	68	0	0	0	0	0	0	0	0	0	0	0	0	0	0	0	0	0	3	0	0	7	0	0	1
LOC103693323_XLOC_025685	LOC103693323	chr10:36741434-37028367	0	0	0	0	0	0	0	0	0	0	0	0	0	0	0	0	0	0	0	0	0	0	0	0	0	0	0	0	0	0	0	0	0	0	0	0	0	0	0	0	0	0	0	0	0	0	0
Sec24a_XLOC_027251	Sec24a	chr10:37139806-37215899	0	0	0	0	0	0	0	19	0	0	0	0	0	0	0	0	0	0	6	0	0	0	25	0	0	0	0	0	0	0	0	0	0	0	0	0	0	0	0	0	0	0	0	14	0	0	0
GL.1979_XLOC_025686	GL.1979	chr10:37209980-37211192	0	0	0	0	0	0	0	0	0	0	0	0	0	0	0	0	0	0	0	0	0	0	0	0	0	0	0	0	0	0	0	0	0	0	0	0	0	0	0	0	0	0	0	0	0	0	0
Sar1b_XLOC_025687	Sar1b	chr10:37215928-37246733	0	0	4	101	0	0	18	183	0	0	0	19	0	0	0	0	0	0	85	3	0	0	100	0	0	0	0	0	0	0	0	80	0	0	0	0	0	0	0	0	0	0	8	40	0	0	0
Jade2_XLOC_027252	Jade2	chr10:37266783-37313987	0	0	0	0	0	0	0	0	0	0	0	0	0	0	0	0	0	0	7	0	0	0	0	0	0	0	0	0	0	0	0	34	0	0	0	0	0	0	0	0	0	0	0	0	0	0	0
U6_XLOC_025689	U6	chr10:37418953-37419059	0	0	0	0	0	0	0	0	0	0	0	0	0	0	0	0	0	0	0	0	0	0	0	0	0	0	0	0	0	0	0	0	0	0	0	0	0	0	0	0	0	0	0	0	0	0	0
SNORA70_XLOC_025689	SNORA70	chr10:37419636-37419759	0	0	0	0	0	0	0	0	0	0	0	0	0	0	0	0	0	0	0	0	0	0	0	0	0	0	0	0	0	0	0	0	0	0	0	0	0	0	0	0	0	0	0	0	0	0	0
Cdkn2aipnl_XLOC_025690	Cdkn2aipnl	chr10:37422571-37432172	0	0	0	41	0	0	2	0	0	0	0	0	0	0	0	0	0	0	0	0	0	0	23	0	0	0	0	0	0	0	0	0	0	0	0	0	0	0	0	0	0	0	0	9	0	0	0
Ube2b_XLOC_027253	Ube2b	chr10:37440348-37454850	0	0	0	31	0	6	0	0	0	0	0	0	0	0	0	0	0	0	1	0	0	0	28	0	0	0	0	0	0	0	0	0	0	0	0	0	0	0	0	0	0	0	0	8	0	0	0
Cdkl3_XLOC_025691	Cdkl3	chr10:37458427-37488538	0	0	0	0	0	0	1	0	0	0	0	0	0	0	0	0	0	0	0	0	0	0	0	0	0	0	0	0	0	0	0	0	0	0	0	0	0	0	0	0	0	0	0	0	0	0	0
Ppp2ca_XLOC_027254	Ppp2ca	chr10:37535108-37554861	0	0	0	0	0	0	0	0	0	0	0	0	0	0	0	0	0	0	0	0	0	0	0	0	0	0	0	0	0	0	0	0	0	0	0	0	0	0	0	0	0	0	0	0	0	0	0
AC130253.2_XLOC_025692	AC130253.2	chr10:37554560-37554670	0	0	0	0	0	0	0	0	0	0	0	0	0	0	0	0	0	0	0	0	0	0	0	0	0	0	0	0	0	0	0	0	0	0	0	0	0	0	0	0	0	0	0	0	0	0	0
AC130253.1_XLOC_025693	AC130253.1	chr10:37582706-37583167	0	0	0	0	0	0	0	0	0	0	0	0	0	0	0	0	0	0	0	0	0	0	0	0	0	0	0	0	0	0	0	0	0	0	0	0	0	0	0	0	0	0	0	0	0	0	0
Skp1_XLOC_025694	Skp1	chr10:37593253-37610856	0	6	15	163	0	16	11	429	0	0	0	64	0	0	0	0	0	0	162	14	0	20	339	51	0	0	0	2	0	0	0	354	0	0	0	0	0	0	0	0	0	0	4	185	0	0	0
AC130253.3_XLOC_027255	AC130253.3	chr10:37600888-37601023	0	0	0	0	0	0	0	0	0	0	0	0	0	0	0	0	0	0	0	0	0	0	0	0	0	0	0	0	0	0	0	0	0	0	0	0	0	0	0	0	0	0	0	0	0	0	0
Tcf7_XLOC_027257	Tcf7	chr10:37617279-37645802	0	0	0	0	0	0	0	0	0	0	0	0	0	0	0	0	0	0	0	0	0	0	0	0	0	0	0	0	0	0	0	0	0	0	0	0	0	0	0	0	0	0	0	0	0	0	0
Vdac1_XLOC_025695	Vdac1	chr10:37724915-37753242	0	0	0	50	0	1	1	40	0	0	9	3	0	0	0	0	0	0	20	6	0	1	41	0	0	0	0	5	0	0	0	32	0	0	0	0	0	0	0	0	0	0	1	24	0	0	0
RGD1310352_XLOC_025696	9530068E07Rik	chr10:37757146-37769776	1	0	0	64	0	6	2	24	0	0	0	0	0	0	0	0	0	0	24	0	0	0	30	0	0	0	0	0	0	0	0	25	0	0	0	0	0	0	0	0	1	0	0	17	0	0	0
LOC100362027_XLOC_027258	LOC100362027	chr10:38024477-38024937	0	0	0	5	0	0	1	6	0	0	0	0	0	0	3	0	0	0	2	0	0	0	7	0	0	0	0	0	0	0	0	11	0	0	0	0	0	0	0	0	0	0	3	0	0	0	0
AABR07072106.1_XLOC_027259	AABR07072106.1	chr10:38050117-38054327	0	0	0	0	0	0	0	0	0	0	0	0	0	0	0	0	0	0	0	0	0	0	0	0	0	0	0	0	0	0	0	0	0	0	0	0	0	0	0	0	0	0	0	0	0	0	0
Fstl4_XLOC_025697	Fstl4	chr10:38104558-38533606	0	0	0	0	0	0	0	0	0	0	0	0	0	0	0	0	0	0	0	0	0	0	0	0	0	0	0	0	0	0	0	0	0	0	0	0	0	0	0	0	0	0	0	0	0	0	0
Snx29_XLOC_026851	Snx29	chr10:3841004-4249715	0	0	0	0	0	0	0	0	0	0	0	0	0	0	0	0	0	0	20	0	0	0	0	0	0	0	0	0	0	0	0	0	0	0	0	0	0	0	0	0	0	0	0	0	0	0	0
AC126640.1_XLOC_027261	AC126640.1	chr10:38534986-38536361	0	0	0	0	0	0	0	0	0	0	0	0	0	0	0	0	0	0	0	0	0	0	0	0	0	0	0	0	0	0	0	0	0	0	0	0	0	0	0	0	0	0	0	0	0	0	0
Hspa4_XLOC_027263	Hspa4	chr10:38601592-38642465	2	0	4	37	0	2	0	75	0	0	0	4	0	0	0	34	0	6	60	0	0	0	47	17	0	0	0	1	0	0	0	75	0	0	0	0	0	0	0	0	0	0	8	46	0	0	7
Zcchc10_XLOC_025698	Zcchc10	chr10:38664015-38674768	0	2	0	8	0	2	0	2	0	0	0	0	0	0	0	0	0	0	11	2	0	0	0	0	0	0	0	0	0	0	0	1	0	0	0	0	0	0	0	0	0	0	0	1	0	0	0
Aff4_XLOC_025699	Aff4	chr10:38691696-38773756	10	0	24	62	0	3	13	72	0	0	0	3	0	0	0	0	0	3	53	54	0	0	76	0	0	0	0	0	0	0	0	8	0	0	0	0	0	0	0	0	0	0	0	66	0	0	0
Leap2_XLOC_027266	Leap2	chr10:38771125-38774515	0	0	0	0	0	0	0	0	0	0	0	0	0	0	0	0	0	0	0	0	0	0	0	0	0	0	0	0	0	0	0	0	0	0	0	0	0	0	0	0	0	0	0	0	0	0	0
Uqcrq_XLOC_027267	Uqcrq	chr10:38778626-38782950	5	0	6	259	0	46	45	670	3	0	0	17	0	0	18	58	0	41	90	37	0	2	426	24	0	0	0	13	0	0	29	462	0	0	0	0	0	0	0	0	0	1	2	141	0	2	15
Gdf9_XLOC_025700	Gdf9	chr10:38788992-38792940	0	0	0	0	0	0	0	0	0	0	0	0	0	0	0	0	0	0	0	0	0	0	0	0	0	0	0	0	0	0	0	0	0	0	0	0	0	0	0	0	0	0	0	0	0	0	0
7SK_XLOC_027268	7SK	chr10:38810656-38812574	0	0	0	0	0	0	0	0	0	0	0	0	0	0	0	0	0	0	0	0	0	0	0	0	0	0	0	0	0	0	0	0	0	0	0	0	0	0	0	0	0	0	0	0	0	0	0
GL.273_XLOC_025701	Shroom1	chr10:38821232-38824527	0	0	0	0	0	0	0	0	0	0	0	0	0	0	0	0	0	0	0	0	0	0	0	0	0	0	0	0	0	0	0	0	0	0	0	0	0	0	0	0	0	0	0	0	0	0	0
AC114017.1_XLOC_027269	AC114017.1	chr10:38826853-38827158	0	0	0	0	0	0	0	0	0	0	0	0	0	0	0	0	0	0	0	0	0	0	0	0	0	0	0	0	0	0	0	0	0	0	0	0	0	0	0	0	0	0	0	0	0	0	0
Sowaha_XLOC_027270	Sowaha	chr10:38834348-38839015	0	0	0	0	0	0	0	0	1	0	0	0	0	0	0	0	0	0	0	0	0	0	0	0	0	0	0	0	0	0	0	0	0	0	0	0	0	0	0	0	0	0	0	0	0	0	0
Sept8_XLOC_025703	Sept8	chr10:38877459-38906488	1	0	12	30	0	1	0	33	0	0	0	0	0	0	0	0	0	0	15	4	0	0	32	0	0	0	0	0	0	0	0	28	0	0	0	0	0	0	0	0	0	0	0	32	0	0	0
Kif3a_XLOC_025704	Kif3a	chr10:38917765-38955588	4	5	1	219	0	0	38	107	0	0	0	0	0	0	0	0	0	0	148	2	0	4	173	32	0	0	0	0	0	0	0	62	0	0	0	0	0	0	0	0	1	5	16	20	0	0	1
Il4_XLOC_027271	Il4	chr10:38963979-38969531	0	0	0	0	0	0	0	0	0	0	0	0	0	0	0	0	0	0	0	0	0	0	0	0	0	0	0	0	0	0	0	0	0	0	0	0	0	0	0	0	0	0	0	0	0	0	0
Il13_XLOC_027272	Il13	chr10:38982909-38985466	0	0	0	0	0	0	0	0	0	0	0	0	0	0	0	0	0	0	0	0	0	0	0	0	0	0	0	0	0	0	0	0	0	0	0	0	0	0	0	0	0	0	0	0	0	0	0
Rad50_XLOC_027273	Rad50	chr10:39001364-39059589	0	0	0	0	0	0	15	0	0	0	0	0	0	0	0	0	0	0	34	0	0	0	62	0	0	0	0	0	0	0	0	20	0	0	0	0	0	0	0	0	0	5	0	5	0	0	0
Il5_XLOC_025705	Il5	chr10:39066716-39069587	0	0	0	0	0	0	0	0	0	0	0	0	0	0	0	0	0	0	0	0	0	0	0	0	0	0	0	0	0	0	0	0	0	0	0	0	0	0	0	0	0	0	0	0	0	0	0
AC135771.1_XLOC_027274	AC135771.1	chr10:39103462-39103519	0	0	0	0	0	0	0	0	0	0	0	0	0	0	0	0	0	0	0	0	0	0	0	0	0	0	0	0	0	0	0	0	0	0	0	0	0	0	0	0	0	0	0	0	0	0	0
Irf1_XLOC_025707	Irf1	chr10:39109449-39116536	0	0	0	0	0	0	0	0	0	0	0	0	0	0	0	0	0	0	0	0	0	0	0	0	0	0	0	0	0	0	0	0	0	0	0	0	0	0	0	0	0	0	0	0	0	0	0
GL.1030_XLOC_027275	LOC102550895	chr10:39182295-39193038	0	0	0	0	0	0	0	0	0	0	0	0	0	0	0	0	0	0	0	0	0	0	0	0	0	0	0	0	0	0	0	0	0	0	0	0	0	0	0	0	0	0	0	0	0	0	0
Slc22a5_XLOC_027276	Slc22a5	chr10:39200673-39228193	0	0	0	0	0	0	0	0	0	0	0	0	0	0	0	0	0	0	0	0	0	0	0	0	0	0	0	0	0	0	0	0	0	0	0	0	0	0	0	0	0	0	0	0	0	0	0
Slc22a5_XLOC_027278	Slc22a5	chr10:39296823-39323853	0	0	0	0	0	0	0	0	0	0	0	0	0	0	0	0	0	0	0	0	0	0	0	0	0	0	0	0	0	0	0	0	0	0	0	0	0	0	0	0	0	0	0	0	0	0	0
Slc22a4_XLOC_027279	Slc22a4	chr10:39328839-39373556	0	0	0	0	0	0	0	0	0	0	0	0	0	0	0	0	0	0	0	0	0	0	0	0	0	0	0	0	0	0	0	0	0	0	0	0	0	0	0	0	0	0	0	0	0	0	0
Pdlim4_XLOC_027280	Pdlim4	chr10:39390478-39405326	0	0	0	0	0	0	0	0	0	0	0	0	0	0	0	0	0	0	0	0	0	0	0	0	0	0	0	0	0	0	0	0	0	0	0	0	0	0	0	0	0	0	0	0	0	0	0
U6_XLOC_025709	U6	chr10:39414019-39414118	0	0	0	0	0	0	0	0	0	0	0	0	0	0	0	0	0	0	0	0	0	0	0	0	0	0	0	0	0	0	0	0	0	0	0	0	0	0	0	0	0	0	0	0	0	0	0
P4ha2_XLOC_025710	P4ha2	chr10:39435253-39464348	0	0	0	0	0	0	0	57	0	0	0	0	0	0	0	0	0	0	0	0	0	0	2	0	0	0	0	0	0	0	0	0	0	0	0	0	0	0	0	0	0	13	0	0	0	0	0
Csf2_XLOC_027281	Csf2	chr10:39602089-39604070	0	0	0	0	0	0	0	0	0	0	0	0	0	0	0	0	0	0	0	0	0	0	0	0	0	0	0	0	0	0	0	0	0	0	0	0	0	0	0	0	0	0	0	0	0	0	0
Il3_XLOC_027282	Il3	chr10:39620563-39622973	0	0	0	0	0	0	0	0	0	0	0	0	0	0	0	0	0	0	0	0	0	0	0	0	0	0	0	0	0	0	0	0	0	0	0	0	0	0	0	0	0	0	0	0	0	0	0
Acsl6_XLOC_025711	Acsl6	chr10:39654824-39720391	2	0	1	13	0	9	0	129	0	0	0	0	0	0	0	0	0	0	36	0	0	0	118	23	0	0	0	0	0	0	0	47	0	0	0	0	0	0	0	0	0	0	2	17	0	20	0
Meikin_XLOC_025712	Meikin	chr10:39726507-39757423	0	0	0	0	0	0	0	25	0	0	0	0	0	0	0	0	0	0	0	0	0	0	0	0	0	0	0	0	0	0	0	0	0	0	0	0	0	0	0	0	0	0	0	0	0	0	0
Fnip1_XLOC_025714	Fnip1	chr10:39786687-39870856	0	0	1	0	0	0	0	76	0	0	0	0	0	0	34	0	0	0	10	0	0	0	4	0	0	0	0	0	0	0	0	20	0	0	0	0	0	0	0	0	0	0	16	0	0	0	0
U6_XLOC_025716	U6	chr10:39807031-39807890	0	0	0	0	0	0	0	0	0	0	0	0	0	0	0	0	0	0	0	0	0	0	0	0	0	0	0	0	0	0	0	0	0	0	0	0	0	0	0	0	0	0	0	0	0	0	0
Rapgef6_XLOC_025717	Rapgef6	chr10:39875371-40154998	5	0	0	0	0	0	0	13	24	0	0	0	0	0	0	0	0	0	20	0	0	0	0	0	0	0	0	0	0	0	0	30	0	0	0	0	0	0	0	0	0	0	0	20	0	0	0
Cdc42se2_XLOC_027287	Cdc42se2	chr10:40053546-40123021	0	0	0	6	0	4	0	12	0	0	0	0	0	0	0	0	0	0	14	0	0	0	9	0	0	0	0	0	0	0	0	22	0	0	0	0	0	0	0	0	0	0	0	2	0	0	0
AABR07029608.1_XLOC_025719	AABR07029608.1	chr10:40164092-40164175	0	0	0	0	0	0	0	0	0	0	0	0	0	0	0	0	0	0	0	0	0	0	0	0	0	0	0	0	0	0	0	0	0	0	0	0	0	0	0	0	0	0	0	0	0	0	0
U1_XLOC_025720	U1	chr10:40173162-40173314	0	0	0	0	0	0	0	0	0	0	0	0	0	0	0	0	0	0	0	0	0	0	0	0	0	0	0	0	0	0	0	0	0	0	0	0	0	0	0	0	0	0	0	0	0	0	0
Lyrm7_XLOC_027288	Lyrm7	chr10:40182998-40202081	0	0	0	1	0	0	0	0	0	0	0	0	0	0	0	0	0	0	2	0	0	0	22	0	0	0	0	0	0	0	0	3	0	0	0	0	0	0	0	0	0	0	0	13	0	0	0
Hint1_XLOC_025722	Hint1	chr10:40208048-40216081	0	0	1	43	0	6	5	121	0	0	4	0	0	0	0	2	0	0	37	3	0	0	54	0	0	0	0	0	0	0	5	46	0	0	0	0	0	0	0	0	0	0	2	22	0	0	2
Gpx3_XLOC_025723	Gpx3	chr10:40247353-40255462	0	0	0	0	0	0	0	0	0	0	0	0	0	0	0	0	0	0	0	0	0	0	71	0	0	0	0	0	0	0	0	0	0	0	0	0	0	0	0	0	0	0	15	0	0	0	0
Tnip1_XLOC_027289	Tnip1	chr10:40255784-40296462	0	0	0	0	0	0	0	15	0	0	0	0	0	0	0	0	0	0	0	3	0	0	3	0	0	0	0	0	0	0	0	0	0	0	0	0	0	0	0	0	0	0	0	0	0	0	0
Anxa6_XLOC_027290	Anxa6	chr10:40320020-40375641	0	0	1	2	0	0	0	14	0	0	0	0	0	0	0	0	0	0	26	0	0	0	8	0	0	0	0	0	0	0	0	7	0	0	0	0	0	0	0	0	0	0	0	10	0	0	0
AC093965.1_XLOC_025724	AC093965.1	chr10:40322701-40323333	0	0	0	0	0	0	0	0	0	0	0	0	0	0	0	0	0	0	0	0	0	0	0	0	0	0	0	0	0	0	0	0	0	0	0	0	0	0	0	0	0	0	0	0	0	0	0
Ybx1-ps3_XLOC_027291	Ybx1-ps3	chr10:40380388-40381886	0	0	0	2	0	0	0	1	0	0	0	0	0	0	0	0	0	1	5	0	0	0	0	1	0	0	0	0	0	0	0	0	0	0	0	0	0	0	0	0	0	0	0	0	0	0	0
Ccdc69_XLOC_027292	Ccdc69	chr10:40392460-40419054	0	0	0	0	0	0	0	0	0	0	0	0	0	0	0	0	0	0	0	0	0	0	0	0	0	0	0	0	0	0	0	0	0	0	0	0	0	0	0	0	0	0	0	0	0	0	0
Gm2a_XLOC_025725	Gm2a	chr10:40438280-40450927	0	0	0	0	0	0	0	0	0	0	0	0	0	0	0	0	0	0	0	0	0	0	5	0	0	0	0	0	0	0	0	0	0	0	0	0	0	0	0	0	0	0	0	0	0	0	0
Slc36a3_XLOC_027294	Slc36a3	chr10:40462764-40489752	0	0	0	0	0	0	0	0	0	0	0	0	0	0	2	0	0	0	0	0	0	0	0	0	0	0	0	0	0	0	0	0	0	0	0	0	0	0	0	0	0	0	0	0	0	0	0
Slc36a2_XLOC_027295	Slc36a2	chr10:40497184-40525033	0	0	0	0	0	0	0	0	0	0	0	0	0	0	0	0	0	0	0	0	0	0	0	0	0	0	0	0	0	0	0	0	0	0	0	0	0	0	0	0	0	0	0	0	0	0	0
Slc36a1_XLOC_025726	Slc36a1	chr10:40543288-40576709	0	0	0	0	0	0	0	65	0	0	0	0	0	0	0	0	0	0	32	0	0	0	31	1	0	0	0	0	0	0	0	31	0	0	0	0	0	0	0	0	0	0	0	0	0	0	0
Fat2_XLOC_027297	Fat2	chr10:40583025-40682598	0	0	0	0	0	0	0	0	0	0	0	0	0	0	0	0	0	0	0	0	0	0	0	0	0	0	0	0	0	0	0	0	0	0	0	0	0	0	0	0	0	0	0	0	0	0	0
AABR07072112.1_XLOC_027298	AABR07072112.1	chr10:40706194-40710894	0	0	0	0	0	0	0	0	0	0	0	0	0	0	0	0	0	0	0	0	0	0	0	0	0	0	0	0	0	0	0	0	0	0	0	0	0	0	0	0	0	0	0	0	0	0	0
AC127919.1_XLOC_025727	AC127919.1	chr10:40727193-40728750	0	0	0	0	0	0	0	0	0	0	0	0	0	0	0	0	0	0	0	0	0	0	0	0	0	0	0	0	0	0	0	0	0	0	0	0	0	0	0	0	0	0	0	0	0	0	0
Sparc_XLOC_027299	Sparc	chr10:40742380-40764276	0	0	0	2	0	0	0	0	0	0	0	0	0	0	0	0	0	0	0	0	0	0	106	0	0	0	0	0	0	0	11	35	0	0	0	0	0	0	0	0	0	0	0	4	0	0	0
Atox1_XLOC_027300	Atox1	chr10:40790105-40805927	2	0	0	116	0	10	4	127	0	0	0	4	0	0	0	34	0	1	10	4	0	0	97	0	0	0	0	4	0	0	0	66	0	0	0	0	0	0	0	0	0	0	0	27	0	1	1
G3bp1_XLOC_025728	G3bp1	chr10:40812818-40846579	1	10	7	0	0	0	6	1	0	0	0	0	0	0	0	0	0	0	9	0	0	0	48	2	0	0	0	0	0	0	0	26	0	0	0	0	0	0	0	0	0	0	3	4	0	0	0
Glra1_XLOC_027301	Glra1	chr10:40855559-40953651	0	0	0	0	0	0	0	0	0	0	0	0	0	0	0	0	0	0	0	0	0	0	0	0	0	0	0	0	0	0	0	0	0	0	0	0	0	0	0	0	0	0	0	0	0	0	0
AABR07029613.1_XLOC_027302	AABR07029613.1	chr10:40991455-40994872	0	0	0	0	0	0	0	1	0	0	0	0	0	0	0	0	0	0	0	0	0	0	0	0	0	0	0	0	0	0	0	0	0	0	0	0	0	0	0	0	0	0	0	0	0	0	0
AABR07029613.2_XLOC_025730	AABR07029613.2	chr10:41048154-41056508	0	0	0	0	0	0	0	0	0	0	0	0	0	0	0	0	0	0	0	0	0	0	0	0	0	0	0	0	0	0	0	0	0	0	0	0	0	0	0	0	0	0	0	0	0	0	0
AABR07029617.1_XLOC_025732	AABR07029617.1	chr10:41145651-41146501	0	0	0	0	0	0	0	0	0	0	0	0	0	0	0	0	0	0	0	0	0	0	0	0	0	0	0	0	0	0	0	0	0	0	0	0	0	0	0	0	0	0	0	0	0	0	0
Nmur2_XLOC_027305	Nmur2	chr10:41392666-41408518	0	0	0	0	0	0	0	0	0	0	0	0	0	0	0	0	0	0	0	0	0	0	0	0	0	0	0	0	0	0	0	0	0	0	0	0	0	0	0	0	0	0	0	0	0	0	0
LOC102552619_XLOC_027306	LOC102552619	chr10:41489599-41491554	0	0	0	0	0	0	0	0	0	0	0	0	0	0	0	0	0	0	0	0	0	0	0	0	0	0	0	0	0	0	0	0	0	0	0	0	0	0	0	0	0	0	0	0	0	0	0
LOC102552882_XLOC_027308	LOC102552882	chr10:41535220-41547331	0	0	0	0	0	0	0	0	0	0	0	0	0	0	0	0	0	0	0	0	0	0	0	0	0	0	0	0	0	0	0	0	0	0	0	0	0	0	0	0	0	0	0	0	0	0	0
GL.287_XLOC_025736	LOC102552810	chr10:41598837-41799893	0	0	0	0	0	0	1	73	0	0	0	0	0	0	0	0	0	0	9	0	0	0	2	0	0	0	0	0	0	0	0	29	0	0	0	0	0	0	0	0	0	0	0	40	0	0	0
AABR07029634.4_XLOC_027311	AABR07029634.4	chr10:41795031-41819793	0	0	0	0	0	0	0	0	0	0	0	0	0	0	0	0	0	0	0	0	0	0	0	0	0	0	0	0	0	0	0	0	0	0	0	0	0	0	0	0	0	0	0	0	0	0	0
AABR07029634.3_XLOC_027312	AABR07029634.3	chr10:41830787-41833329	0	0	0	0	0	0	0	0	0	0	0	0	0	0	0	0	0	0	0	0	0	0	0	0	0	0	0	0	0	0	0	0	0	0	0	0	0	0	0	0	0	0	0	0	0	0	0
AABR07029634.2_XLOC_027313	AABR07029634.2	chr10:41833581-41835957	0	0	0	0	0	0	0	0	0	0	0	0	0	0	0	0	0	0	0	0	0	0	0	0	0	0	0	0	0	0	0	0	0	0	0	0	0	0	0	0	0	0	0	0	0	0	0
AABR07029634.1_XLOC_025738	AABR07029634.1	chr10:41881527-41911744	0	0	0	0	0	0	0	0	5	0	0	0	0	0	1	0	0	0	0	0	0	0	0	0	0	0	0	0	0	0	0	0	0	0	0	0	0	0	0	0	0	0	0	0	0	0	0
AABR07029636.1_XLOC_027316	AABR07029636.1	chr10:42171835-42272133	0	0	0	0	0	0	0	0	0	0	0	0	0	0	0	0	0	0	0	0	0	0	0	0	0	0	0	0	0	0	0	0	0	0	0	0	0	0	0	0	0	0	0	0	0	0	0
LOC102553349_XLOC_025741	LOC102553349	chr10:42310775-42313162	0	0	0	0	0	0	0	0	0	0	0	0	0	0	0	0	0	0	0	0	0	0	0	0	0	0	0	0	0	0	0	0	0	0	0	0	0	0	0	0	0	0	0	0	0	0	0
Gria1_XLOC_025742	Gria1	chr10:42441132-42763573	16	0	0	92	0	0	43	236	0	0	0	0	0	0	0	0	1	3	169	32	0	1	420	36	0	0	0	0	0	0	0	237	0	0	0	0	0	0	0	0	0	6	5	94	0	0	0
Tnfrsf17_XLOC_026853	Tnfrsf17	chr10:4252098-4257846	0	0	0	0	0	0	0	0	0	0	0	0	0	0	0	0	0	0	0	0	0	0	0	0	0	0	0	0	0	0	0	0	0	0	0	0	0	0	0	0	0	0	0	0	0	0	0
AABR07029651.1_XLOC_027318	AABR07029651.1	chr10:42893470-42936053	0	0	0	0	0	0	0	0	0	0	0	0	0	0	0	0	0	0	0	0	0	0	27	0	0	0	0	0	0	0	0	0	0	0	0	0	0	0	0	0	0	0	0	0	0	0	0
Mfap3_XLOC_025743	Mfap3	chr10:42932791-42949344	0	0	0	0	0	0	0	9	0	0	0	0	0	0	0	0	0	0	0	0	0	0	1	0	0	0	0	0	0	0	0	0	0	0	0	0	0	0	0	0	0	0	0	0	0	0	0
Galnt10_XLOC_025745	Galnt10	chr10:43067316-43211708	0	0	0	0	0	0	0	0	0	0	0	0	0	0	0	0	0	0	0	0	0	0	0	0	0	0	0	0	0	0	0	0	0	0	0	0	0	0	0	0	0	0	0	0	0	0	0
Gspt1_XLOC_025304	Gspt1	chr10:4313100-4446211	0	0	0	0	0	0	0	0	0	0	0	0	0	0	0	0	0	0	0	0	0	0	0	0	0	0	0	0	0	0	0	0	0	0	0	0	0	0	0	0	0	0	0	0	0	0	0
5SrRNA_XLOC_025746	5SrRNA	chr10:43188337-43188452	0	0	0	0	0	0	0	0	0	0	0	0	0	0	0	0	0	0	0	0	0	0	0	0	0	0	0	0	0	0	0	0	0	0	0	0	0	0	0	0	0	0	0	0	0	0	0
Sap30l_XLOC_025748	Sap30l	chr10:43224269-43234002	0	0	0	0	0	0	0	14	5	0	0	0	0	0	0	0	0	0	19	0	0	0	4	1	0	0	0	0	0	0	0	0	0	0	0	0	0	0	0	0	0	0	0	0	0	0	0
Hand1_XLOC_027321	Hand1	chr10:43250745-43253296	0	0	0	0	0	0	0	0	0	0	0	0	0	0	0	0	0	0	0	0	0	0	0	0	0	0	0	0	0	0	0	0	0	0	0	0	0	0	0	0	0	0	0	0	0	0	0
7SK_XLOC_025750	7SK	chr10:43392095-43392365	0	0	0	0	0	0	0	0	0	0	0	0	0	0	0	0	0	0	0	0	0	0	0	0	0	0	0	0	0	0	0	0	0	0	0	0	0	0	0	0	0	0	0	0	0	0	0
Larp1_XLOC_025751	Larp1	chr10:43446526-43498066	0	0	0	0	0	0	0	14	0	0	0	0	0	0	0	0	0	0	1	0	0	0	5	0	0	0	0	0	0	0	0	0	0	0	0	0	0	0	0	0	0	0	0	7	0	0	0
GL.1055_XLOC_027323	AABR07029661.1	chr10:43501693-43526185	0	0	0	0	0	0	0	0	0	0	0	0	0	0	0	0	0	0	0	0	0	0	0	0	0	0	0	0	0	0	0	0	0	0	0	0	0	0	0	0	0	0	0	0	0	0	0
Cnot8_XLOC_025752	Cnot8	chr10:43538270-43553866	1	0	0	0	0	0	9	38	0	0	0	0	0	0	0	0	0	0	0	8	0	0	21	0	0	0	0	0	0	0	0	11	0	0	0	0	0	0	0	0	0	1	0	1	0	0	0
Gemin5_XLOC_027324	Gemin5	chr10:43554046-43599232	0	0	0	0	0	0	5	2	0	0	0	0	0	0	0	0	0	0	34	0	0	0	0	0	0	0	0	0	0	0	0	0	0	0	0	0	0	0	0	0	0	0	0	18	0	0	0
Mrpl22_XLOC_025753	Mrpl22	chr10:43601755-43612119	0	0	0	23	0	0	0	18	0	0	0	0	0	0	0	5	0	0	38	0	0	0	21	0	0	0	0	0	0	0	0	0	0	0	0	0	0	0	0	0	0	0	0	0	0	0	0
Igtp_XLOC_025754	Igtp	chr10:43631017-43638988	0	0	0	0	0	0	0	0	0	0	0	0	0	0	0	0	0	0	0	0	0	0	0	0	0	0	0	0	0	0	0	0	0	0	0	0	0	0	0	0	11	0	0	0	0	0	0
LOC100911627_XLOC_026854	LOC100911627	chr10:4364387-4375270	0	0	0	0	0	0	0	0	0	0	0	0	0	0	0	0	0	0	0	0	0	0	0	0	0	0	0	0	0	0	0	0	0	0	0	0	0	0	0	0	0	0	0	0	0	0	0
GL.303_XLOC_025755	Igtp	chr10:43645525-43655655	0	0	0	0	0	0	0	0	0	0	0	0	0	0	0	0	0	0	0	0	0	0	0	0	0	0	0	0	0	0	0	0	0	0	0	0	0	0	0	0	0	0	0	0	0	0	0
RGD1308564_XLOC_025756	4930438A08Rik	chr10:43715907-43733320	0	0	0	0	0	0	0	0	0	0	0	0	0	0	0	0	0	0	0	0	0	0	0	0	0	0	0	0	0	0	0	0	0	0	0	0	0	0	0	0	0	0	0	0	0	0	0
Zfp692_XLOC_025757	Zfp692	chr10:43740795-43760223	0	0	0	0	0	0	0	4	0	0	0	0	0	0	0	0	0	11	4	0	0	0	2	0	0	0	0	0	0	0	0	0	0	0	0	0	0	0	0	0	1	0	0	0	0	0	0
Zfp672_XLOC_027327	Zfp672	chr10:43752700-43760975	14	0	0	0	0	0	0	22	0	0	0	0	0	0	0	0	0	0	0	0	0	0	0	0	0	0	0	0	0	0	0	0	0	0	0	0	0	0	0	0	0	0	0	15	0	0	0
Rsl1d1-Rsl1d1l1_XLOC_025305	Rsl1d1-Rsl1d1l1	chr10:4375329-4499732	0	0	0	0	0	0	0	0	0	0	0	0	0	0	0	0	0	0	0	0	0	0	0	0	0	0	0	0	0	0	0	0	0	0	0	0	0	0	0	0	0	0	0	0	0	0	0
GL.1058_XLOC_027328	Zfp672	chr10:43762192-43768279	0	0	0	4	0	0	0	0	0	0	0	0	0	0	0	0	0	0	0	0	0	0	0	0	0	0	0	0	0	0	0	0	0	0	0	0	0	0	0	0	0	0	0	0	0	0	0
Sh3bp5l_XLOC_025758	Sh3bp5l	chr10:43768658-43783148	0	0	0	5	0	0	0	29	0	0	0	0	0	0	0	0	0	0	0	0	0	0	49	0	0	0	0	0	0	0	0	0	0	0	0	0	0	0	0	0	0	0	0	13	0	0	9
Lypd8_XLOC_025759	Lypd8	chr10:43817947-43828811	0	0	0	0	0	0	0	0	0	0	0	0	0	0	0	0	0	0	0	0	0	0	0	0	0	0	0	0	0	0	0	0	0	0	0	0	0	0	0	0	0	0	0	0	0	0	0
LOC691277_XLOC_025760	LOC691277	chr10:43851950-43856911	0	0	0	0	0	0	0	0	0	0	0	0	0	0	0	0	0	0	0	0	0	0	0	0	0	0	0	0	0	0	0	0	0	0	0	0	0	0	0	0	0	0	0	0	0	0	0
LOC24906_XLOC_025762	LOC24906	chr10:43870670-43880055	0	0	0	0	0	0	0	0	0	0	0	0	0	0	0	0	0	0	0	0	0	0	0	0	0	0	0	0	0	0	0	0	0	0	0	0	0	0	0	0	0	0	0	0	0	0	0
LOC691286_XLOC_027330	LOC691286	chr10:43884466-43892604	0	0	0	0	0	0	0	0	0	0	0	0	0	0	0	0	0	0	0	0	0	0	0	0	0	0	0	0	0	0	0	0	0	0	0	0	0	0	0	0	0	0	0	0	0	0	0
Olr1413_XLOC_027331	Olr1413	chr10:43894429-43895376	0	0	0	0	0	0	0	0	0	0	0	0	0	0	0	0	0	0	0	0	0	0	0	0	0	0	0	0	0	0	0	0	0	0	0	0	0	0	0	0	0	0	0	0	0	0	0
Olr1414_XLOC_027332	Olr1414	chr10:43910334-43912900	0	0	0	0	0	0	0	0	0	0	0	0	0	0	0	0	0	0	0	0	0	0	0	0	0	0	0	0	0	0	0	0	0	0	0	0	0	0	0	0	0	0	0	0	0	0	0
Olr1415_XLOC_027333	Olr1415	chr10:43930087-43931094	0	0	0	0	0	0	0	0	0	0	0	0	0	0	0	0	0	0	0	0	0	0	0	0	0	0	0	0	0	0	0	0	0	0	0	0	0	0	0	0	0	0	0	0	0	0	0
Olr1416_XLOC_027335	Olr1416	chr10:43944797-43947494	0	0	0	0	0	0	0	0	0	0	0	0	0	0	0	0	0	0	0	0	0	0	0	0	0	0	0	0	0	0	0	0	0	0	0	0	0	0	0	0	0	0	0	0	0	0	0
Olr1417_XLOC_027336	Olr1417	chr10:43997604-43998533	0	0	0	0	0	0	0	0	0	0	0	0	0	0	0	0	0	0	0	0	0	0	0	0	0	0	0	0	0	0	0	0	0	0	0	0	0	0	0	0	0	0	0	0	0	0	0
Olr1418_XLOC_027338	Olr1418	chr10:44025634-44026578	0	0	0	0	0	0	0	0	0	0	0	0	0	0	0	0	0	0	0	0	0	0	0	0	0	0	0	0	0	0	0	0	0	0	0	0	0	0	0	0	0	0	0	0	0	0	0
Olr1421_XLOC_027339	Olr1421	chr10:44072587-44093859	0	0	0	0	0	0	0	0	0	0	0	0	0	0	0	0	0	0	0	0	0	0	0	0	0	0	0	0	0	0	0	0	0	0	0	0	0	0	0	0	0	0	0	0	0	0	0
Olr1422_XLOC_027340	Olr1422	chr10:44094831-44095775	0	0	0	0	0	0	0	0	0	0	0	0	0	0	0	0	0	0	0	0	0	0	0	0	0	0	0	0	0	0	0	0	0	0	0	0	0	0	0	0	0	0	0	0	0	0	0
Olr1423_XLOC_027342	Olr1423	chr10:44122016-44122978	0	0	0	0	0	0	0	0	0	0	0	0	0	0	0	0	0	0	0	0	0	0	0	0	0	0	0	0	0	0	0	0	0	0	0	0	0	0	0	0	0	0	0	0	0	0	0
Olr1424_XLOC_027343	Olr1424	chr10:44146097-44147035	0	0	0	0	0	0	0	0	0	0	0	0	0	0	0	0	0	0	0	0	0	0	0	0	0	0	0	0	0	0	0	0	0	0	0	0	0	0	0	0	0	0	0	0	0	0	0
AC097901.1_XLOC_027344	AC097901.1	chr10:44147781-44148453	0	0	0	0	0	0	0	0	0	0	0	0	0	0	0	0	0	0	0	0	0	0	0	0	0	0	0	0	0	0	0	0	0	0	0	0	0	0	0	0	0	0	0	0	0	0	0
Olr1425_XLOC_027345	Olr1425	chr10:44156383-44157330	0	0	0	0	0	0	0	0	0	0	0	0	0	0	0	0	0	0	0	0	0	0	0	0	0	0	0	0	0	0	0	0	0	0	0	0	0	0	0	0	0	0	0	0	0	0	0
LOC103690286_XLOC_027346	LOC103690286	chr10:44174086-44175030	0	0	0	0	0	0	0	0	0	0	0	0	0	0	0	0	0	0	0	0	0	0	0	0	0	0	0	0	0	0	0	0	0	0	0	0	0	0	0	0	0	0	0	0	0	0	0
Olr1424_XLOC_025768	Olr1424	chr10:44186951-44191000	0	0	0	0	0	0	0	0	0	0	0	0	0	0	0	0	0	0	0	0	0	0	0	0	0	0	0	0	0	0	0	0	0	0	0	0	0	0	0	0	0	0	0	0	0	0	0
Olr1431_XLOC_025767	Olr1431	chr10:44228800-44229747	0	0	0	0	0	0	0	0	0	0	0	0	0	0	0	0	0	0	0	0	0	0	0	0	0	0	0	0	0	0	0	0	0	0	0	0	0	0	0	0	0	0	0	0	0	0	0
LOC691352_XLOC_027347	LOC691352	chr10:44238044-44243402	0	0	0	0	0	0	0	0	0	0	0	0	0	0	0	0	0	0	0	0	0	0	0	0	0	0	0	0	0	0	0	0	0	0	0	0	0	0	0	0	0	0	0	0	0	0	0
Olr1432_XLOC_027348	Olr1432	chr10:44255974-44256945	0	0	0	0	0	0	0	0	0	0	0	0	0	0	0	0	0	0	0	0	0	0	0	0	0	0	0	0	0	0	0	0	0	0	0	0	0	0	0	0	0	0	0	0	0	0	0
Trim58_XLOC_025769	Trim58	chr10:44271587-44282726	0	0	0	0	0	0	0	0	0	0	0	0	0	0	0	0	0	0	0	0	0	0	0	0	0	0	0	0	0	0	0	0	0	0	0	0	0	0	0	0	0	0	0	0	0	0	0
Olr1433_XLOC_025770	Olr1433	chr10:44292927-44293954	0	0	0	0	0	0	0	0	0	0	0	0	0	0	0	0	0	0	0	0	0	0	0	0	0	0	0	0	0	0	0	0	0	0	0	0	0	0	0	0	0	0	0	0	0	0	0
Olr1434_XLOC_025771	Olr1434	chr10:44330897-44861799	0	0	0	0	0	0	0	0	0	0	0	0	0	0	0	0	0	0	0	0	0	0	0	0	0	0	0	0	0	0	0	0	0	0	0	0	0	0	0	0	0	0	0	0	0	0	0
Olr1435_XLOC_027351	Olr1435	chr10:44347878-44348795	0	0	0	0	0	0	0	0	0	0	0	0	0	0	0	0	0	0	0	0	0	0	0	0	0	0	0	0	0	0	0	0	0	0	0	0	0	0	0	0	0	0	0	0	0	0	0
LOC100910837_XLOC_027352	LOC100910837	chr10:44375301-44877626	0	0	0	0	0	0	0	0	0	0	0	0	0	0	0	0	0	0	0	0	0	0	0	0	0	0	0	0	0	0	0	0	0	0	0	0	0	0	0	0	0	0	0	0	0	0	0
Olr1437_XLOC_025774	Olr1437	chr10:44407475-44408395	0	0	0	0	0	0	0	0	0	0	0	0	0	0	0	0	0	0	0	0	0	0	0	0	0	0	0	0	0	0	0	0	0	0	0	0	0	0	0	0	0	0	0	0	0	0	0
AC095985.1_XLOC_027354	AC095985.1	chr10:44420684-44421593	0	0	0	0	0	0	0	0	0	0	0	0	0	0	0	0	0	0	0	0	0	0	0	0	0	0	0	0	0	0	0	0	0	0	0	0	0	0	0	0	0	0	0	0	0	0	0
Olr1439_XLOC_025775	Olr1439	chr10:44458092-44959464	0	0	0	0	0	0	0	0	0	0	0	0	0	0	0	0	0	0	0	0	0	0	0	0	0	0	0	0	0	0	0	0	0	0	0	0	0	0	0	0	0	0	0	0	0	0	0
LOC100910876_XLOC_027356	LOC100910876	chr10:44470995-44972367	0	0	0	0	0	0	0	0	0	0	0	0	0	0	0	0	0	0	0	0	0	0	0	0	0	0	0	0	0	0	0	0	0	0	0	0	0	0	0	0	0	0	0	0	0	0	0
LOC501698_XLOC_025776	LOC501698	chr10:44506098-44509095	0	0	0	0	0	0	0	0	0	0	0	0	0	0	0	0	0	0	0	0	0	0	0	0	0	0	0	0	0	0	0	0	0	0	0	0	0	0	0	0	0	0	0	0	0	0	0
Olr1442_XLOC_025779	Olr1442	chr10:44523485-44529773	0	0	0	0	0	0	0	0	0	0	0	0	0	0	0	0	0	0	0	0	0	0	0	0	0	0	0	0	0	0	0	0	0	0	0	0	0	0	0	0	0	0	0	0	0	0	0
Olr1443_XLOC_025780	Olr1443	chr10:44547564-44553982	0	0	0	0	0	0	0	0	0	0	0	0	0	0	0	0	0	0	0	0	0	0	0	0	0	0	0	0	0	0	0	0	0	0	0	0	0	0	0	0	0	0	0	0	0	0	0
Fam183a_XLOC_027362	Fam183a	chr10:44548511-44746549	0	0	0	0	0	0	0	0	0	0	0	0	0	0	0	0	0	0	0	0	0	0	0	0	0	0	0	0	0	0	0	0	0	0	0	0	0	0	0	0	0	0	0	0	0	0	0
LOC100911586_XLOC_025781	LOC100911586	chr10:44568615-45015608	0	0	0	0	0	0	0	0	0	0	0	0	0	0	0	0	0	0	0	0	0	0	0	0	0	0	0	0	0	0	0	0	0	0	0	0	0	0	0	0	0	0	0	0	0	0	0
Olr1448_XLOC_025783	Olr1448	chr10:44632188-44633106	0	0	0	0	0	0	0	0	0	0	0	0	0	0	0	0	0	0	0	0	0	0	0	0	0	0	0	0	0	0	0	0	0	0	0	0	0	0	0	0	0	0	0	0	0	0	0
Olr1449_XLOC_025784	Olr1449	chr10:44650570-44655252	0	0	0	0	0	0	0	0	0	0	0	0	0	0	0	0	0	0	0	0	0	0	0	0	0	0	0	0	0	0	0	0	0	0	0	0	0	0	0	0	0	0	0	0	0	0	0
AABR07029675.1_XLOC_027364	AABR07029675.1	chr10:44658634-44659707	0	0	0	0	0	0	0	0	0	0	0	0	0	0	0	0	0	0	0	0	0	0	0	0	0	0	0	0	0	0	0	0	0	0	0	0	0	0	0	0	0	0	0	0	0	0	0
Olr1450_XLOC_025786	Olr1450	chr10:44679832-44680749	0	0	0	0	0	0	0	0	0	0	0	0	0	0	0	0	0	0	0	0	0	0	0	0	0	0	0	0	0	0	0	0	0	0	0	0	0	0	0	0	0	0	0	0	0	0	0
Olr1452_XLOC_025787	Olr1452	chr10:44714212-44715201	0	0	0	0	0	0	0	0	0	0	0	0	0	0	0	0	0	0	0	0	0	0	0	0	0	0	0	0	0	0	0	0	0	0	0	0	0	0	0	0	0	0	0	0	0	0	0
Olr1456_XLOC_025788	Olr1456	chr10:44730354-44731346	0	0	0	0	0	0	0	0	0	0	0	0	0	0	0	0	0	0	0	0	0	0	0	0	0	0	0	0	0	0	0	0	0	0	0	0	0	0	0	0	0	0	0	0	0	0	0
Olr1457_XLOC_027365	Olr1457	chr10:44749538-44750464	0	0	0	0	0	0	0	0	0	0	0	0	0	0	0	0	0	0	0	0	0	0	0	0	0	0	0	0	0	0	0	0	0	0	0	0	0	0	0	0	0	0	0	0	0	0	0
Olr1458_XLOC_025789	Olr1458	chr10:44774280-44775206	0	0	0	0	0	0	0	0	0	0	0	0	0	0	0	0	0	0	0	0	0	0	0	0	0	0	0	0	0	0	0	0	0	0	0	0	0	0	0	0	0	0	0	0	0	0	0
Olr1459_XLOC_025790	Olr1459	chr10:44789217-44790143	0	0	0	0	0	0	0	0	0	0	0	0	0	0	0	0	0	0	0	0	0	0	0	0	0	0	0	0	0	0	0	0	0	0	0	0	0	0	0	0	0	0	0	0	0	0	0
Olr1460_XLOC_025791	Olr1460	chr10:44804631-44805557	0	0	0	0	0	0	0	0	0	0	0	0	0	0	0	0	0	0	0	0	0	0	0	0	0	0	0	0	0	0	0	0	0	0	0	0	0	0	0	0	0	0	0	0	0	0	0
AABR07029696.1_XLOC_027366	AABR07029696.1	chr10:44946361-44947270	0	0	0	0	0	0	0	0	0	0	0	0	0	0	0	0	0	0	0	0	0	0	0	0	0	0	0	0	0	0	0	0	0	0	0	0	0	0	0	0	0	0	0	0	0	0	0
LOC100911674_XLOC_027367	LOC100911674	chr10:45061465-47164622	0	0	0	0	0	0	0	0	0	0	0	0	0	0	0	0	0	0	0	0	0	0	0	0	0	0	0	0	0	0	0	0	0	0	0	0	0	0	0	0	0	0	0	0	0	0	0
LOC103693340_XLOC_027368	LOC103693340	chr10:45078706-47182280	0	0	0	0	0	0	0	0	0	0	0	0	0	0	0	0	0	0	0	0	0	0	0	0	0	0	0	0	0	0	0	0	0	0	0	0	0	0	0	0	0	0	0	0	0	0	0
LOC108348082_XLOC_025792	LOC108348082	chr10:45089455-47203767	0	0	0	0	0	0	0	0	0	0	0	0	0	0	0	0	0	0	0	0	0	0	0	0	0	0	0	0	0	0	0	0	0	0	0	0	0	0	0	0	0	0	0	0	0	0	0
Olr1461_XLOC_025794	Olr1461	chr10:45159342-45160268	0	0	0	0	0	0	0	0	0	0	0	0	0	0	0	0	0	0	0	0	0	0	0	0	0	0	0	0	0	0	0	0	0	0	0	0	0	0	0	0	0	0	0	0	0	0	0
GL.309_XLOC_025795	RGD1561277	chr10:45169389-45185980	0	0	0	0	0	0	18	0	0	0	0	0	0	0	0	0	0	0	1	0	0	0	0	0	0	0	0	0	0	0	0	0	0	0	0	0	0	0	0	0	0	0	0	0	0	0	0
GL.309_XLOC_025796	LOC102555635	chr10:45193987-45210186	0	0	0	0	0	0	0	0	0	0	0	0	0	0	0	2	0	0	0	0	0	0	0	0	0	0	0	0	0	0	0	25	0	0	0	0	0	0	0	0	0	0	0	0	0	0	0
Zfp39_XLOC_027371	Zfp39	chr10:45220352-45243653	0	0	11	0	0	0	0	0	0	0	0	0	0	0	0	0	0	0	0	0	0	0	0	0	0	0	0	0	0	0	0	0	0	0	0	0	0	0	0	0	0	0	0	0	0	0	0
Btnl10_XLOC_025798	Btnl10	chr10:45258887-45263765	0	0	0	0	0	0	0	0	0	0	0	0	0	0	0	0	0	0	0	0	0	0	0	0	0	0	0	0	0	0	0	0	0	0	0	0	0	0	0	0	0	0	0	0	0	0	0
Rnf187_XLOC_027372	Rnf187	chr10:45273400-45279299	7	3	0	156	0	0	32	180	1	0	7	4	0	0	0	3	1	0	110	9	0	1	219	0	0	0	0	0	0	0	1	70	0	0	0	0	0	0	0	0	0	1	0	65	0	0	0
Hist3h2ba_XLOC_025799	Hist3h2ba	chr10:45288988-45291045	0	0	0	2	0	2	0	6	0	0	0	2	0	0	3	4	0	0	4	0	0	0	10	0	0	3	0	0	0	0	0	4	0	0	0	0	0	0	0	0	0	1	0	19	0	0	0
H2bu1_XLOC_027373	H2bu1	chr10:45296638-45297385	0	0	0	0	0	0	0	0	0	0	0	0	0	0	0	0	0	0	0	0	0	0	0	0	0	0	0	0	0	0	0	0	0	0	0	0	0	0	0	0	0	0	0	0	0	0	0
Hist3h2a_XLOC_025800	Hist3h2a	chr10:45297512-45300134	0	0	0	64	0	0	0	21	0	0	0	0	0	0	0	0	0	0	48	2	0	0	51	0	0	0	0	0	0	0	0	132	0	0	0	0	0	0	0	0	0	0	0	45	0	0	16
AC099089.1_XLOC_027374	AC099089.1	chr10:45297853-45297990	0	0	0	0	0	0	0	0	0	0	0	0	0	0	0	0	0	0	0	0	0	0	1	0	0	0	0	0	0	0	0	0	0	0	0	0	0	0	0	0	0	0	0	0	0	0	0
Hist3h3_XLOC_025801	Hist3h3	chr10:45304696-45305106	0	0	0	0	0	0	0	0	0	0	0	0	0	0	0	0	0	0	0	0	0	0	0	0	0	0	0	0	0	0	0	0	0	0	0	0	0	0	0	0	0	0	0	0	0	0	0
Trim17_XLOC_025802	Trim17	chr10:45307007-45314822	0	0	0	0	0	0	0	0	0	0	0	0	0	0	0	0	0	0	0	0	0	0	19	0	0	0	0	0	0	0	0	0	0	0	0	0	0	0	0	0	0	0	0	0	0	0	0
Trim11_XLOC_025803	Trim11	chr10:45321990-45335245	0	0	0	0	0	0	1	0	0	0	0	0	0	0	0	0	0	0	0	0	0	0	0	0	0	0	0	0	0	0	0	0	0	0	0	0	0	0	0	0	0	1	0	0	0	0	0
Obscn_XLOC_027376	Obscn	chr10:45338009-45481008	0	0	0	0	0	0	0	0	0	0	0	0	0	0	0	0	0	0	0	0	0	0	0	0	0	0	0	0	0	0	0	0	0	0	0	0	0	0	0	0	0	0	0	0	0	0	0
Zc3h7a_XLOC_025306	Zc3h7a	chr10:4536076-4576753	0	0	0	18	0	13	11	76	0	0	0	0	0	0	0	0	0	16	17	0	0	0	15	0	0	0	0	0	0	0	0	0	0	0	0	0	0	0	0	0	0	0	0	15	0	0	0
Iba57_XLOC_027377	Iba57	chr10:45504510-45515363	0	0	0	0	0	0	0	0	0	0	0	0	0	0	0	0	0	0	0	0	0	0	0	0	0	0	0	0	0	0	0	16	0	0	0	0	0	0	0	0	0	0	0	0	0	0	0
Gjc2_XLOC_027378	Gjc2	chr10:45526745-45534570	0	0	0	0	0	0	0	0	0	0	0	0	0	0	0	0	0	0	0	0	0	0	0	0	0	0	0	0	0	0	0	0	0	0	0	0	0	0	0	0	0	0	0	0	0	0	0
Guk1_XLOC_027379	Guk1	chr10:45535462-45544021	0	0	0	195	0	22	30	187	0	0	0	0	0	0	8	18	1	0	22	22	0	0	232	0	0	1	0	26	0	0	11	137	0	0	0	0	0	0	0	0	0	8	0	93	0	0	1
Mrpl55_XLOC_025804	Mrpl55	chr10:45552765-45556482	0	6	4	74	0	0	0	72	0	0	0	0	0	0	0	0	0	0	14	0	0	0	95	0	0	0	0	0	0	0	0	49	0	0	0	0	0	0	0	0	0	0	1	13	0	0	0
RGD1304587_XLOC_025805	2310033P09Rik	chr10:45559543-45561997	0	0	0	0	0	0	0	0	0	0	0	0	0	0	0	0	0	0	0	8	0	0	6	0	0	0	0	0	0	0	0	25	0	0	0	0	0	0	0	0	0	0	0	0	0	0	0
Arf1_XLOC_027380	Arf1	chr10:45562459-45579168	3	10	0	120	0	3	7	156	0	0	0	4	0	0	6	0	0	0	99	9	0	10	248	31	0	0	6	0	0	0	0	93	0	0	0	0	0	0	0	0	0	3	0	107	0	0	12
Wnt3a_XLOC_027382	Wnt3a	chr10:45598912-45638035	0	0	0	0	0	0	0	0	0	0	0	0	0	0	0	0	0	0	0	0	0	0	0	0	0	0	0	0	0	0	0	0	0	0	0	0	0	0	0	0	0	0	0	0	0	0	0
Wnt9a_XLOC_025806	Wnt9a	chr10:45659056-45686089	0	0	0	0	0	0	0	0	0	0	0	0	0	0	0	0	0	0	0	0	0	0	0	0	0	0	0	0	0	0	0	0	0	0	0	0	0	0	0	0	0	0	0	0	0	0	0
Prss38_XLOC_027383	Prss38	chr10:45723663-45726805	0	0	0	0	0	0	0	0	0	0	0	0	0	0	0	0	0	0	0	0	0	0	0	0	0	0	0	0	0	0	0	0	0	0	0	0	0	0	0	0	0	0	0	0	0	0	0
Snap47_XLOC_027384	Snap47	chr10:45746252-45799186	0	0	0	0	0	6	0	36	0	0	0	0	0	0	0	0	0	0	2	0	0	0	22	0	0	0	0	0	0	0	0	0	0	0	0	0	0	0	0	0	0	0	0	17	0	0	0
Txndc11_XLOC_025307	Txndc11	chr10:4578469-4638721	0	0	0	0	0	0	0	3	0	0	0	6	0	0	0	0	0	0	0	0	0	0	0	1	0	0	0	0	0	0	0	0	0	0	0	0	0	0	0	0	0	0	0	0	0	0	0
Jmjd4_XLOC_025807	Jmjd4	chr10:45798964-45804188	0	0	0	0	0	0	0	0	0	0	0	0	0	0	0	0	0	0	0	0	0	0	0	0	0	0	0	0	0	0	0	0	0	0	0	0	0	0	0	0	0	0	0	0	0	0	0
Zfp867_XLOC_027386	Zfp867	chr10:45808147-45819590	0	0	0	0	0	0	0	0	0	0	0	0	0	0	0	0	0	0	0	0	0	0	0	0	0	0	0	0	0	0	0	0	0	0	0	0	0	0	0	0	0	0	0	0	0	0	0
AC119336.1_XLOC_025808	AC119336.1	chr10:45822490-45822595	0	0	0	0	0	0	0	0	0	0	0	0	0	0	0	0	0	0	0	0	0	0	0	0	0	0	0	0	0	0	0	0	0	0	0	0	0	0	0	0	0	0	0	0	0	0	0
Zfp496_XLOC_027387	Zfp496	chr10:45832681-45852040	0	0	0	0	0	0	16	0	0	0	0	0	0	0	0	0	0	0	0	0	0	0	0	0	0	0	0	0	0	0	0	0	0	0	0	0	0	0	0	0	0	0	0	0	0	0	0
Nlrp3_XLOC_025810	Nlrp3	chr10:45893018-45918254	0	0	0	0	0	0	0	0	19	0	0	0	0	0	0	0	0	0	0	0	0	0	0	0	0	0	0	0	0	0	0	0	0	0	0	0	0	0	0	0	0	0	0	0	0	0	0
Olr1462_XLOC_027392	Olr1462	chr10:45922367-45924472	0	0	0	0	0	0	0	0	0	0	0	0	0	0	0	0	0	0	0	0	0	0	0	0	0	0	0	0	0	0	0	0	0	0	0	0	0	0	0	0	0	0	0	0	0	0	0
Olr1463_XLOC_027393	Olr1463	chr10:45939178-45940137	0	0	0	0	0	0	0	0	0	0	0	0	0	0	0	0	0	0	0	0	0	0	0	0	0	0	0	0	0	0	0	0	0	0	0	0	0	0	0	0	0	0	0	0	0	0	0
AC123316.4_XLOC_025811	AC123316.4	chr10:45961263-45961374	0	0	0	0	0	0	0	0	0	0	0	0	0	0	0	0	0	0	0	0	0	0	0	0	0	0	0	0	0	0	0	0	0	0	0	0	0	0	0	0	0	0	0	0	0	0	0
AC123316.3_XLOC_025812	AC123316.3	chr10:45963425-45963550	0	0	0	0	0	0	0	0	0	0	0	0	0	0	0	0	0	0	0	0	0	0	0	0	0	0	0	0	0	0	0	0	0	0	0	0	0	0	0	0	0	0	0	0	0	0	0
Olfr225_XLOC_025813	Olfr225	chr10:45966688-45968307	0	0	0	0	0	0	0	0	0	0	0	0	0	0	0	0	0	0	0	0	0	0	0	0	0	0	0	0	0	0	0	0	0	0	0	0	0	0	0	0	0	0	0	0	0	0	0
Mprip_XLOC_025814	Mprip	chr10:46018633-46134384	0	0	2	27	0	0	0	130	0	0	0	0	0	0	0	0	0	4	84	3	0	0	37	0	0	0	0	0	0	0	0	0	0	0	0	0	0	0	0	0	0	0	8	63	0	0	0
AC123316.2_XLOC_025815	AC123316.2	chr10:46063792-46068868	0	0	0	0	0	0	0	14	0	0	0	0	0	0	0	0	0	0	0	0	0	0	0	0	0	0	0	0	0	0	0	0	0	0	0	0	0	0	0	0	0	0	0	2	0	0	0
Pld6_XLOC_027396	Pld6	chr10:46142801-46145548	0	0	0	0	0	0	0	0	0	0	0	0	0	0	0	0	0	0	0	0	0	0	0	0	0	0	0	0	0	0	0	0	0	0	0	0	0	0	0	0	0	0	0	0	0	0	0
Flcn_XLOC_027397	Flcn	chr10:46152507-46172367	0	0	0	17	0	0	0	29	0	0	0	0	0	0	0	0	0	0	9	22	0	0	58	0	0	0	0	0	0	0	0	0	0	0	0	0	0	0	0	0	0	0	0	2	0	0	0
Cops3_XLOC_027398	Cops3	chr10:46181686-46206160	1	0	5	72	0	0	20	56	0	0	0	0	0	0	0	0	0	0	48	4	0	0	50	0	0	0	0	0	0	0	0	6	0	0	0	0	0	0	0	0	0	0	0	37	0	0	0
AC097038.1_XLOC_025816	AC097038.1	chr10:46182869-46183215	0	0	0	0	0	0	0	1	0	0	0	0	0	0	0	0	0	0	0	0	0	0	0	0	0	0	0	0	0	0	0	0	0	0	0	0	0	0	0	0	0	0	0	0	0	0	0
Nt5m_XLOC_025817	Nt5m	chr10:46216493-46244578	0	0	3	12	0	0	3	1	0	0	0	0	0	0	0	0	1	0	0	0	0	0	34	0	0	0	0	0	0	0	0	0	0	0	0	0	0	0	0	0	0	0	0	8	0	0	0
7SK_XLOC_026855	7SK	chr10:4629433-4629761	0	0	0	0	0	0	0	0	0	0	0	0	0	0	0	0	0	0	0	0	0	0	0	0	0	0	0	0	0	0	0	0	0	0	0	0	0	0	0	0	0	0	0	0	0	0	0
Med9_XLOC_025818	Med9	chr10:46310961-46329373	0	0	0	10	0	20	0	11	0	0	0	0	0	0	0	0	0	0	0	0	0	0	34	0	0	0	0	1	0	0	0	12	0	0	0	0	0	0	0	0	0	0	0	0	0	0	0
Rasd1_XLOC_027401	Rasd1	chr10:46330368-46332210	0	0	0	47	0	0	0	17	0	0	0	0	0	0	0	0	0	14	0	2	0	16	0	0	0	0	0	0	0	0	0	0	0	0	0	0	0	0	0	0	0	0	0	4	0	0	0
Snn_XLOC_026856	Snn	chr10:4633490-4644648	0	1	0	3	0	0	6	23	0	0	9	0	0	0	0	1	0	0	27	4	0	0	39	0	0	0	0	0	0	0	0	0	0	0	0	0	0	0	0	0	0	0	0	20	0	0	0
Pemt_XLOC_027402	Pemt	chr10:46339821-46412644	0	0	0	0	0	0	0	11	0	0	0	0	0	0	0	0	0	0	0	0	0	0	0	0	0	0	0	0	0	0	0	6	0	0	0	0	0	0	0	0	0	0	0	0	0	0	0
U1_XLOC_027403	U1	chr10:46463329-46463464	0	0	0	0	0	0	0	0	0	0	0	0	0	0	0	0	0	0	0	0	0	0	0	0	0	0	0	0	0	0	0	0	0	0	0	0	0	0	0	0	0	0	0	0	0	0	0
Rai1_XLOC_025820	Rai1	chr10:46477666-46573425	0	0	0	0	0	0	0	0	0	0	0	0	0	0	0	0	0	0	15	0	0	0	0	0	0	0	0	0	0	0	0	0	0	0	0	0	0	0	0	0	0	0	0	0	0	0	0
AC128154.1_XLOC_027404	AC128154.1	chr10:46483843-46497623	0	0	0	0	0	0	0	0	0	0	0	0	0	0	0	0	0	0	0	0	0	0	0	0	0	0	0	0	0	0	0	0	0	0	0	0	0	0	0	0	0	0	0	0	0	0	0
Srebf1_XLOC_027405	Srebf1	chr10:46569917-46582883	0	0	0	20	0	0	0	0	0	0	0	0	0	0	0	0	0	0	0	0	0	0	1	0	0	0	0	0	0	0	0	10	0	0	0	0	0	0	0	0	0	0	0	0	0	0	0
Tom1l2_XLOC_027406	Tom1l2	chr10:46599373-46721101	0	0	17	58	0	1	6	17	0	0	0	0	0	0	0	0	0	0	53	0	0	0	56	0	0	0	0	0	0	0	0	0	0	0	0	0	0	0	0	0	0	0	0	26	0	0	3
Drc3_XLOC_025822	Drc3	chr10:46712508-46762327	0	0	0	0	0	3	1	11	0	0	0	0	0	0	0	0	0	0	0	0	0	0	19	0	0	0	0	0	0	0	0	0	0	0	0	0	0	0	0	0	0	0	0	19	0	0	0
Atpaf2_XLOC_027407	Atpaf2	chr10:46768512-46784416	0	0	2	2	0	0	0	47	0	0	0	0	0	0	0	0	0	0	19	1	0	0	28	0	0	0	0	0	0	0	0	0	0	0	0	0	0	0	0	0	0	0	0	25	0	0	0
Flii_XLOC_027408	Flii	chr10:46782503-46969530	0	0	0	31	0	0	0	19	0	0	0	0	0	0	0	0	0	0	18	0	0	0	44	0	0	0	0	0	0	0	0	9	0	0	0	0	0	0	0	0	0	0	0	40	0	0	2
Gid4_XLOC_025823	Gid4	chr10:46783979-46810651	6	0	0	1	0	0	4	12	0	0	0	0	0	0	0	0	0	0	1	0	0	0	4	0	0	0	0	0	0	0	0	46	0	0	0	0	0	0	0	0	0	0	0	0	0	0	0
Drg2_XLOC_025824	Drg2	chr10:46818389-46831329	0	0	0	1	0	0	0	28	0	0	0	0	0	0	0	0	0	7	48	0	0	0	26	1	0	0	0	0	0	0	0	0	0	0	0	0	0	0	0	0	0	3	0	25	0	0	0
Myo15a_XLOC_025826	Myo15a	chr10:46840113-46896054	0	0	0	0	0	0	0	0	0	0	0	0	0	0	0	0	0	0	0	0	0	0	0	0	0	0	0	0	0	0	0	0	0	0	0	0	0	0	0	0	0	0	0	0	0	0	0
Alkbh5_XLOC_025827	Alkbh5	chr10:46905584-46931784	11	0	0	1	0	0	9	0	0	0	0	0	0	0	0	0	0	0	8	25	0	0	9	1	0	0	0	0	0	0	0	24	0	0	0	0	0	0	0	0	1	0	0	6	0	0	0
Llgl1_XLOC_025828	Llgl1	chr10:46940942-46958000	0	0	0	0	0	0	0	0	0	0	0	0	0	0	0	0	0	0	0	0	0	0	9	0	0	0	0	0	0	0	0	37	0	0	0	0	0	0	0	0	0	0	0	4	0	0	0
AC129460.2_XLOC_025829	AC129460.2	chr10:46960653-46960779	0	0	0	0	0	0	0	0	0	0	0	0	0	0	0	0	0	0	0	0	0	0	0	0	0	0	0	0	0	0	0	0	0	0	0	0	0	0	0	0	0	0	0	0	0	0	0
GL.337_XLOC_025830	AC129460.1	chr10:46969472-46975583	0	0	0	0	0	0	0	3	0	0	0	0	0	0	0	0	0	0	1	0	0	0	0	0	0	0	0	0	0	0	0	7	0	0	0	0	0	0	0	0	0	0	0	12	0	0	0
Top3a_XLOC_027411	Top3a	chr10:46981252-47104661	0	0	0	0	0	0	0	0	0	0	0	0	0	0	0	0	0	0	0	0	0	0	0	0	0	0	0	0	0	0	0	0	0	0	0	0	0	0	0	0	0	0	0	8	0	0	0
Smcr8_XLOC_025831	Smcr8	chr10:47018974-47031716	0	0	0	26	0	1	0	0	0	0	0	0	0	0	0	0	0	0	0	0	0	0	2	0	0	0	0	0	0	0	0	0	0	0	0	0	0	0	0	0	0	0	0	0	0	0	0
Shmt1_XLOC_027412	Shmt1	chr10:47026017-47052300	0	0	0	0	0	0	0	0	0	0	0	0	1	0	0	0	0	0	0	0	0	0	0	0	0	0	0	0	0	0	0	1	0	0	0	0	0	0	0	0	0	0	0	0	0	0	0
Dhrs7b_XLOC_025832	Dhrs7b	chr10:47065761-47112477	0	0	0	0	0	0	10	6	0	0	0	0	0	0	0	0	0	0	37	0	0	0	7	0	0	0	0	0	0	0	0	0	0	0	0	0	0	0	0	0	0	0	0	0	0	0	0
Tmem11_XLOC_027413	Tmem11	chr10:47116776-47131616	0	0	0	0	0	4	0	1	0	0	0	0	0	0	0	0	0	0	9	0	0	0	13	0	0	0	0	0	0	0	0	1	0	0	0	0	0	0	0	0	0	0	0	0	0	0	0
Litaf_XLOC_025308	Litaf	chr10:4719692-4763512	0	0	0	0	0	0	0	0	0	0	0	0	0	0	0	0	0	0	0	0	0	0	2	0	0	0	0	0	0	0	11	0	0	0	0	0	0	0	0	0	0	0	0	0	0	0	0
Kcnj12_XLOC_025833	Kcnj12	chr10:47281786-47341411	0	0	0	0	0	0	15	0	0	0	0	0	0	0	0	0	0	0	6	0	0	0	0	0	0	0	0	0	0	0	0	0	0	0	0	0	0	0	0	0	0	0	0	26	0	0	0
Tnfrsf13b_XLOC_025835	Tnfrsf13b	chr10:47399834-47420960	0	0	0	0	0	0	0	0	0	0	0	0	0	0	0	0	0	0	0	0	0	0	0	0	0	0	0	0	0	0	0	0	0	0	0	0	0	0	0	0	0	0	0	0	0	0	0
Usp22_XLOC_027414	Usp22	chr10:47426504-47453466	5	0	0	77	0	1	8	61	0	0	0	0	0	0	0	0	0	0	64	0	0	5	69	7	0	0	0	0	0	0	0	74	0	0	0	0	0	0	0	0	0	0	7	23	0	0	0
AC118419.1_XLOC_027415	AC118419.1	chr10:47471393-47471533	0	0	0	0	0	0	0	0	0	0	0	0	0	0	0	0	0	0	0	0	0	0	0	0	0	0	0	0	0	0	0	0	0	0	0	0	0	0	0	0	0	0	0	0	0	0	0
Aldh3a1_XLOC_025836	Aldh3a1	chr10:47490153-47499876	0	0	0	0	0	0	0	0	0	0	0	0	0	0	0	0	0	0	0	0	0	0	0	0	0	0	0	0	0	0	0	0	0	0	0	0	0	0	0	0	0	0	0	0	0	0	0
AC118419.2_XLOC_027416	AC118419.2	chr10:47514451-47515063	0	0	0	0	0	0	0	0	0	0	0	0	0	0	0	0	0	0	0	0	0	0	0	0	0	0	0	0	0	0	0	0	0	0	0	0	0	0	0	0	0	0	0	0	0	0	0
Aldh3a2_XLOC_027417	Aldh3a2	chr10:47525484-47546199	0	3	0	32	0	0	0	14	0	0	0	0	0	0	0	0	0	0	22	28	0	0	104	0	0	0	0	0	0	0	0	7	0	0	0	0	0	0	0	0	0	0	0	15	0	0	0
AABR07072127.1_XLOC_025837	AABR07072127.1	chr10:47586410-47586538	0	0	0	0	0	0	0	0	0	0	0	0	0	0	0	0	0	0	0	0	0	0	0	0	0	0	0	0	0	0	0	0	0	0	0	0	0	0	0	0	0	0	0	0	0	0	0
Slc47a2_XLOC_027418	Slc47a2	chr10:47588497-47630799	0	0	0	0	0	0	0	0	0	0	0	0	0	0	0	0	0	0	0	0	0	0	0	0	0	0	0	0	0	0	0	0	0	0	0	0	0	0	0	0	0	0	0	0	0	0	0
Slc47a1_XLOC_027420	Slc47a1	chr10:47632352-47666876	0	0	0	0	0	0	0	0	0	0	0	0	0	0	0	0	0	0	0	0	0	0	0	0	0	0	0	0	0	0	0	0	0	0	0	0	0	0	0	0	0	0	0	0	0	0	0
GL.346_XLOC_025838	LOC108352091	chr10:47690509-47695805	0	0	0	0	0	0	0	0	0	0	0	0	0	0	0	0	0	0	0	0	0	0	0	0	0	0	0	0	0	0	0	0	0	0	0	0	0	0	0	0	0	0	0	0	0	0	0
Rnf112_XLOC_027421	Rnf112	chr10:47719035-47754835	0	0	0	11	0	2	0	0	0	0	0	0	0	0	0	0	0	0	5	0	0	0	0	0	0	0	0	0	0	0	0	0	0	0	0	0	0	0	0	0	0	0	0	0	0	0	0
Mfap4_XLOC_025839	Mfap4	chr10:47765546-49003935	0	0	0	0	0	0	0	0	0	0	0	0	0	0	0	0	0	0	0	0	0	0	0	0	0	0	0	0	0	0	0	0	0	0	0	0	0	0	0	0	0	0	0	0	0	0	0
Mapk7_XLOC_027422	Mapk7	chr10:47768592-49009156	0	0	0	0	0	0	0	0	0	0	0	0	0	0	0	0	0	0	0	0	0	0	0	0	0	0	0	0	0	0	0	0	0	0	0	0	0	0	0	0	0	0	0	0	0	0	0
B9d1_XLOC_025840	B9d1	chr10:47784605-47796829	0	0	0	0	0	0	0	0	0	0	0	0	0	0	0	0	0	0	0	0	0	0	6	0	0	0	0	0	0	0	1	0	0	0	0	0	0	0	0	0	0	0	0	11	0	5	0
Epn2_XLOC_027423	Epn2	chr10:47793578-47857355	0	0	0	7	0	5	0	2	1	0	0	0	0	0	0	0	0	0	0	0	0	0	0	0	0	0	0	0	0	0	0	0	0	0	0	0	0	0	0	0	0	0	0	0	0	0	0
AC134746.1_XLOC_025841	AC134746.1	chr10:47919799-47921494	0	0	0	0	0	0	0	0	0	0	0	0	0	0	0	0	0	0	0	0	0	0	0	0	0	0	0	0	0	0	0	0	0	0	0	0	0	0	0	0	0	0	0	0	0	0	0
Grap_XLOC_025843	Grap	chr10:47930633-47949773	0	0	0	0	0	0	0	1	0	0	0	0	0	0	0	0	0	0	0	0	0	0	0	0	0	0	0	0	0	0	0	0	0	0	0	0	0	0	0	0	0	0	0	0	0	0	0
Slc5a10_XLOC_027424	Slc5a10	chr10:47950001-47996946	0	0	0	0	0	0	0	0	0	0	0	0	0	0	0	0	0	0	0	0	0	0	0	0	0	0	0	0	0	0	0	0	0	0	0	0	0	0	0	0	0	0	0	0	0	0	0
Fam83g_XLOC_025844	Fam83g	chr10:47961056-47983724	0	0	0	0	0	0	0	0	0	0	0	0	0	0	0	0	0	0	0	0	0	0	0	0	0	0	0	0	0	0	0	0	0	0	0	0	0	0	0	0	0	0	0	0	0	0	0
Prpsap2_XLOC_027425	Prpsap2	chr10:48008705-48044399	0	1	0	25	0	0	0	12	0	0	0	2	0	0	0	0	0	0	4	0	0	0	19	2	0	0	0	0	0	0	0	13	0	0	0	0	0	0	0	0	0	0	0	11	0	0	0
Ulk2_XLOC_027426	Ulk2	chr10:48044522-48129377	1	0	0	5	0	3	0	49	0	0	0	0	0	0	15	0	0	0	1	0	0	0	9	0	0	0	0	21	0	0	0	24	1	0	0	0	0	0	0	0	0	0	0	42	0	0	0
Akap10_XLOC_027427	Akap10	chr10:48143948-48210074	1	4	0	0	0	0	4	38	0	0	0	0	0	0	6	0	0	0	7	0	0	0	31	0	0	0	0	0	0	0	0	16	0	0	0	0	0	0	0	0	0	0	0	56	0	0	0
U6_XLOC_027428	U6	chr10:48166241-48166341	0	0	0	0	0	0	0	0	0	0	0	0	0	0	0	0	0	0	0	0	0	0	0	0	0	0	0	0	0	0	0	0	0	0	0	0	0	0	0	0	0	0	0	0	0	0	0
Specc1_XLOC_025848	Specc1	chr10:48240315-48542406	0	0	0	12	0	7	6	9	0	0	0	0	0	0	0	0	0	0	0	0	0	0	22	0	0	0	0	0	0	0	0	14	0	0	0	0	0	0	0	0	0	0	0	6	0	0	0
Adora2b_XLOC_025851	Adora2b	chr10:48569561-48586021	0	0	0	0	0	0	0	0	0	0	0	0	0	0	0	0	0	0	0	0	0	0	0	0	0	0	0	0	0	0	0	0	0	0	0	0	0	0	0	0	0	0	0	0	0	0	0
Zswim7_XLOC_027432	Zswim7	chr10:48587087-48599277	0	0	0	15	0	0	0	0	0	0	0	0	0	0	0	0	0	0	0	0	0	0	8	0	0	0	0	0	0	0	0	0	0	0	0	0	0	0	0	0	0	0	0	19	0	0	0
Ttc19_XLOC_025852	Ttc19	chr10:48599644-48628928	0	0	0	2	0	0	6	17	0	0	0	0	0	0	0	0	1	0	12	0	0	0	37	0	0	0	0	0	0	0	0	0	0	0	0	0	0	0	0	0	0	0	0	8	0	0	0
Ncor1_XLOC_027433	Ncor1	chr10:48623545-48773204	0	1	0	51	0	5	0	38	0	0	0	12	0	0	0	0	0	2	46	0	0	0	39	1	0	0	0	0	0	0	0	54	0	0	0	0	0	0	0	0	0	18	0	59	0	0	0
Pigl_XLOC_025855	Pigl	chr10:48773941-48834188	0	0	0	0	0	0	0	20	0	0	0	0	0	0	0	0	0	0	1	0	0	0	4	0	0	0	0	0	0	0	0	0	0	0	0	0	0	0	0	0	0	0	0	4	0	0	0
GL.1106_XLOC_027434	Cenpv	chr10:48846383-48880347	0	0	0	31	0	0	0	10	0	0	0	0	0	0	0	0	0	3	17	0	0	0	0	0	0	0	0	0	0	0	0	28	0	0	0	0	0	0	0	0	0	0	0	0	0	0	0
Ubb_XLOC_025857	Ubb	chr10:48879940-48882125	4	0	10	201	0	32	44	220	0	0	1	45	0	0	0	9	0	4	149	10	0	0	231	14	0	0	1	7	0	0	4	214	0	0	0	0	0	0	0	0	0	0	9	139	0	0	20
AABR07029741.3_XLOC_025858	AABR07029741.3	chr10:48890802-48890933	0	0	0	0	0	0	0	0	0	0	0	0	0	0	0	0	0	0	0	0	0	0	0	0	0	0	0	0	0	0	0	0	0	0	0	0	0	0	0	0	0	0	0	0	0	0	0
AABR07029741.1_XLOC_025859	AABR07029741.1	chr10:48902727-48902840	0	0	0	0	0	0	0	0	0	0	0	0	0	0	0	0	0	0	0	0	0	0	0	0	0	0	0	0	0	0	0	0	0	0	0	0	0	0	0	0	0	0	0	0	0	0	0
Trpv2_XLOC_025860	Trpv2	chr10:48903540-48925140	0	0	0	0	0	0	0	6	0	0	0	0	0	0	0	8	0	0	0	0	0	0	1	0	0	0	0	0	0	0	0	0	0	0	0	0	0	0	0	0	0	0	0	0	0	0	0
GL.356_XLOC_025861	LOC102552369	chr10:48927401-48931073	0	0	0	122	0	1	24	16	0	0	0	0	0	0	0	0	0	0	12	3	0	0	100	0	0	0	8	0	0	0	0	96	0	0	0	0	0	0	0	0	0	0	8	10	0	0	0
Lrrc75a_XLOC_027435	Lrrc75a	chr10:48930416-48944304	0	0	0	0	0	0	0	0	0	0	0	0	0	0	0	0	0	0	0	0	0	0	0	0	0	0	0	0	0	0	0	0	0	0	0	0	0	0	0	0	0	0	0	0	0	0	0
Mmgt2_XLOC_025862	Mmgt2	chr10:48984483-48992672	0	0	0	0	0	0	0	0	0	0	0	0	0	0	0	0	0	0	0	0	0	3	0	0	0	0	0	0	0	0	0	0	0	0	0	0	0	0	0	0	0	0	0	0	0	0	0
AABR07029742.2_XLOC_025863	AABR07029742.2	chr10:48995521-48995670	0	0	0	0	0	0	0	0	0	0	0	0	0	0	0	0	0	0	0	0	0	0	0	0	0	0	0	0	0	0	0	0	0	0	0	0	0	0	0	0	0	0	0	0	0	0	0
Rmi2_XLOC_026858	Rmi2	chr10:4905210-4910305	0	0	0	0	0	0	0	0	0	0	0	0	0	0	0	0	0	0	0	0	0	0	0	0	0	0	0	0	0	0	0	0	0	0	0	0	0	0	0	0	0	0	0	0	0	0	0
Zfp287_XLOC_027437	Zfp287	chr10:49132028-49150918	0	0	0	0	0	0	0	25	0	0	0	0	0	0	0	0	0	0	0	0	0	0	0	0	0	0	0	0	0	0	0	0	0	0	0	0	0	0	0	0	0	0	0	0	0	0	0
U6_XLOC_027438	U6	chr10:49170433-49170538	0	0	0	0	0	0	0	0	0	0	0	0	0	0	0	0	0	0	0	0	0	0	0	0	0	0	0	0	0	0	0	0	0	0	0	0	0	0	0	0	0	0	0	0	0	0	0
Gm24151_XLOC_025864	Gm24151	chr10:49182081-49184852	0	0	0	0	0	0	0	0	0	0	0	0	0	0	0	0	0	0	0	0	0	0	0	0	0	0	0	0	0	0	0	0	0	0	0	0	0	0	0	0	0	0	0	0	0	0	0
Zfp286a_XLOC_027439	Zfp286a	chr10:49185783-49196650	0	0	0	0	0	0	3	11	0	0	0	0	0	0	0	0	0	0	0	0	0	0	0	0	0	0	0	0	0	0	0	0	0	0	0	0	0	0	0	0	0	0	0	0	0	0	0
Trim16_XLOC_025865	Trim16	chr10:49231961-49254648	0	0	0	0	0	0	0	0	0	0	0	0	0	0	0	0	0	0	0	0	0	0	0	0	0	0	0	0	0	0	0	0	0	0	0	0	0	0	0	0	0	0	0	0	0	0	0
Fbxw10_XLOC_025866	Fbxw10	chr10:49259194-49296663	0	0	0	0	0	0	0	0	0	0	0	0	0	0	0	0	0	0	0	0	0	0	0	0	0	0	0	0	0	0	0	0	0	0	0	0	0	0	0	0	0	0	0	0	0	0	0
U4_XLOC_025868	U4	chr10:49279923-49280037	0	0	0	0	0	0	0	0	0	0	0	0	0	0	0	0	0	0	0	0	0	0	0	0	0	0	0	0	0	0	0	0	0	0	0	0	0	0	0	0	0	0	0	0	0	0	0
Tvp23b_XLOC_025869	Tvp23b	chr10:49299002-49311083	0	0	0	3	0	0	0	21	0	0	8	0	0	0	0	0	0	5	0	1	0	0	0	0	0	0	0	0	0	0	2	10	0	0	0	0	0	0	0	0	0	0	0	0	0	0	0
AABR07029768.2_XLOC_027441	AABR07029768.2	chr10:49333516-49335196	0	0	0	0	0	0	0	0	0	0	0	0	0	0	0	0	0	0	0	0	0	0	0	0	0	0	0	0	0	0	0	0	0	0	0	0	0	0	0	0	0	0	0	0	0	0	0
AABR07029768.1_XLOC_027442	AABR07029768.1	chr10:49358909-49361446	0	0	0	0	0	0	0	0	0	0	0	0	0	0	0	0	0	0	0	0	0	0	0	0	0	0	0	0	0	0	0	0	0	0	0	0	0	0	0	0	0	0	0	0	0	0	0
Cdrt4_XLOC_025871	Cdrt4	chr10:49368314-49400193	0	0	0	0	0	0	0	0	0	0	0	0	0	0	0	0	0	0	0	0	0	0	0	0	0	0	0	0	0	0	0	0	0	0	0	0	0	0	0	0	0	0	0	0	0	0	0
Prm1_XLOC_025310	Prm1	chr10:4945995-4946241	0	0	0	0	0	0	0	0	0	0	0	0	0	0	0	0	0	0	0	0	0	0	0	0	0	0	0	0	0	0	0	0	0	0	0	0	0	0	0	0	0	0	0	0	0	0	0
Tekt3_XLOC_025873	Tekt3	chr10:49472520-49507096	0	0	0	0	0	0	0	0	0	0	0	0	0	0	0	0	0	0	0	0	0	0	0	0	0	0	0	0	0	0	0	0	0	0	0	0	0	0	0	0	0	0	0	0	0	0	0
Prm2_XLOC_025311	Prm2	chr10:4950484-4950920	0	0	0	0	0	0	0	0	0	0	0	0	0	0	0	0	0	0	0	0	0	0	0	0	0	0	0	0	0	0	0	0	0	0	0	0	0	0	0	0	0	0	0	0	0	0	0
Prm3_XLOC_025312	Prm3	chr10:4951557-4952071	0	0	0	0	0	0	0	0	0	0	0	0	0	0	0	0	0	0	0	0	0	0	0	0	0	0	0	0	0	0	0	0	0	0	0	0	0	0	0	0	0	0	0	0	0	0	0
Pmp22_XLOC_025874	Pmp22	chr10:49538677-49568593	0	0	0	0	0	0	0	0	0	0	0	0	0	0	0	0	0	0	0	0	0	0	0	0	0	0	0	0	0	0	0	0	0	0	0	0	0	0	0	0	0	0	0	0	0	0	0
Tnp2_XLOC_025313	Tnp2	chr10:4953879-4954624	0	0	0	0	0	0	0	0	0	0	0	0	0	0	0	0	0	0	0	0	0	0	0	0	0	0	0	0	0	0	0	0	0	0	0	0	0	0	0	0	0	0	0	0	0	0	0
Socs1_XLOC_025314	Socs1	chr10:4956793-4958471	0	0	0	0	0	0	0	0	0	0	0	0	0	0	0	0	0	0	0	0	0	0	0	0	0	0	0	0	0	0	0	0	0	0	0	0	0	0	0	0	0	0	0	0	0	0	0
AABR07029769.1_XLOC_027443	AABR07029769.1	chr10:49606563-49622074	0	0	0	0	0	0	0	0	0	0	0	0	0	0	0	0	0	0	0	0	0	0	0	0	0	0	0	0	0	0	0	0	0	0	0	0	0	0	0	0	0	0	0	0	0	0	0
GL.1111_XLOC_026861	Clec16a	chr10:5002205-5196902	0	0	0	0	0	2	1	5	0	0	0	0	0	0	0	0	0	0	27	0	0	0	21	0	0	0	0	0	0	0	0	22	0	0	0	0	0	0	0	0	0	0	0	26	0	0	0
U6_XLOC_025878	U6	chr10:50199406-50199511	0	0	0	0	0	0	0	0	0	0	0	0	0	0	0	0	0	0	0	0	0	0	0	0	0	0	0	0	0	0	0	0	0	0	0	0	0	0	0	0	0	0	0	0	0	0	0
Hs3st3b1_XLOC_027445	Hs3st3b1	chr10:50369097-50402584	0	0	0	0	0	0	0	0	0	0	0	0	0	0	0	0	0	0	0	0	0	0	0	0	0	0	0	0	0	0	0	0	0	0	0	0	0	0	0	0	0	0	0	0	0	0	0
GL.1112_XLOC_027446	Cox10	chr10:50439653-50576564	0	0	0	2	0	0	0	10	0	0	0	0	0	0	0	0	0	0	0	0	0	0	0	0	0	0	0	0	0	0	0	0	0	0	0	0	0	0	0	0	0	0	0	22	0	0	0
Hs3st3a1_XLOC_025886	Hs3st3a1	chr10:50928309-51014562	0	0	0	0	0	0	0	0	0	0	0	0	0	0	0	0	0	0	0	0	0	0	0	0	0	0	0	0	0	0	0	0	0	0	0	0	0	0	0	0	0	0	0	0	0	0	0
Elac2_XLOC_025889	Elac2	chr10:51478364-51502989	0	0	0	0	0	0	0	2	0	0	0	0	0	0	0	0	0	0	5	0	0	0	8	0	0	0	0	0	0	0	0	25	0	0	0	0	0	0	0	0	0	0	0	22	0	0	0
GL.1114_XLOC_027453	Arhgap44	chr10:51500431-51669494	0	0	0	3	0	0	3	31	0	0	0	0	0	0	0	0	0	0	29	0	0	0	60	0	0	0	0	0	0	0	0	48	0	0	0	0	0	0	0	0	0	0	0	0	0	0	0
Myocd-AABR07029801.1_XLOC_027455	Myocd-AABR07029801.1	chr10:51683057-51778986	0	0	0	0	0	0	0	0	0	0	0	0	0	0	0	0	0	0	0	0	0	0	0	0	0	0	0	0	0	0	0	0	0	0	0	0	0	0	0	0	0	0	0	0	0	0	0
Myocd_XLOC_027455	Myocd	chr10:51683057-51778986	0	0	0	0	0	0	0	0	0	0	0	0	0	0	0	0	0	0	0	0	0	0	0	0	0	0	0	0	0	0	0	0	0	0	0	0	0	0	0	0	0	0	0	2	0	0	0
AC103514.1_XLOC_025315	AC103514.1	chr10:5183793-5183954	0	0	0	0	0	0	0	0	0	0	0	0	0	0	0	0	0	0	0	0	0	0	0	0	0	0	0	0	0	0	0	0	0	0	0	0	0	0	0	0	0	0	0	0	0	0	0
Dexi_XLOC_025316	Dexi	chr10:5199226-5211932	5	0	0	0	0	0	0	10	0	0	0	0	0	0	0	0	0	0	0	0	0	0	14	0	0	0	0	0	0	0	0	0	0	0	0	0	0	0	0	0	0	0	0	5	0	0	0
AABR07029803.1_XLOC_027456	AABR07029803.1	chr10:52023215-52028736	0	0	0	0	0	0	0	0	0	0	0	0	0	0	0	0	0	0	0	0	0	0	0	0	0	0	0	0	0	0	0	0	0	0	0	0	0	0	0	0	0	0	0	0	0	0	0
Ciita_XLOC_026862	Ciita	chr10:5213350-5260608	0	0	0	0	0	0	0	0	0	0	0	0	0	0	0	0	0	0	0	0	0	0	0	0	0	0	0	0	0	0	0	0	0	0	0	0	0	0	0	0	0	0	0	0	0	0	0
Map2k4_XLOC_027458	Map2k4	chr10:52193664-52294684	0	0	1	32	0	0	5	0	0	0	0	0	0	0	0	0	0	1	45	0	0	1	77	0	0	0	0	0	0	0	0	0	0	0	0	0	0	0	0	0	0	0	0	5	0	0	0
Mir744_XLOC_027459	Mir744	chr10:52243175-52244220	0	0	0	0	0	5	0	0	0	0	0	0	0	0	0	0	0	0	0	0	0	0	0	0	0	0	0	0	0	0	0	0	0	0	0	0	0	0	0	0	0	0	0	0	0	0	0
Zfp18_XLOC_025893	Zfp18	chr10:52327682-52349624	0	0	0	0	0	0	0	5	0	0	0	0	0	0	0	0	0	0	0	0	0	0	0	0	0	0	0	0	0	0	0	0	0	0	0	0	0	0	0	0	0	0	0	0	0	0	0
Dnah9_XLOC_027461	Dnah9	chr10:52351092-52711004	0	0	0	0	0	0	0	17	0	0	0	0	0	0	0	0	0	0	0	0	0	0	0	0	0	0	0	0	0	0	0	0	0	0	0	0	0	0	0	0	0	6	0	0	0	0	0
AABR07029809.1_XLOC_027462	AABR07029809.1	chr10:52478050-52483325	0	0	0	0	0	0	0	0	0	0	0	0	0	0	0	0	0	0	0	0	0	0	0	0	0	0	0	0	0	0	0	0	0	0	0	0	0	0	0	0	0	0	0	0	0	0	0
Shisa6_XLOC_027465	Shisa6	chr10:52715528-53037816	0	0	0	17	0	0	0	7	0	0	0	0	0	0	0	0	0	0	0	0	0	0	0	0	0	0	0	0	0	0	0	0	0	0	0	0	0	0	0	0	0	0	0	1	0	0	0
Tvp23a_XLOC_025317	Tvp23a	chr10:5300341-5337106	0	0	0	34	0	0	7	0	0	0	0	0	0	0	0	0	0	0	0	0	0	0	0	0	0	0	0	0	0	0	0	0	0	0	0	0	0	0	0	0	0	0	0	16	0	0	0
Nubp1_XLOC_026864	Nubp1	chr10:5332625-5345431	0	0	0	0	0	0	0	7	0	0	0	0	0	0	1	0	0	0	7	0	0	0	0	0	0	0	0	0	0	0	0	8	0	0	0	0	0	0	0	0	0	0	0	3	0	0	0
Pirt_XLOC_025901	Pirt	chr10:53466870-53481770	0	0	0	0	0	0	0	0	0	0	0	0	0	0	0	0	0	0	0	0	0	0	0	0	0	0	0	0	0	0	0	0	0	0	0	0	0	0	0	0	0	0	0	0	0	0	0
Tekt5_XLOC_025320	Tekt5	chr10:5353007-5389684	0	0	0	0	0	0	0	0	0	0	0	0	0	0	0	0	0	0	0	0	0	0	0	0	0	0	0	0	0	0	0	0	0	0	0	0	0	0	0	0	0	0	0	0	0	0	0
Tmem220_XLOC_025902	Tmem220	chr10:53570980-53579994	0	0	0	0	0	16	0	0	0	0	0	0	0	0	0	0	0	0	0	0	0	0	0	0	0	0	0	0	0	0	0	0	0	0	0	0	0	0	0	0	0	0	0	0	0	0	0
Adprm_XLOC_027469	Adprm	chr10:53582004-53596220	0	0	0	0	0	0	0	29	0	0	0	0	0	0	0	0	0	0	1	0	0	0	15	0	0	0	0	0	0	0	1	6	0	0	0	0	0	0	0	0	0	0	0	0	0	0	0
Sco1_XLOC_025903	Sco1	chr10:53595834-53608447	3	0	0	24	0	0	0	20	0	0	0	0	0	0	0	0	0	0	3	0	0	0	19	6	0	0	0	0	0	0	0	0	0	0	0	0	0	0	0	0	0	0	0	0	0	0	0
Myh3_XLOC_025905	Myh3	chr10:53621375-53645194	0	0	0	0	0	0	0	0	0	0	0	0	0	0	0	0	0	0	0	0	0	0	0	0	0	0	0	0	0	0	0	0	0	0	0	0	0	0	0	0	0	0	0	0	0	0	0
AABR07029830.1_XLOC_025906	AABR07029830.1	chr10:53642755-53642826	0	0	0	0	0	0	0	0	0	0	0	0	0	0	0	0	0	0	0	0	0	0	0	0	0	0	0	0	0	0	0	0	0	0	0	0	0	0	0	0	0	0	0	0	0	0	0
AABR07029831.1_XLOC_027470	AABR07029831.1	chr10:53679793-53685916	0	0	0	0	0	0	0	0	0	0	0	0	0	0	0	0	0	0	0	0	0	0	0	0	0	0	0	0	0	0	0	0	0	0	0	0	0	0	0	0	0	0	0	0	0	0	0
Myh2_XLOC_025907	Myh2	chr10:53733190-53738164	0	0	0	0	0	0	0	0	0	0	0	0	0	0	0	0	0	0	0	0	0	0	0	0	0	0	0	0	0	0	0	0	0	0	0	0	0	0	0	0	0	0	0	0	0	0	0
Myh4_XLOC_025908	Myh4	chr10:53740841-53764610	0	0	0	0	0	0	0	0	0	0	0	0	0	0	0	0	0	0	0	0	0	0	0	0	0	0	0	0	0	0	0	0	0	0	0	0	0	0	0	0	0	0	0	0	0	0	0
Myh4_XLOC_025909	Myh4	chr10:53778459-53801603	0	0	0	0	0	0	0	0	0	0	0	0	0	0	0	0	0	0	0	0	0	0	0	0	0	0	0	0	0	0	0	0	0	0	0	0	0	0	0	0	0	0	0	0	0	0	0
Myh8_XLOC_025910	Myh8	chr10:53818818-53848490	0	0	0	0	0	0	0	0	0	0	0	0	0	0	0	0	0	0	0	0	0	0	0	0	0	0	0	0	0	0	0	0	0	0	0	0	0	0	0	0	0	0	0	0	0	0	0
7SK_XLOC_025911	7SK	chr10:53921196-53921494	0	0	0	0	0	0	0	0	0	0	0	0	0	0	0	0	0	0	0	0	0	0	0	0	0	0	0	0	0	0	0	0	0	0	0	0	0	0	0	0	0	0	0	0	0	0	0
AABR07029836.1_XLOC_025912	AABR07029836.1	chr10:53922198-53927575	0	0	0	0	0	0	0	0	0	0	0	0	0	0	0	0	0	0	0	0	0	0	0	0	0	0	0	0	0	0	0	0	0	0	0	0	0	0	0	0	0	0	0	0	0	0	0
Gas7_XLOC_025913	Gas7	chr10:54000435-54240950	3	0	0	60	0	0	7	1	0	29	0	1	0	0	0	0	0	0	25	18	0	0	10	0	0	0	0	29	0	0	0	0	0	0	0	0	0	0	0	0	0	0	0	34	0	0	0
Rcvrn_XLOC_025914	Rcvrn	chr10:54246250-54253996	0	0	0	0	0	0	0	0	0	0	0	0	0	0	0	0	0	0	0	0	0	0	0	0	0	0	0	0	0	0	0	0	0	0	0	0	0	0	0	0	0	0	0	0	0	0	0
Glp2r_XLOC_027471	Glp2r	chr10:54260290-54323439	0	0	0	0	0	0	0	0	0	0	0	0	0	0	0	0	0	0	0	0	0	0	0	0	0	0	0	0	0	0	0	0	0	0	0	0	0	0	0	0	0	0	0	0	0	0	0
Emp2_XLOC_025321	Emp2	chr10:5433248-5467839	0	0	0	0	0	0	0	0	0	0	0	0	0	0	0	0	0	0	0	0	0	0	0	0	0	0	0	0	0	0	0	0	0	0	0	0	0	0	0	0	0	0	0	0	0	0	0
Dhrs7c_XLOC_025916	Dhrs7c	chr10:54352270-54370653	0	0	0	0	0	0	0	0	0	0	0	0	0	0	0	0	0	0	0	0	0	0	0	0	0	0	0	0	0	0	0	0	0	0	0	0	0	0	0	0	0	0	0	0	0	0	0
Usp43_XLOC_027472	Usp43	chr10:54406577-54467956	0	0	0	0	0	0	0	0	0	0	0	0	0	0	0	0	0	0	0	0	0	0	0	0	0	0	0	0	0	0	0	0	0	0	0	0	0	0	0	0	0	0	0	0	0	0	0
Cfap52_XLOC_027473	Cfap52	chr10:54470841-54491890	0	0	0	0	0	0	0	0	0	0	0	0	0	0	0	0	0	0	0	0	0	0	0	0	0	0	0	0	0	0	0	0	0	0	0	0	0	0	0	0	0	0	0	0	0	0	0
Stx8_XLOC_025917	Stx8	chr10:54512835-54753420	0	0	0	13	0	0	1	0	0	0	0	0	0	0	0	0	0	0	0	0	0	0	63	0	0	0	0	0	0	0	0	5	0	0	0	0	0	0	0	0	0	0	0	7	0	0	0
Abcc1_XLOC_026823	Abcc1	chr10:545852-672243	1	0	0	0	0	0	1	1	0	0	0	0	0	0	0	0	0	0	0	0	0	0	2	0	0	0	0	0	0	0	0	0	0	0	0	0	0	0	0	0	0	0	0	0	0	0	0
Atf7ip2_XLOC_026865	Atf7ip2	chr10:5475342-5519816	0	0	0	0	0	0	0	0	0	0	0	0	0	0	0	0	0	0	0	0	0	0	0	0	0	0	0	0	0	0	0	0	0	0	0	0	0	0	0	0	0	0	0	0	0	0	0
Ntn1_XLOC_027474	Ntn1	chr10:54761997-54967671	0	0	0	0	0	0	0	0	0	0	0	0	0	0	0	0	0	0	0	0	0	0	0	0	0	0	0	0	0	0	0	0	0	0	0	0	0	0	0	0	0	0	0	0	0	0	0
AABR07029842.1_XLOC_025918	AABR07029842.1	chr10:54769632-54769754	0	0	0	0	0	0	0	0	0	0	0	0	0	0	0	0	0	0	0	0	0	0	0	0	0	0	0	0	0	0	0	0	0	0	0	0	0	0	0	0	0	0	0	0	0	0	0
Pik3r5_XLOC_025919	Pik3r5	chr10:55058434-55079279	0	0	0	0	0	0	0	0	0	0	0	0	0	0	0	0	0	0	0	0	0	0	0	0	0	0	0	0	0	0	0	0	0	0	0	0	0	0	0	0	0	0	0	0	0	0	0
Pik3r6_XLOC_025920	Pik3r6	chr10:55100632-55134430	0	0	0	0	0	0	0	0	0	0	0	0	0	0	0	0	0	0	0	0	0	0	17	0	0	0	0	0	0	0	0	0	0	0	0	0	0	0	0	0	0	0	0	0	0	0	0
Mfsd6l_XLOC_025921	Mfsd6l	chr10:55138633-55140726	0	0	0	0	0	0	0	0	0	0	0	0	0	0	0	0	0	0	0	0	0	0	0	0	0	0	0	0	0	0	0	0	0	0	0	0	0	0	0	0	0	0	0	0	0	0	0
Ccdc42_XLOC_025922	Ccdc42	chr10:55169339-55179491	0	0	0	0	0	0	0	0	0	0	0	0	0	0	0	0	0	0	0	0	0	0	0	0	0	0	0	0	0	0	0	0	0	0	0	0	0	0	0	0	0	0	0	0	0	0	0
AABR07029847.1_XLOC_027480	AABR07029847.1	chr10:55222314-55223627	0	0	0	0	0	0	0	0	0	0	0	0	0	0	0	0	0	0	0	0	0	0	0	0	0	0	0	0	0	0	0	0	0	0	0	0	0	0	0	0	0	0	0	0	0	0	0
Rpl39l_XLOC_026866	Rpl39l	chr10:5525872-5825304	0	0	0	0	0	0	0	0	0	0	0	0	0	0	0	0	0	0	0	0	0	0	0	0	0	0	0	0	0	0	0	0	0	0	0	0	0	0	0	0	0	0	0	0	0	0	0
Myh10_XLOC_025923	Myh10	chr10:55275411-55407523	0	0	1	90	0	0	19	96	0	0	8	0	0	0	0	0	0	1	80	19	0	2	156	1	0	0	0	0	0	0	0	96	0	0	0	0	0	0	0	0	0	2	0	65	0	6	1
Ndel1_XLOC_027481	Ndel1	chr10:55411103-55444830	0	0	5	15	0	17	2	28	0	0	0	0	0	0	0	0	0	0	47	0	0	0	22	0	0	0	0	0	0	0	0	0	0	0	0	0	0	0	0	0	0	0	3	24	0	0	0
Rnf222_XLOC_025924	Rnf222	chr10:55478298-55484845	0	0	0	0	0	0	0	0	0	0	0	0	0	0	0	0	0	0	0	0	0	0	0	0	0	0	0	0	0	0	0	0	0	0	0	0	0	0	0	0	0	0	0	0	0	0	0
Rpl26_XLOC_025925	Rpl26	chr10:55492210-55496213	0	0	0	12	0	0	2	45	5	0	0	5	0	0	0	6	0	0	18	1	0	0	24	0	0	0	0	18	0	0	0	22	0	0	0	0	0	0	0	0	0	0	2	26	0	0	0
U6_XLOC_025926	U6	chr10:55500032-55500136	0	0	0	0	0	0	0	0	0	0	0	0	0	0	0	0	0	0	0	0	0	0	0	0	0	0	0	0	0	0	0	0	0	0	0	0	0	0	0	0	0	0	0	0	0	0	0
Odf4_XLOC_027482	Odf4	chr10:55510340-55515885	0	0	0	0	0	0	0	0	0	0	0	0	0	0	0	0	0	0	0	0	0	0	0	0	0	0	0	0	0	0	0	0	0	0	0	0	0	0	0	0	0	0	0	0	0	0	0
Arhgef15_XLOC_027483	Arhgef15	chr10:55532077-55544429	0	0	0	6	0	0	0	0	0	0	0	0	0	0	0	0	0	0	0	0	0	0	0	0	0	0	0	0	0	0	0	0	0	0	0	0	0	0	0	0	0	0	0	0	0	0	0
Slc25a35_XLOC_025927	Slc25a35	chr10:55554982-55559326	0	0	0	0	0	0	0	0	0	0	0	0	0	0	0	0	0	0	0	0	0	0	0	0	0	0	0	0	0	0	0	0	0	0	0	0	0	0	0	0	0	0	0	0	0	0	0
Rangrf_XLOC_027484	Rangrf	chr10:55558815-55561158	0	0	0	20	0	0	4	8	0	0	0	0	0	0	0	0	0	0	1	0	0	0	0	0	0	0	0	0	0	0	0	0	0	0	0	0	0	0	0	0	0	0	0	0	0	0	0
Pfas-AC126877.1_XLOC_027485	Pfas-AC126877.1	chr10:55569054-55589978	0	0	0	6	0	0	0	0	0	0	0	0	0	0	0	0	0	0	0	0	0	0	0	0	0	0	0	0	0	0	0	0	0	0	0	0	0	0	0	0	0	0	0	0	0	0	1
Pfas_XLOC_027485	Pfas	chr10:55583944-55589978	0	0	0	0	0	0	0	0	0	0	0	0	0	0	0	0	0	0	0	0	0	0	0	0	0	0	0	0	0	0	0	0	0	0	0	0	0	0	0	0	0	0	0	0	0	0	0
AC129753.3_XLOC_025928	AC129753.3	chr10:55590057-55596046	0	0	0	0	0	0	0	0	0	0	0	0	0	0	0	0	0	0	0	0	0	0	0	0	0	0	0	0	0	0	0	0	0	0	0	0	0	0	0	0	0	0	0	0	0	0	0
Ctc1_XLOC_025929	Ctc1	chr10:55596344-55616880	0	0	0	1	0	8	0	0	0	0	0	0	0	0	0	0	0	0	0	0	0	0	10	0	0	0	0	0	0	0	0	0	0	0	0	0	0	0	0	0	0	0	0	0	0	0	0
AC129753.2_XLOC_025930	AC129753.2	chr10:55617420-55618797	0	0	0	0	0	0	0	0	0	0	0	0	0	0	0	0	0	0	0	0	0	0	0	0	0	0	0	0	0	0	0	0	0	0	0	0	0	0	0	0	0	0	0	0	0	0	0
Aurkb_XLOC_025931	Aurkb	chr10:55626741-55636404	0	0	0	0	0	0	0	0	0	0	0	0	0	0	0	0	0	0	0	0	0	0	0	0	0	0	0	0	0	0	0	0	0	0	0	0	0	0	0	0	0	0	0	0	0	0	0
Borcs6_XLOC_025932	Borcs6	chr10:55642049-55644724	0	0	0	0	0	0	0	3	0	0	0	0	0	0	0	0	0	0	0	1	0	0	17	0	0	0	0	0	0	0	0	20	0	0	0	0	0	0	0	0	1	0	0	1	0	0	0
AC129753.1_XLOC_027486	AC129753.1	chr10:55642193-55642681	0	0	0	0	0	0	0	0	0	0	0	0	0	0	0	0	0	0	0	0	0	0	0	0	0	0	0	0	0	0	0	0	0	0	0	0	0	0	0	0	0	0	0	0	0	0	0
Tmem107_XLOC_025933	Tmem107	chr10:55653841-55655993	0	0	0	0	0	0	0	0	0	0	0	0	0	0	0	0	0	0	0	0	0	0	0	0	0	0	0	0	0	0	0	1	0	0	0	0	0	0	0	0	0	0	0	0	0	0	0
U8_XLOC_025933	U8	chr10:55656405-55656540	0	0	0	0	0	0	0	0	0	0	0	0	0	0	0	0	0	0	0	0	0	0	0	0	0	0	0	0	0	0	0	0	0	0	0	0	0	0	0	0	0	0	0	0	0	0	0
Vamp2_XLOC_025934	Vamp2	chr10:55675489-55680806	11	0	3	31	0	22	27	48	0	0	0	1	0	0	1	0	0	3	13	5	0	2	134	2	0	0	2	4	0	0	0	25	0	0	0	0	0	0	0	0	0	1	0	37	0	0	1
Per1_XLOC_025935	Per1	chr10:55681882-55697429	0	0	0	0	0	0	0	0	0	0	0	0	0	0	0	0	0	0	1	0	0	0	20	0	0	0	0	0	0	0	0	0	0	0	0	0	0	0	0	0	0	0	0	2	0	0	0
Hes7_XLOC_025936	Hes7	chr10:55707164-55709687	0	0	0	0	0	0	0	0	0	0	0	0	0	0	0	0	0	0	0	0	0	0	0	0	0	0	0	0	0	0	0	0	0	0	0	0	0	0	0	0	0	0	0	0	0	0	0
Aloxe3_XLOC_025937	Aloxe3	chr10:55711959-55735915	0	0	0	0	0	0	0	0	0	0	0	0	0	0	0	0	0	0	0	0	0	0	0	0	0	0	0	0	0	0	0	0	0	0	0	0	0	0	0	0	0	0	0	1	0	0	0
AABR07072133.1_XLOC_027487	AABR07072133.1	chr10:55741082-55741177	0	0	0	0	0	0	0	0	0	0	0	0	0	0	0	0	0	0	0	0	0	0	0	0	0	0	0	0	0	0	0	0	0	0	0	0	0	0	0	0	0	0	0	0	0	0	0
Alox12b_XLOC_025938	Alox12b	chr10:55744646-55756524	0	0	0	0	0	0	0	0	0	0	0	0	0	0	0	0	0	0	0	0	0	0	0	0	0	0	0	0	0	0	0	0	0	0	0	0	0	0	0	0	0	0	0	0	0	0	0
Alox15b_XLOC_027489	Alox15b	chr10:55774173-55783489	0	0	0	0	0	0	0	0	0	0	0	0	0	0	0	0	0	0	0	0	0	0	0	0	0	0	0	0	0	0	0	0	0	0	0	0	0	0	0	0	0	0	0	0	0	0	0
Gucy2d_XLOC_027490	Gucy2d	chr10:55835695-55851235	0	0	0	0	0	0	0	0	0	0	0	0	0	0	0	0	0	0	0	0	0	0	0	0	0	0	0	0	0	0	0	0	0	0	0	0	0	0	0	0	0	0	0	0	0	0	0
U6_XLOC_025940	U6	chr10:55854652-55856105	0	0	0	0	0	0	0	0	0	0	0	0	0	0	0	0	0	0	0	0	0	0	0	0	0	0	0	0	0	0	0	0	0	0	0	0	0	0	0	0	0	0	0	0	0	0	0
Cntrob_XLOC_027491	Cntrob	chr10:55901981-55924188	0	0	0	0	0	0	0	0	0	0	0	0	0	0	29	0	0	0	0	0	0	0	0	0	0	0	0	0	0	0	0	0	0	0	0	0	0	0	0	0	0	0	0	0	0	0	0
Trappc1_XLOC_025941	Trappc1	chr10:55924805-55926738	1	4	0	89	0	1	4	210	0	0	0	0	0	0	0	0	0	0	41	2	0	0	92	38	0	0	0	0	0	0	0	3	0	0	0	0	0	0	0	0	0	0	0	27	0	0	0
Kcnab3_XLOC_025942	Kcnab3	chr10:55927164-55934030	0	0	0	1	0	0	0	7	0	0	0	0	0	0	0	0	0	0	0	0	0	0	6	0	0	0	0	0	0	0	0	0	0	0	0	0	0	0	0	0	0	0	0	0	0	0	0
Rnf227_XLOC_025943	Rnf227	chr10:55940533-55942525	0	0	0	16	0	0	0	32	2	0	0	0	0	0	0	0	0	0	11	0	0	0	40	0	0	0	0	0	0	0	0	51	0	0	0	0	0	0	0	0	0	0	5	8	0	0	0
Chd3_XLOC_027492	Chd3	chr10:55943397-55969598	0	0	0	47	0	18	35	29	0	0	0	0	0	0	3	6	0	12	41	0	0	0	63	6	0	0	0	0	0	0	0	32	0	0	0	0	0	0	0	0	0	3	0	24	0	0	0
AABR07029856.1_XLOC_027493	AABR07029856.1	chr10:55950797-55950936	0	0	0	0	0	0	0	0	0	0	0	0	0	0	0	0	0	0	0	0	0	0	1	0	0	0	0	0	0	0	0	0	0	0	0	0	0	0	0	0	0	0	0	0	0	0	0
Naa38_XLOC_025944	Naa38	chr10:55969397-55999854	0	0	17	85	0	31	9	210	0	0	0	18	0	1	0	37	0	0	47	12	0	5	230	0	0	0	0	0	0	0	0	139	0	0	0	0	0	0	0	0	0	0	12	40	0	0	0
Cyb5d1_XLOC_027494	Cyb5d1	chr10:55993057-55997366	0	0	0	6	0	0	0	11	0	0	0	0	0	0	0	0	0	0	5	0	0	0	15	0	0	0	0	0	0	0	0	12	0	0	0	0	0	0	0	0	0	0	0	0	0	0	0
Tmem88_XLOC_027495	Tmem88	chr10:55998530-56000225	0	0	0	0	0	0	0	0	0	0	0	0	0	0	0	0	0	0	0	0	0	0	0	0	0	0	0	32	0	0	0	0	0	0	0	0	0	0	0	0	0	0	0	0	0	0	0
Kdm6b_XLOC_027496	Kdm6b	chr10:56000467-56011218	0	0	0	0	0	0	0	11	0	0	0	0	0	0	0	0	0	0	0	0	0	0	0	0	0	0	0	0	0	0	0	0	0	0	0	0	0	0	0	0	0	0	0	11	0	0	0
Dnah2_XLOC_027497	Dnah2	chr10:56029029-56154548	0	0	0	0	0	0	0	0	0	0	0	0	0	0	0	0	0	0	0	0	0	0	0	0	0	0	0	0	0	0	0	0	0	0	0	0	0	0	0	0	0	0	0	0	0	0	0
Efnb3_XLOC_027500	Efnb3	chr10:56161424-56167426	1	0	0	32	0	0	0	21	0	0	0	0	0	0	0	0	0	0	1	4	0	0	28	0	0	0	0	2	0	0	0	0	8	0	0	0	0	0	0	0	1	0	0	12	0	0	20
Wrap53_XLOC_027501	Wrap53	chr10:56169021-56185863	0	0	0	0	0	0	0	4	0	0	0	0	0	0	0	0	0	0	0	1	0	0	2	0	0	0	0	0	0	0	0	0	0	0	0	0	0	0	0	0	0	0	0	0	0	0	0
Tp53_XLOC_025946	Tp53	chr10:56186786-56198546	0	0	0	0	0	0	0	0	0	0	0	0	0	0	0	0	0	0	22	0	0	0	0	0	0	0	0	0	0	0	0	0	0	0	0	0	0	0	0	0	0	0	0	3	0	0	0
Atp1b2_XLOC_027502	Atp1b2	chr10:56205297-56211873	0	0	0	2	0	3	0	0	0	0	2	7	0	0	0	0	0	0	0	8	0	0	9	0	0	0	0	0	0	0	0	40	0	0	0	0	0	0	0	0	0	1	0	1	0	0	0
Shbg_XLOC_027503	Shbg	chr10:56219497-56237317	0	0	0	0	0	0	0	0	0	0	0	0	0	0	0	0	0	0	14	0	0	0	2	0	0	0	0	0	0	0	0	0	0	0	0	0	0	0	0	0	0	0	0	0	0	0	0
Sat2_XLOC_025947	Sat2	chr10:56227888-56231847	1	0	13	2	0	0	1	53	0	0	0	0	0	0	0	0	0	0	0	0	0	0	3	0	0	0	0	0	0	0	0	0	0	0	0	0	0	0	0	0	0	0	0	27	0	0	0
Fxr2_XLOC_025948	Fxr2	chr10:56237814-56258240	0	0	1	26	0	1	1	37	0	0	0	0	0	0	0	0	0	0	0	0	0	0	29	0	0	0	0	6	0	0	0	22	0	0	0	0	0	0	0	0	0	0	0	2	0	0	0
Sox15_XLOC_025949	Sox15	chr10:56260500-56261661	0	0	0	2	0	0	0	0	0	0	0	0	0	0	0	0	0	0	0	0	0	0	0	0	0	0	0	0	0	0	0	0	0	0	0	0	0	0	0	0	0	0	0	0	0	0	0
Mpdu1_XLOC_027504	Mpdu1	chr10:56261432-56267730	0	0	0	2	0	0	2	14	0	0	0	0	0	0	0	0	0	0	2	0	0	0	39	0	0	0	0	0	0	0	0	0	0	0	0	0	0	0	0	0	0	0	0	0	0	0	0
Cd68_XLOC_027505	Cd68	chr10:56268720-56270640	0	0	0	0	0	0	0	0	0	0	0	0	0	0	0	0	0	0	0	0	0	0	0	0	0	0	0	0	0	0	0	0	0	0	0	0	0	0	0	0	0	0	0	0	0	0	0
Eif4a1_XLOC_027505	Eif4a1	chr10:56271262-56276767	0	0	0	117	0	2	1	23	6	0	0	9	0	0	0	0	0	0	37	0	0	0	72	0	0	0	0	0	0	0	3	88	0	0	0	0	0	0	0	0	0	2	6	29	0	0	0
Senp3_XLOC_027505	Senp3	chr10:56277614-56286586	0	0	0	15	0	9	0	1	0	0	0	0	0	0	0	0	0	0	16	0	0	0	1	0	0	0	0	0	0	0	0	0	0	0	0	0	0	0	0	0	0	0	0	2	0	0	0
Tnfsf13_XLOC_027506	Tnfsf13	chr10:56286938-56290611	0	0	0	0	0	0	0	0	0	0	0	0	0	0	0	0	0	0	0	0	0	0	0	0	0	0	0	0	0	0	0	0	0	0	0	0	0	0	0	0	0	0	0	0	0	0	0
Tnfsf12_XLOC_027507	Tnfsf12	chr10:56290787-56299791	0	0	0	0	0	0	0	0	0	0	0	0	0	0	0	0	0	0	0	0	0	0	0	0	0	0	0	0	0	0	0	0	0	0	0	0	0	0	0	0	0	0	0	5	0	0	0
Polr2a_XLOC_027508	Polr2a	chr10:56339284-56365300	1	0	0	0	0	0	0	4	0	0	0	0	0	0	0	0	0	0	0	29	0	0	21	0	0	0	0	0	0	0	0	0	0	0	0	0	0	0	0	0	0	0	0	0	0	0	0
Slc35g3_XLOC_027509	Slc35g3	chr10:56365675-56368360	0	0	0	0	0	0	0	0	0	0	0	0	0	0	0	0	0	0	0	0	0	0	0	0	0	0	0	0	0	0	0	0	0	0	0	0	0	0	0	0	0	0	0	0	0	0	0
Zbtb4_XLOC_025951	Zbtb4	chr10:56372369-56390305	0	1	0	69	0	0	15	48	0	0	0	0	0	0	0	0	1	0	35	0	0	2	39	2	0	0	0	0	0	0	13	34	0	0	0	0	0	0	0	0	0	0	0	31	0	0	0
Chrnb1_XLOC_027510	Chrnb1	chr10:56390464-56403188	0	0	0	0	0	0	0	0	0	0	0	0	0	0	0	0	0	0	0	0	0	0	0	0	0	0	0	14	0	0	0	0	0	0	0	0	0	0	0	0	0	0	0	0	0	0	0
Fgf11_XLOC_027511	Fgf11	chr10:56403281-56407091	0	0	0	13	0	1	0	31	0	0	0	0	0	0	0	0	0	0	2	0	0	0	10	0	0	0	0	0	0	0	0	1	0	0	0	0	0	0	0	0	0	0	0	12	0	0	0
Tmem102_XLOC_027512	Tmem102	chr10:56410918-56412544	0	0	0	0	0	0	0	0	0	0	0	0	0	0	0	0	0	0	0	0	0	0	0	0	0	0	0	0	0	0	0	0	0	0	0	0	0	0	0	0	0	0	0	0	0	0	0
AABR07029862.1_XLOC_025952	AABR07029862.1	chr10:56411028-56411324	0	0	0	0	0	0	0	0	0	0	0	0	0	0	0	0	0	0	0	0	0	0	0	0	0	0	0	0	0	0	0	0	0	0	0	0	0	0	0	0	0	0	0	0	0	0	0
Spem2_XLOC_027513	Spem2	chr10:56424164-56426012	0	0	0	0	0	0	0	0	0	0	0	0	0	0	0	0	0	0	0	0	0	0	0	0	0	0	0	0	0	0	0	0	0	0	0	0	0	0	0	0	0	0	0	0	0	0	0
Nlgn2_XLOC_027516	Nlgn2	chr10:56430085-56445228	0	0	0	4	0	0	0	13	0	0	0	0	0	0	0	0	0	0	0	0	0	0	9	0	0	0	0	0	0	0	0	4	0	0	0	0	0	0	0	0	0	1	0	3	0	0	0
Tmem256_XLOC_025953	Tmem256	chr10:56445912-56448881	1	0	0	18	0	0	1	107	0	0	0	0	0	0	6	0	0	0	24	0	0	0	57	0	0	0	0	0	0	0	0	70	0	0	0	0	0	0	0	0	1	0	0	23	0	0	0
Tnk1_XLOC_027517	Tnk1	chr10:56452209-56465393	0	0	0	0	0	0	0	0	0	0	0	0	0	0	0	0	0	0	0	0	0	0	0	0	0	0	0	0	0	0	0	0	0	0	0	0	0	0	0	0	0	0	0	0	0	0	0
Tmem95_XLOC_027518	Tmem95	chr10:56486778-56488723	0	0	0	0	0	0	0	0	0	0	0	0	0	0	0	0	0	0	0	0	0	0	0	0	0	0	0	0	0	0	0	0	0	0	0	0	0	0	0	0	0	0	0	0	0	0	0
Kctd11_XLOC_027519	Kctd11	chr10:56488933-56491715	0	0	0	0	0	0	0	0	0	0	0	0	0	0	0	0	0	0	0	0	0	0	0	0	0	0	0	0	0	0	0	0	0	0	0	0	0	0	0	0	0	0	0	0	0	0	0
Acap1_XLOC_027520	Acap1	chr10:56492300-56506446	0	0	0	0	0	0	0	0	0	0	0	0	0	0	0	0	0	0	0	0	0	0	0	0	0	0	0	0	0	0	0	0	0	0	0	0	0	0	0	0	0	0	0	0	0	0	0
LOC497940_XLOC_027520	LOC497940	chr10:56506733-56511676	0	0	0	0	0	0	0	0	0	0	0	0	0	0	0	0	0	0	0	0	0	0	0	0	0	0	0	0	0	0	0	0	0	0	0	0	0	0	0	0	0	0	0	0	0	0	0
Neurl4_XLOC_025955	Neurl4	chr10:56512615-56524234	2	0	0	13	0	0	0	22	0	0	0	0	0	0	0	0	0	0	7	0	0	0	16	0	0	0	0	0	0	0	0	0	0	0	0	0	0	0	0	0	0	0	0	0	0	0	0
Gps2_XLOC_025956	Gps2	chr10:56524435-56526983	0	0	0	1	0	0	0	25	0	0	7	0	0	0	0	0	0	0	2	7	0	0	1	0	0	0	0	0	0	0	0	7	0	0	0	0	0	0	0	0	0	0	2	0	0	0	0
Eif5a_XLOC_027521	Eif5a	chr10:56526594-56545235	1	0	1	56	0	0	3	52	0	0	13	4	0	0	0	0	0	1	37	8	0	2	68	0	0	0	0	0	0	0	0	31	0	0	0	0	0	0	0	0	0	0	4	8	0	0	8
AABR07029863.1_XLOC_025957	AABR07029863.1	chr10:56530519-56530598	0	0	0	0	0	0	0	0	0	0	0	0	0	0	0	0	0	0	0	0	0	0	0	0	0	0	0	0	0	0	0	0	0	0	0	0	0	0	0	0	0	0	0	0	0	0	0
Ybx2_XLOC_025958	Ybx2	chr10:56546689-56552339	0	0	0	0	0	0	0	0	0	0	0	0	0	0	0	0	0	0	0	0	0	0	0	0	0	0	0	0	0	0	0	0	0	0	0	0	0	0	0	0	0	0	0	2	0	0	0
Slc2a4_XLOC_027522	Slc2a4	chr10:56552983-56558487	0	0	0	0	0	0	0	0	0	0	0	0	0	0	0	0	0	0	0	0	0	0	0	0	0	0	0	0	0	0	0	0	0	0	0	0	0	0	0	0	0	0	0	0	0	0	0
AABR07029863.4_XLOC_025959	AABR07029863.4	chr10:56561390-56561878	0	0	0	0	0	0	0	0	0	0	0	0	0	0	0	0	0	0	0	0	0	0	0	0	0	0	0	0	0	0	0	0	0	0	0	0	0	0	0	0	0	0	0	0	0	0	0
Elp5_XLOC_027523	Elp5	chr10:56566285-56590716	0	0	0	34	0	0	0	0	0	0	1	0	0	0	0	0	0	0	25	0	0	0	3	0	0	0	0	0	0	0	0	10	0	0	0	0	0	0	0	0	0	0	11	26	0	0	0
Cldn7_XLOC_025960	Cldn7	chr10:56576428-56578626	0	0	0	0	0	0	0	0	0	0	0	0	0	0	0	0	0	0	0	0	0	0	0	0	0	0	0	0	0	0	0	0	0	0	0	0	0	0	0	0	0	0	0	0	0	0	0
AABR07029863.2_XLOC_025961	AABR07029863.2	chr10:56590719-56590839	0	0	0	0	0	0	0	0	0	0	0	0	0	0	0	0	0	0	0	0	0	0	0	0	0	0	0	0	0	0	0	0	0	0	0	0	0	0	0	0	0	0	0	0	0	0	0
Ctdnep1_XLOC_025962	Ctdnep1	chr10:56591292-56600471	0	0	0	8	0	0	0	19	0	0	0	0	0	0	0	0	0	0	0	0	0	0	0	0	0	0	0	0	0	0	0	0	0	0	0	0	0	0	0	0	3	0	0	6	0	0	0
Gabarap_XLOC_025962	Gabarap	chr10:56601288-56604221	0	0	0	20	0	2	0	21	0	0	0	3	0	0	0	4	0	0	28	2	0	0	37	1	0	0	0	2	0	0	2	50	0	0	0	0	0	0	0	0	0	0	0	4	0	0	0
Phf23_XLOC_025963	Phf23	chr10:56605089-56609433	0	0	3	17	0	0	8	21	0	0	0	0	0	0	0	0	0	0	20	0	0	0	16	0	0	0	0	0	0	0	0	6	0	0	0	0	0	0	0	0	0	0	0	0	0	0	0
Dvl2_XLOC_025964	Dvl2	chr10:56609853-56619269	0	0	0	0	0	0	0	0	0	0	0	0	0	0	0	0	0	0	5	0	0	0	0	0	0	0	0	0	0	0	0	0	0	0	0	0	0	0	0	0	0	0	0	0	0	0	0
Acadvl_XLOC_027524	Acadvl	chr10:56618628-56625609	0	0	0	19	0	0	3	0	0	0	0	0	0	0	0	0	0	0	0	0	0	0	2	0	0	0	0	0	0	0	0	7	0	0	0	0	0	0	0	0	0	0	0	1	0	0	0
Mir324_XLOC_025964	Mir324	chr10:56621124-56621212	0	0	0	0	0	0	0	0	0	0	0	0	0	0	0	0	0	0	0	0	0	0	0	0	0	0	0	0	0	0	0	0	0	0	0	0	0	0	0	0	0	0	0	0	0	0	0
Dlg4_XLOC_025965	Dlg4	chr10:56627411-56655766	0	0	0	11	0	0	1	26	0	0	0	0	0	0	0	0	0	0	2	1	0	0	11	2	0	0	0	0	0	0	0	5	0	0	0	0	0	0	0	0	0	5	0	5	0	0	0
Asgr1_XLOC_025966	Asgr1	chr10:56662242-56666086	0	0	0	0	0	0	0	0	0	0	0	0	0	0	0	0	0	0	0	0	0	0	0	0	0	0	0	0	0	0	0	0	0	0	0	0	0	0	0	0	0	0	0	0	0	0	0
AABR07029866.1_XLOC_027525	AABR07029866.1	chr10:56684853-56685059	0	0	0	0	0	0	0	0	0	0	0	0	0	0	0	0	0	0	0	0	0	0	0	0	0	0	0	0	0	0	0	0	0	0	0	0	0	0	0	0	0	0	0	0	0	0	0
Asgr2_XLOC_025968	Asgr2	chr10:56710464-56723611	0	0	0	0	0	0	0	0	0	0	0	0	0	0	0	0	0	0	0	0	0	0	0	0	0	0	0	0	0	0	0	0	0	0	0	0	0	0	0	0	0	0	0	0	0	0	0
GL.416_XLOC_025322	LOC108352053	chr10:5671900-5675285	0	0	0	0	0	0	0	0	0	0	0	0	0	0	0	0	0	0	0	0	0	0	0	0	0	0	0	0	0	0	0	0	0	0	0	0	0	0	0	0	0	0	0	0	0	0	0
Clec10a_XLOC_025969	Clec10a	chr10:56764920-56769449	0	0	0	0	0	0	0	0	0	0	0	0	0	0	0	0	0	0	0	0	0	0	0	0	0	0	0	0	0	0	0	0	0	0	0	0	0	0	0	0	0	0	0	0	0	0	0
Slc16a11_XLOC_025970	Slc16a11	chr10:56822757-56826480	0	0	0	0	0	0	0	0	0	0	0	0	0	0	0	0	0	0	0	0	0	0	0	0	0	0	0	0	0	0	0	0	0	0	0	0	0	0	0	0	0	0	0	4	0	0	0
Slc16a13_XLOC_027526	Slc16a13	chr10:56827079-56831380	0	0	0	0	0	0	0	0	0	0	0	0	0	0	0	0	0	0	3	0	0	0	0	0	0	0	0	0	0	0	0	1	0	0	0	0	0	0	0	0	0	0	0	0	0	0	0
Bcl6b_XLOC_027527	Bcl6b	chr10:56834364-56839437	0	0	0	0	0	0	0	0	0	0	0	0	0	0	0	0	0	0	0	0	0	0	0	0	0	0	0	0	0	0	0	0	0	0	0	0	0	0	0	0	0	0	0	0	0	0	0
Mir497_XLOC_025971	Mir497	chr10:56844977-56845045	0	0	0	0	0	0	0	0	0	0	0	0	0	0	0	0	0	0	0	0	0	0	0	0	0	0	0	0	0	0	0	0	0	0	0	0	0	0	0	0	0	0	0	0	0	0	0
Mir195_XLOC_025972	Mir195	chr10:56845301-56845387	0	0	0	0	0	0	0	0	0	0	0	0	0	0	0	0	0	0	0	0	0	0	0	0	0	0	0	0	0	0	0	0	0	0	0	0	0	0	0	0	0	0	0	0	0	0	0
RGD1308134_XLOC_027528	0610010K14Rik	chr10:56845444-56848201	0	0	0	0	0	0	3	19	0	0	0	0	0	0	0	0	0	0	0	0	0	0	6	0	0	0	0	0	0	0	0	19	0	0	0	0	0	0	0	0	0	0	0	1	0	0	0
Rnasek_XLOC_027528	Rnasek	chr10:56848369-56850143	4	0	0	191	0	49	45	212	0	0	0	0	0	0	16	0	2	14	119	23	0	1	411	23	0	0	0	1	0	0	0	293	0	0	0	0	0	0	0	0	0	0	12	199	0	27	5
Alox12_XLOC_027529	Alox12	chr10:56851734-56864005	0	0	0	0	0	0	0	0	0	0	0	0	0	0	0	0	0	0	0	0	0	0	0	0	0	0	0	0	0	0	0	0	0	0	0	0	0	0	0	0	0	0	0	0	0	0	0
Alox12e_XLOC_027531	Alox12e	chr10:56927676-56935141	0	0	0	0	0	0	0	0	0	0	0	0	0	0	0	0	0	0	0	0	0	0	0	0	0	0	0	0	0	0	0	0	0	0	0	0	0	0	0	0	0	0	0	0	0	0	0
Alox15_XLOC_027532	Alox15	chr10:56953691-56962161	0	0	0	0	0	0	0	0	0	0	0	0	0	0	0	0	0	0	0	0	0	0	0	0	0	0	0	0	0	0	0	0	0	0	0	0	0	0	0	0	0	0	0	0	0	0	0
Pelp1_XLOC_027533	Pelp1	chr10:56988075-57005256	0	0	4	7	0	0	0	16	0	0	0	0	0	0	0	0	0	0	15	0	0	0	34	0	0	0	0	0	0	0	0	7	0	0	0	0	0	0	0	0	0	0	0	0	0	0	0
Arrb2_XLOC_025974	Arrb2	chr10:57040220-57048296	0	0	0	0	0	0	0	0	0	0	0	0	0	0	0	0	0	0	0	0	0	0	2	0	0	0	0	0	0	0	0	0	0	0	0	0	0	0	0	0	0	0	0	0	0	0	0
Med11_XLOC_025975	Med11	chr10:57056765-57062935	0	0	0	0	0	9	0	28	0	0	0	0	0	0	0	0	0	0	30	0	0	0	0	1	0	0	0	0	0	0	0	0	0	0	0	0	0	0	0	0	0	0	0	20	0	0	0
Cxcl16_XLOC_027534	Cxcl16	chr10:57059764-57065102	0	0	0	0	0	0	0	0	0	0	0	0	0	0	0	0	0	0	0	0	0	0	0	0	0	0	0	0	0	0	0	11	0	0	0	0	0	0	0	0	0	0	0	0	0	0	0
Zmynd15_XLOC_025976	Zmynd15	chr10:57064482-57072810	0	0	0	0	0	0	0	0	0	0	0	0	0	0	0	0	0	0	0	0	0	0	0	0	0	0	0	0	0	0	0	0	0	0	0	0	0	0	0	0	0	0	0	0	0	0	0
Grin2a_XLOC_025323	Grin2a	chr10:5706644-6126002	1	0	2	14	0	4	45	74	0	0	0	0	0	0	0	0	0	0	24	18	0	2	0	0	0	0	0	0	0	0	0	0	0	0	0	0	0	0	0	0	0	12	9	0	0	0	0
Tm4sf5_XLOC_025977	Tm4sf5	chr10:57111907-57118299	0	0	0	0	0	0	0	0	0	0	0	0	0	0	0	0	0	0	0	0	0	0	0	0	0	0	0	0	0	0	0	0	0	0	0	0	0	0	0	0	0	0	0	0	0	0	0
Vmo1_XLOC_027535	Vmo1	chr10:57119700-57121854	0	0	0	4	0	0	0	0	0	0	0	0	0	0	0	0	0	0	0	0	0	0	0	0	0	0	0	0	0	0	0	0	0	0	0	0	0	0	0	0	0	0	0	0	0	0	0
Gltpd2_XLOC_025978	Gltpd2	chr10:57125239-57129689	0	0	2	1	0	0	0	5	0	0	0	0	0	0	1	0	0	0	0	0	0	0	12	0	0	0	0	0	0	0	0	0	0	0	0	0	0	0	0	0	0	0	0	2	0	0	0
LOC100360846-Psmb6_XLOC_025979	LOC100360846-Psmb6	chr10:57130680-57134601	0	2	0	14	0	2	0	13	0	0	0	0	0	0	0	0	0	1	8	0	0	0	14	0	0	0	0	2	0	0	0	12	0	0	0	0	0	0	0	0	0	0	0	2	0	1	1
AABR07029878.1_XLOC_027536	AABR07029878.1	chr10:57152401-57159493	0	0	0	0	0	0	0	0	0	0	0	0	0	0	0	0	0	0	0	0	0	0	0	0	0	0	0	0	0	0	0	0	0	0	0	0	0	0	0	0	0	0	0	0	0	0	0
Pld2_XLOC_025980	Pld2	chr10:57162500-57182180	0	0	0	0	0	0	0	0	0	0	0	0	0	0	0	0	0	0	0	0	0	0	0	0	0	0	0	0	0	0	0	0	0	0	0	0	0	0	0	0	0	0	0	0	0	0	0
Mink1_XLOC_025981	Mink1	chr10:57185347-57238568	1	0	0	0	0	2	2	0	0	0	0	0	0	0	0	0	0	3	4	2	0	0	14	1	0	0	0	0	0	0	0	16	0	0	0	0	0	0	0	0	0	0	0	4	0	0	0
Chrne_XLOC_027537	Chrne	chr10:57238965-57239786	0	0	0	0	0	0	0	0	0	0	0	0	0	0	0	0	0	0	0	0	0	0	0	0	0	0	0	0	0	0	0	0	0	0	0	0	0	0	0	0	0	0	0	0	0	0	0
LOC687707_XLOC_025982	LOC687707	chr10:57239993-57240947	0	0	0	0	0	0	0	0	0	0	0	0	0	0	0	0	0	0	0	0	0	0	0	0	0	0	0	0	0	0	0	0	0	0	0	0	0	0	0	0	0	0	0	0	0	0	0
Rpl36al_XLOC_025983	Rpl36al	chr10:57251253-57251573	0	0	0	0	0	0	0	0	0	0	0	0	0	0	0	0	0	0	0	0	0	0	0	0	0	0	0	0	0	0	0	0	0	0	0	0	0	0	0	0	0	0	0	0	0	0	0
Gp1ba_XLOC_025984	Gp1ba	chr10:57260680-57263546	0	0	0	0	0	0	0	0	0	0	0	0	0	0	0	0	0	0	0	0	0	0	0	0	0	0	0	0	0	0	0	0	0	0	0	0	0	0	0	0	0	0	0	0	0	0	0
Slc25a11_XLOC_027538	Slc25a11	chr10:57265139-57268168	0	0	0	216	0	8	18	104	0	0	0	0	0	0	0	0	0	0	113	31	0	0	120	0	0	0	2	41	0	0	0	30	0	0	0	0	0	0	0	0	1	0	0	114	0	0	0
Rnf167_XLOC_025985	Rnf167	chr10:57268351-57273408	0	0	0	1	0	0	0	30	0	0	0	0	0	0	0	0	0	0	0	0	0	0	3	0	0	0	0	0	0	0	0	0	0	0	0	0	0	0	0	0	0	0	0	5	0	0	0
Pfn1_XLOC_027539	Pfn1	chr10:57271998-57276189	0	0	0	10	0	0	0	12	0	0	0	0	0	0	0	0	0	0	1	0	0	0	26	0	0	0	2	0	0	0	0	15	0	0	0	0	0	0	0	0	0	0	0	2	0	1	2
Eno3_XLOC_025986	Eno3	chr10:57275220-57283653	0	0	0	3	0	0	0	0	0	0	0	0	0	0	0	0	0	0	17	0	0	0	0	0	0	0	0	0	0	0	0	0	0	0	0	0	0	0	0	0	0	0	0	0	0	0	0
Spag7_XLOC_027540	Spag7	chr10:57284883-57291022	0	1	0	6	0	0	5	26	0	0	0	0	0	0	0	0	0	0	17	3	0	0	55	0	0	0	0	0	0	0	1	8	0	0	0	0	0	0	0	0	0	0	0	5	0	0	0
Camta2_XLOC_027541	Camta2	chr10:57291196-57309476	0	0	0	4	0	0	0	23	0	0	0	0	0	0	0	0	0	0	19	0	0	0	13	1	0	0	0	0	0	0	0	0	0	0	0	0	0	0	0	0	0	0	0	15	0	0	0
Inca1_XLOC_027542	Inca1	chr10:57309734-57317906	0	0	0	0	0	0	0	0	0	0	0	0	0	0	0	0	0	0	0	0	0	0	3	0	0	0	0	0	0	0	0	0	0	0	0	0	0	0	0	0	0	0	0	0	0	0	0
U3-AC119116.1_XLOC_027543	U3-AC119116.1	chr10:57319292-57319507	0	0	0	0	0	0	0	0	0	0	0	0	0	0	0	0	0	0	0	0	0	0	1	0	0	0	0	0	0	0	0	0	0	0	0	0	0	0	0	0	0	0	0	0	0	0	0
Kif1c_XLOC_025988	Kif1c	chr10:57322331-57352392	0	0	0	0	0	0	0	4	0	0	0	0	0	0	0	0	0	0	0	0	0	0	0	0	0	0	0	0	0	0	0	0	0	0	0	0	0	0	0	0	0	0	0	1	0	0	0
Kif1c-U6_XLOC_025988	Kif1c-U6	chr10:57323471-57330026	0	0	0	0	0	0	0	0	0	0	0	0	0	0	0	0	0	0	0	0	0	0	0	0	0	0	0	0	0	0	0	0	0	0	0	0	0	0	0	0	0	0	0	0	0	0	0
U6_XLOC_025988	U6	chr10:57329870-57329973	0	0	0	0	0	0	0	0	0	0	0	0	0	0	0	0	0	0	0	0	0	0	0	0	0	0	0	0	0	0	0	0	0	0	0	0	0	0	0	0	0	0	0	0	0	0	0
Zfp3_XLOC_025990	Zfp3	chr10:57386846-57394591	0	0	0	0	0	0	0	0	0	0	0	0	0	0	0	0	0	0	0	0	0	0	19	0	0	0	0	0	0	0	0	0	0	0	0	0	0	0	0	0	0	0	0	0	0	0	0
Scimp_XLOC_027545	Scimp	chr10:57415832-57436368	0	0	0	0	0	0	0	0	0	0	0	0	0	0	0	0	0	0	0	0	0	0	0	0	0	0	0	0	0	0	0	0	0	0	0	0	0	0	0	0	0	0	0	0	0	0	0
Rabep1_XLOC_025991	Rabep1	chr10:57462275-57581764	1	0	6	112	0	12	19	117	1	0	23	0	0	0	0	0	0	0	55	0	0	0	61	31	0	0	0	0	0	0	0	75	0	0	0	0	0	0	0	0	0	0	0	50	0	0	13
Nup88_XLOC_027546	Nup88	chr10:57578900-57606183	0	0	0	1	0	0	0	30	0	0	0	0	0	0	0	0	0	0	41	0	0	0	18	0	0	0	0	0	0	0	0	1	0	0	0	0	0	0	0	0	0	0	2	0	0	0	0
Rpain_XLOC_025993	Rpain	chr10:57606362-57613828	0	0	0	26	0	0	0	88	0	0	0	0	0	0	0	0	1	0	0	0	0	0	9	0	0	0	0	0	0	0	0	0	0	0	0	0	0	0	0	0	0	0	0	14	0	0	0
C1qbp_XLOC_027547	C1qbp	chr10:57613055-57619407	3	0	0	53	0	0	3	131	0	0	0	4	0	0	0	17	0	0	30	0	0	0	124	1	0	0	0	18	0	0	0	118	0	0	0	0	0	0	0	0	0	0	16	89	0	0	0
Dhx33_XLOC_027548	Dhx33	chr10:57619600-57638486	0	0	0	4	0	0	0	24	0	0	0	0	0	0	0	0	0	0	1	0	0	0	0	0	0	0	0	0	0	0	0	0	0	0	0	0	0	0	0	0	0	0	0	0	0	0	0
GL.1182_XLOC_027549	Derl2	chr10:57638673-57653440	0	0	0	0	0	0	0	37	0	0	0	0	0	0	0	0	0	0	18	0	0	0	13	0	0	0	0	0	0	0	0	0	0	0	0	0	0	0	0	0	0	0	0	16	0	0	0
Mis12_XLOC_025994	Mis12	chr10:57653556-57663629	0	0	0	33	0	0	0	35	0	0	0	0	0	0	0	0	0	0	16	1	0	0	21	3	0	0	0	0	0	0	0	5	0	0	0	0	0	0	0	0	0	0	0	1	0	0	0
LOC691995_XLOC_027550	LOC691995	chr10:57668714-57671243	0	0	0	0	0	0	0	0	0	0	0	0	0	0	0	0	0	0	0	0	0	0	0	0	0	0	0	0	0	0	0	0	0	0	0	0	0	0	0	0	0	0	0	0	0	0	0
AC095695.1_XLOC_027551	AC095695.1	chr10:57674683-57676105	0	0	0	0	0	0	0	0	0	0	0	0	0	0	0	0	0	0	0	0	0	0	0	0	0	0	0	0	0	0	0	0	0	0	0	0	0	0	0	0	0	0	0	0	0	0	0
Nlrp1a_XLOC_027552	Nlrp1a	chr10:57692474-57822498	0	0	0	0	0	0	0	0	0	0	0	0	0	0	0	0	0	0	0	0	0	0	0	0	0	0	0	0	0	0	0	0	0	0	0	0	0	0	0	0	0	0	0	0	0	0	0
AABR07029890.1_XLOC_027553	AABR07029890.1	chr10:57836931-57837602	0	0	0	0	0	0	0	0	0	0	0	0	0	0	0	0	0	0	0	0	0	0	0	0	0	0	0	0	0	0	0	0	0	0	0	0	0	0	0	0	0	0	0	0	0	0	0
AABR07029890.2_XLOC_027554	AABR07029890.2	chr10:57854597-57854728	0	0	0	0	0	0	0	0	0	0	0	0	0	0	0	0	0	0	0	0	0	0	0	0	0	0	0	0	0	0	0	0	0	0	0	0	0	0	0	0	0	0	0	0	0	0	0
7SK_XLOC_025999	7SK	chr10:57895725-57895967	0	0	0	0	0	0	0	0	0	0	0	0	0	0	0	0	0	0	0	0	0	0	0	0	0	0	0	0	0	0	0	0	0	0	0	0	0	0	0	0	0	0	0	0	0	0	0
AABR07029895.1_XLOC_027555	AABR07029895.1	chr10:57929690-57952082	0	0	0	0	0	0	0	0	0	0	0	0	0	0	0	0	0	0	0	0	0	0	0	0	0	0	0	0	0	0	0	0	0	0	0	0	0	0	0	0	0	0	0	0	0	0	0
GL.1186_XLOC_027558	LOC102547579	chr10:58325113-58334591	0	0	0	0	0	0	0	0	0	0	0	0	0	0	0	0	0	0	0	0	0	0	0	0	0	0	0	0	0	0	0	0	0	0	0	0	0	0	0	0	0	0	0	0	0	0	0
Wscd1_XLOC_026000	Wscd1	chr10:58332381-58381352	0	0	0	0	0	6	0	0	0	0	0	0	0	0	0	0	0	0	0	0	0	0	98	0	0	0	0	0	0	0	0	13	0	0	0	0	0	0	0	0	0	0	0	0	0	1	0
Gm22927_XLOC_027559	Gm22927	chr10:58429015-58429146	0	0	0	0	0	0	0	0	0	0	0	0	0	0	0	0	0	0	0	0	0	0	0	0	0	0	0	0	0	0	0	0	0	0	0	0	0	0	0	0	0	0	0	0	0	0	0
AABR07029901.1_XLOC_027560	AABR07029901.1	chr10:58515132-58518500	0	0	0	0	0	0	0	0	0	0	0	0	0	0	0	0	0	0	0	0	0	0	0	0	0	0	0	0	0	0	0	0	0	0	0	0	0	0	0	0	0	0	0	0	0	0	0
Aipl1_XLOC_027561	Aipl1	chr10:58599690-58608906	0	0	0	0	0	0	0	0	0	0	0	0	0	0	0	0	0	0	0	0	0	0	0	0	0	0	0	0	0	0	0	0	0	0	0	0	0	0	0	0	0	0	0	0	0	0	0
Pimreg_XLOC_026002	Pimreg	chr10:58613655-58622012	0	0	0	0	0	0	0	0	0	0	0	0	0	0	0	0	0	0	0	0	0	0	5	0	0	0	0	0	0	0	0	1	0	0	0	0	0	0	0	0	0	0	0	0	0	0	0
Pitpnm3_XLOC_027562	Pitpnm3	chr10:58618645-58693754	0	0	0	0	0	0	0	7	0	0	0	0	0	0	0	0	0	0	0	0	0	0	38	0	0	0	0	0	0	0	0	15	0	0	0	0	0	0	0	0	0	0	0	0	0	0	0
RGD1304728_XLOC_027563	4933427D14Rik	chr10:58728084-58776706	0	0	0	0	0	0	0	9	0	0	0	0	0	0	0	0	0	0	2	0	0	0	24	0	0	0	0	0	0	0	0	0	0	0	0	0	0	0	0	0	0	0	0	4	0	0	0
Txndc17_XLOC_026003	Txndc17	chr10:58776680-58783397	0	0	0	50	0	0	0	54	0	0	0	0	0	0	0	0	0	1	21	0	0	0	120	0	0	0	0	0	0	0	0	26	0	0	0	0	0	0	0	0	0	0	0	0	0	0	0
Med31_XLOC_027564	Med31	chr10:58777498-58785953	0	0	0	40	0	0	23	10	0	0	0	0	0	0	0	0	0	0	24	0	0	0	17	2	0	0	0	0	0	0	1	26	0	0	0	0	0	0	0	0	0	0	0	0	0	0	0
GL.2283_XLOC_026004	LOC100912483	chr10:58784445-58788081	0	0	0	0	0	0	0	29	0	0	0	0	0	0	0	0	0	0	0	0	0	0	32	0	0	0	0	0	0	0	0	0	0	0	0	0	0	0	0	0	0	0	0	1	0	0	0
Slc13a5_XLOC_027565	Slc13a5	chr10:58809939-58834022	0	0	0	0	0	0	0	0	0	0	0	0	0	0	0	0	0	0	0	0	0	0	0	0	0	0	0	0	0	0	0	0	0	0	0	0	0	0	0	0	0	0	0	0	0	0	0
5SrRNA_XLOC_026006	5SrRNA	chr10:58847756-58847866	0	0	0	0	0	0	0	0	0	0	0	0	0	0	0	0	0	0	0	0	0	0	0	0	0	0	0	0	0	0	0	0	0	0	0	0	0	0	0	0	0	0	0	0	0	0	0
Xaf1_XLOC_026007	Xaf1	chr10:58860940-58873674	0	0	0	0	0	0	0	0	0	0	0	0	0	0	0	0	0	0	0	0	0	0	0	0	0	0	0	0	0	0	0	0	0	0	0	0	0	0	0	0	0	0	0	0	0	0	0
Fbxo39_XLOC_026008	Fbxo39	chr10:58875826-58878445	0	0	0	0	0	0	0	0	0	0	0	0	0	0	0	0	0	0	0	0	0	0	0	0	0	0	0	0	0	0	0	0	0	0	0	0	0	0	0	0	0	0	0	0	0	0	0
Tekt1_XLOC_027566	Tekt1	chr10:58895674-58924137	0	0	0	0	0	0	0	0	0	0	0	0	0	0	0	0	0	0	0	0	0	0	0	0	0	0	0	0	0	0	0	0	0	0	0	0	0	0	0	0	0	0	0	0	0	0	0
Smtnl2_XLOC_027567	Smtnl2	chr10:58950893-58973020	0	0	0	0	0	0	0	0	0	0	0	0	0	0	0	0	0	0	0	0	0	0	0	0	0	0	0	0	0	0	0	0	0	0	0	0	0	0	0	0	0	0	0	0	0	0	0
Ggt6_XLOC_026009	Ggt6	chr10:58995556-58998033	0	0	0	0	0	0	0	0	0	0	0	0	0	0	0	0	0	0	0	0	0	0	0	0	0	0	0	0	0	0	0	0	0	0	0	0	0	0	0	0	0	0	0	0	0	0	0
Mybbp1a_XLOC_026010	Mybbp1a	chr10:59000311-59012405	5	0	0	0	0	0	40	9	0	0	0	0	0	0	0	0	0	0	9	0	0	0	14	0	0	0	0	0	0	0	0	0	0	0	0	0	0	0	0	0	0	0	0	2	0	0	0
Spns2_XLOC_027568	Spns2	chr10:59010428-59049482	0	0	0	0	0	0	0	0	0	0	0	1	0	0	0	0	0	0	0	0	0	0	7	0	0	0	0	0	0	0	0	0	0	0	0	0	0	0	0	0	0	0	0	0	0	0	0
Spns3_XLOC_027569	Spns3	chr10:59057789-59112788	0	0	0	0	0	0	0	0	0	0	0	0	0	0	0	0	0	0	0	0	0	0	0	0	0	0	0	0	0	0	0	0	0	0	0	0	0	0	0	0	0	0	0	0	0	0	0
AABR07029907.1-AABR07029907.2-MetazoaSRP_XLOC_026011	AABR07029907.1-AABR07029907.2-MetazoaSRP	chr10:59151684-59151984	0	0	0	0	0	0	0	0	0	0	0	0	0	0	0	0	0	0	0	0	0	0	0	0	0	0	0	0	0	0	0	0	0	0	0	0	0	0	0	0	0	0	0	0	0	0	0
AABR07029907.2-Metazoa_SRP_XLOC_026011	AABR07029907.2-Metazoa_SRP	chr10:59151908-59151985	0	0	0	0	0	0	0	0	0	0	0	0	0	0	0	0	0	0	0	0	0	0	0	0	0	0	0	0	0	0	0	0	0	0	0	0	0	0	0	0	0	0	0	0	0	0	0
Ube2g1_XLOC_026012	Ube2g1	chr10:59173256-59258517	0	0	0	1	0	0	0	54	0	0	0	0	0	0	0	0	0	0	11	16	0	0	69	0	0	0	0	0	0	0	0	18	0	0	0	0	0	0	0	0	0	0	0	15	0	0	0
Ankfy1_XLOC_026013	Ankfy1	chr10:59258626-59331908	0	0	0	0	0	0	2	7	0	0	0	0	0	0	0	0	0	0	26	8	0	0	6	0	0	0	0	0	0	0	0	0	0	0	0	0	0	0	0	0	0	0	0	18	0	0	0
Cyb5d2_XLOC_027570	Cyb5d2	chr10:59342199-59360766	0	0	0	10	0	0	0	0	0	0	0	0	0	0	0	0	0	0	1	0	0	0	31	0	0	0	0	0	0	0	0	0	0	0	0	0	0	0	0	0	0	0	0	2	0	0	0
Zzef1-U1_XLOC_026014	Zzef1-U1	chr10:59357017-59499272	0	0	0	0	0	0	0	0	0	0	0	0	0	0	0	0	0	0	0	0	0	0	0	0	0	0	0	0	0	0	0	0	0	0	0	0	0	0	0	0	0	0	0	0	0	0	0
Zzef1_XLOC_026014	Zzef1	chr10:59357017-59499272	0	0	0	16	0	25	54	86	0	0	0	0	0	0	29	0	0	0	25	0	0	0	83	0	0	0	0	0	0	0	0	43	0	0	0	0	0	0	0	0	0	0	10	0	0	0	0
U1_XLOC_026014	U1	chr10:59447515-59447678	0	0	0	0	0	0	0	0	0	0	0	0	0	0	0	0	0	0	0	0	0	0	0	0	0	0	0	0	0	0	0	0	0	0	0	0	0	0	0	0	0	0	0	0	0	0	0
Atp2a3_XLOC_026015	Atp2a3	chr10:59529785-59560433	0	0	0	0	0	0	0	0	0	0	0	0	0	0	0	0	0	0	0	0	0	0	0	0	0	0	0	0	0	0	0	0	0	0	0	0	0	0	0	0	0	0	0	0	0	0	0
P2rx1_XLOC_026016	P2rx1	chr10:59566268-59581327	0	0	0	0	0	0	0	0	0	0	0	0	0	0	0	0	0	0	0	0	0	0	0	0	0	0	0	0	0	0	0	0	0	0	0	0	0	0	0	0	0	0	0	0	0	0	0
Camkk1_XLOC_026017	Camkk1	chr10:59585057-59608222	0	0	0	7	0	0	0	0	0	0	0	0	0	0	0	0	0	0	0	0	0	0	27	0	0	0	0	0	0	0	0	25	0	0	0	0	0	0	0	0	0	0	0	0	0	0	0
Ncbp3_XLOC_026018	Ncbp3	chr10:59613343-59646592	0	0	0	0	0	0	5	6	0	0	0	0	0	0	0	0	0	0	2	2	0	0	0	0	0	0	0	0	0	0	0	1	0	0	0	0	0	0	0	0	0	0	0	0	0	0	0
Haspin_XLOC_027571	Haspin	chr10:59695913-59698168	0	0	0	0	0	0	0	0	0	0	0	0	0	0	0	0	0	0	0	0	0	0	0	0	0	0	0	0	0	0	0	0	0	0	0	0	0	0	0	0	0	0	0	2	0	0	0
Itgae_XLOC_026019	Itgae	chr10:59698225-59712240	0	0	0	0	0	0	0	16	0	0	0	0	0	0	0	0	0	0	6	0	0	0	20	0	0	0	0	1	0	0	0	2	0	0	0	0	0	0	0	0	0	0	0	0	0	0	0
P2rx5_XLOC_026020	P2rx5	chr10:59725524-59737125	0	0	0	0	0	0	0	0	0	0	0	0	0	0	0	0	0	0	0	0	0	0	0	0	0	0	0	0	0	0	0	0	0	0	0	0	0	0	0	0	0	0	0	0	0	0	0
Emc6_XLOC_027573	Emc6	chr10:59740722-59743425	0	0	0	22	0	0	6	14	0	0	0	0	0	0	0	0	0	0	56	0	0	0	85	0	0	0	0	0	0	0	0	64	0	0	0	0	0	0	0	0	0	0	0	6	0	0	0
Tax1bp3_XLOC_026021	Tax1bp3	chr10:59743478-59750745	0	0	0	0	0	0	0	13	0	0	0	0	0	0	0	0	0	0	0	0	0	0	0	0	0	0	0	0	0	0	0	0	0	0	0	0	0	0	0	0	0	0	0	0	0	0	0
Ctns_XLOC_027574	Ctns	chr10:59748126-59765038	0	0	0	0	0	0	0	5	0	0	0	0	0	0	0	0	0	0	0	0	0	0	0	0	0	0	0	0	0	0	0	0	0	0	0	0	0	0	0	0	0	0	0	0	0	0	0
Shpk_XLOC_026022	Shpk	chr10:59765280-59790814	0	0	2	0	0	0	0	3	0	0	0	0	0	0	0	0	0	2	0	0	0	0	16	0	0	0	0	0	0	0	0	0	0	0	0	0	0	0	0	0	0	0	0	0	0	0	0
Aspa_XLOC_027575	Aspa	chr10:59839867-59890507	0	0	0	0	0	0	0	0	0	0	0	0	0	0	0	0	0	0	0	0	0	0	0	0	0	0	0	0	0	0	0	0	0	0	0	0	0	0	0	0	0	0	0	0	0	0	0
Spata22_XLOC_026026	Spata22	chr10:59894524-59910767	0	0	0	0	0	0	0	0	0	0	0	0	0	0	0	0	0	0	0	0	0	0	0	0	0	0	0	0	0	0	0	0	0	0	0	0	0	0	0	0	0	0	0	0	0	0	0
Olr1482-Olr1467_XLOC_026027	Olr1482-Olr1467	chr10:59923201-60236447	0	0	0	0	0	0	0	0	0	0	0	0	0	0	0	0	0	0	0	0	0	0	0	0	0	0	0	0	0	0	0	0	0	0	0	0	0	0	0	0	0	0	0	0	0	0	0
Olr1467_XLOC_026028	Olr1467	chr10:59931017-59935763	0	0	0	0	0	0	0	0	0	0	0	0	0	0	0	0	0	0	0	0	0	0	0	0	0	0	0	0	0	0	0	0	0	0	0	0	0	0	0	0	0	0	0	0	0	0	0
Olr1468_XLOC_027577	Olr1468	chr10:59956930-59957874	0	0	0	0	0	0	0	0	0	0	0	0	0	0	0	0	0	0	0	0	0	0	0	0	0	0	0	0	0	0	0	0	0	0	0	0	0	0	0	0	0	0	0	0	0	0	0
LOC108348032_XLOC_027578	LOC108348032	chr10:59972742-62361963	0	0	0	0	0	0	0	0	0	0	0	0	0	0	0	0	0	0	0	0	0	0	0	0	0	0	0	0	0	0	0	0	0	0	0	0	0	0	0	0	0	0	0	0	0	0	0
Olr1470_XLOC_027581	Olr1470	chr10:59983918-60200955	0	0	0	0	0	0	0	0	0	0	0	0	0	0	0	0	0	0	0	0	0	0	0	0	0	0	0	0	0	0	0	0	0	0	0	0	0	0	0	0	0	0	0	0	0	0	0
LOC108348032_XLOC_027581	LOC108348032	chr10:60006315-60009157	0	0	0	0	0	0	0	0	0	0	0	0	0	0	0	0	0	0	0	0	0	0	0	0	0	0	0	0	0	0	0	0	0	0	0	0	0	0	0	0	0	0	0	0	0	0	0
Olr1471_XLOC_027582	Olr1471	chr10:60020196-60033142	0	0	0	0	0	0	0	0	0	0	0	0	0	0	0	0	0	0	0	0	0	0	0	0	0	0	0	0	0	0	0	0	0	0	0	0	0	0	0	0	0	0	0	0	0	0	0
Olr1472_XLOC_026030	Olr1472	chr10:60042073-60047026	0	0	0	0	0	0	0	0	0	0	0	0	0	0	0	0	0	0	0	0	0	0	0	0	0	0	0	0	0	0	0	0	0	0	0	0	0	0	0	0	0	0	0	0	0	0	0
LOC108352221_XLOC_027584	LOC108352221	chr10:60125764-62366044	0	0	0	0	0	0	0	0	0	0	0	0	0	0	0	0	0	0	0	0	0	0	0	0	0	0	0	0	0	0	0	0	0	0	0	0	0	0	0	0	0	0	0	0	0	0	0
Olr1475_XLOC_027585	Olr1475	chr10:60150348-60153717	0	0	0	0	0	0	0	0	0	0	0	0	0	0	0	0	0	0	0	0	0	0	0	0	0	0	0	0	0	0	0	0	0	0	0	0	0	0	0	0	0	0	0	0	0	0	0
Olr1479_XLOC_027586	Olr1479	chr10:60186377-60194204	0	0	0	0	0	0	0	0	0	0	0	0	0	0	0	0	0	0	0	0	0	0	0	0	0	0	0	0	0	0	0	0	0	0	0	0	0	0	0	0	0	0	0	0	0	0	0
Olr1470_XLOC_026034	Olr1470	chr10:60219851-60220795	0	0	0	0	0	0	0	0	0	0	0	0	0	0	0	0	0	0	0	0	0	0	0	0	0	0	0	0	0	0	0	0	0	0	0	0	0	0	0	0	0	0	0	0	0	0	0
LOC108348032_XLOC_026035	LOC108348032	chr10:60231027-60231971	0	0	0	0	0	0	0	0	0	0	0	0	0	0	0	0	0	0	0	0	0	0	0	0	0	0	0	0	0	0	0	0	0	0	0	0	0	0	0	0	0	0	0	0	0	0	0
Olr1485_XLOC_027588	Olr1485	chr10:60272775-60276908	0	0	0	0	0	0	0	0	0	0	0	0	0	0	0	0	0	0	0	0	0	0	0	0	0	0	0	0	0	0	0	0	0	0	0	0	0	0	0	0	0	0	0	0	0	0	0
Olr1486_XLOC_027590	Olr1486	chr10:60308368-60309306	0	0	0	0	0	0	0	0	0	0	0	0	0	0	0	0	0	0	0	0	0	0	0	0	0	0	0	0	0	0	0	0	0	0	0	0	0	0	0	0	0	0	0	0	0	0	0
Olr1491_XLOC_027591	Olr1491	chr10:60321444-60409742	0	0	0	0	0	0	0	0	0	0	0	0	0	0	0	0	0	0	0	0	0	0	0	0	0	0	0	0	0	0	0	0	0	0	0	0	0	0	0	0	0	0	0	0	0	0	0
Olr1488_XLOC_026037	Olr1488	chr10:60359895-60366438	0	0	0	0	0	0	0	0	0	0	0	0	0	0	0	0	0	0	0	0	0	0	0	0	0	0	0	0	0	0	0	0	0	0	0	0	0	0	0	0	0	0	0	0	0	0	0
Olr1490_XLOC_026038	Olr1490	chr10:60389527-60394441	0	0	0	0	0	0	0	0	0	0	0	0	0	0	1	0	0	0	0	0	0	0	0	0	0	0	0	0	0	0	0	0	0	0	0	0	0	0	0	0	0	0	0	0	0	0	0
Olr1492_XLOC_027593	Olr1492	chr10:60426849-60430468	0	0	0	0	0	0	0	0	0	0	0	0	0	0	0	0	0	0	0	0	0	0	0	0	0	0	0	0	0	0	0	0	0	0	0	0	0	0	0	0	0	0	0	0	0	0	0
Olr1493_XLOC_026040	Olr1493	chr10:60455040-60459019	0	0	0	0	0	0	0	0	0	0	0	0	0	0	0	0	0	0	0	0	0	0	0	0	0	0	0	0	0	0	0	0	0	0	0	0	0	0	0	0	0	0	0	0	0	0	0
Olfr390_XLOC_026041	Olfr390	chr10:60494834-60502971	0	0	0	0	0	0	0	0	0	0	0	0	0	0	0	0	0	0	0	0	0	0	0	0	0	0	0	0	0	0	0	0	0	0	0	0	0	0	0	0	0	0	0	0	0	0	0
Olr1496_XLOC_027595	Olr1496	chr10:60503535-62393673	0	0	0	0	0	0	0	0	0	0	0	0	0	0	0	0	0	0	0	0	0	0	0	0	0	0	0	0	0	0	0	0	0	0	0	0	0	0	0	0	0	0	0	0	0	0	0
AABR07029933.1_XLOC_026042	AABR07029933.1	chr10:60533457-60540850	0	0	0	0	0	0	0	0	0	0	0	0	0	0	0	0	0	0	0	0	0	0	0	0	0	0	0	0	0	0	0	0	0	0	0	0	0	0	0	0	0	0	0	0	0	0	0
Olr1498_XLOC_027596	Olr1498	chr10:60541472-60542410	0	0	0	0	0	0	0	0	0	0	0	0	0	0	0	0	0	0	0	0	0	0	0	0	0	0	0	0	0	0	0	0	0	0	0	0	0	0	0	0	0	0	0	0	0	0	0
Olr1499_XLOC_027597	Olr1499	chr10:60564862-60625910	0	0	0	0	0	0	0	0	0	0	0	0	0	0	0	0	0	0	0	0	0	0	0	0	0	0	0	0	0	0	0	0	0	0	0	0	0	0	0	0	0	0	0	0	0	0	0
AABR07029938.1_XLOC_026044	AABR07029938.1	chr10:60611384-60612278	0	0	0	0	0	0	0	0	0	0	0	0	0	0	0	0	0	0	0	0	0	0	0	0	0	0	0	0	0	0	0	0	0	0	0	0	0	0	0	0	0	0	0	0	0	0	0
Olr1500_XLOC_027597	Olr1500	chr10:60624720-60685684	0	0	0	0	0	0	0	0	0	0	0	0	0	0	0	0	0	0	0	0	0	0	0	0	0	0	0	0	0	0	0	0	0	0	0	0	0	0	0	0	0	0	0	0	0	0	0
U6_XLOC_027599	U6	chr10:60674256-60674365	0	0	0	0	0	0	0	0	0	0	0	0	0	0	0	0	0	0	0	0	0	0	0	0	0	0	0	0	0	0	0	0	0	0	0	0	0	0	0	0	0	0	0	0	0	0	0
Olr1501_XLOC_026039	Olr1501	chr10:60721817-60731356	0	0	0	0	0	0	0	0	0	0	0	0	0	0	0	0	0	0	0	0	0	0	0	0	0	0	0	0	0	0	0	0	0	0	0	0	0	0	0	0	0	0	0	0	0	0	0
Olr1504_XLOC_027602	Olr1504	chr10:60771375-60772313	0	0	0	0	0	0	0	0	0	0	0	0	0	0	0	0	0	0	0	0	0	0	0	0	0	0	0	0	0	0	0	0	0	0	0	0	0	0	0	0	0	0	0	0	0	0	0
Olr1505_XLOC_026049	Olr1505	chr10:60811534-60812601	0	0	0	0	0	0	0	0	0	0	0	0	0	0	0	0	0	0	0	0	0	0	0	0	0	0	0	0	0	0	0	0	0	0	0	0	0	0	0	0	0	0	0	0	0	0	0
LOC687896_XLOC_026050	LOC687896	chr10:60849405-60850244	0	0	0	0	0	0	0	0	0	0	0	0	0	0	0	0	0	0	0	0	0	0	0	0	0	0	0	0	0	0	0	0	0	0	0	0	0	0	0	0	0	0	0	0	0	0	0
Olr1507_XLOC_027603	Olr1507	chr10:60862436-60865466	0	0	0	0	0	0	0	0	0	0	0	0	0	0	0	0	0	0	0	0	0	0	0	0	0	0	0	0	0	0	0	0	0	0	0	0	0	0	0	0	0	0	0	0	0	0	0
Olr1509_XLOC_027604	Olr1509	chr10:60938828-60945394	0	0	0	0	0	0	0	0	0	0	0	0	0	0	0	0	0	0	0	0	0	0	0	0	0	0	0	0	0	0	0	0	0	0	0	0	0	0	0	0	0	0	0	0	0	0	0
Olr1511_XLOC_026051	Olr1511	chr10:60974225-60975172	0	0	0	0	0	0	0	0	0	0	0	0	0	0	0	0	0	0	0	0	0	0	0	0	0	0	0	0	0	0	0	0	0	0	0	0	0	0	0	0	0	0	0	0	0	0	0
Olr1512_XLOC_026052	Olr1512	chr10:60997525-60998472	0	0	0	0	0	0	0	0	0	0	0	0	0	0	0	0	0	0	0	0	0	0	0	0	0	0	0	0	0	0	0	0	0	0	0	0	0	0	0	0	0	0	0	0	0	0	0
Olr1513_XLOC_026053	Olr1513	chr10:61033113-61034051	0	0	0	0	0	0	0	0	0	0	0	0	0	0	0	0	0	0	0	0	0	0	0	0	0	0	0	0	0	0	0	0	0	0	0	0	0	0	0	0	0	0	0	0	0	0	0
Olr1514_XLOC_027606	Olr1514	chr10:61044411-61045355	0	0	0	0	0	0	0	0	0	0	0	0	0	0	0	0	0	0	0	0	0	0	0	0	0	0	0	0	0	0	0	0	0	0	0	0	0	0	0	0	0	0	0	0	0	0	0
Olr1516_XLOC_026054	Olr1516	chr10:61066492-61072249	0	0	0	0	0	0	0	0	0	0	0	0	0	0	0	0	0	0	0	0	0	0	0	0	0	0	0	0	0	0	0	0	0	0	0	0	0	0	0	0	0	0	0	0	0	0	0
Olr1517_XLOC_027607	Olr1517	chr10:61087880-61088827	0	0	0	0	0	0	0	0	0	0	0	0	0	0	0	0	0	0	0	0	0	0	0	0	0	0	0	0	0	0	0	0	0	0	0	0	0	0	0	0	0	0	0	0	0	0	0
U6_XLOC_027608	U6	chr10:61089529-61093596	0	0	0	0	0	0	0	0	0	0	0	0	0	0	0	0	0	0	0	0	0	0	0	0	0	0	0	0	0	0	0	0	0	0	0	0	0	0	0	0	0	0	0	0	0	0	0
AABR07029955.1_XLOC_027609	AABR07029955.1	chr10:61142426-61142893	0	0	0	0	0	0	0	0	0	0	0	0	0	0	0	0	0	0	0	0	0	0	0	0	0	0	0	0	0	0	0	0	0	0	0	0	0	0	0	0	0	0	0	0	0	0	0
AABR07029956.1_XLOC_027610	AABR07029956.1	chr10:61152379-61153198	0	0	0	0	0	0	0	0	0	0	0	0	0	0	0	0	0	0	0	0	0	0	0	0	0	0	0	0	0	0	0	0	0	0	0	0	0	0	0	0	0	0	0	0	0	0	0
Olr1519_XLOC_026055	Olr1519	chr10:61158220-61162215	0	0	0	0	0	0	0	0	0	0	0	0	0	0	0	0	0	0	0	0	0	0	0	0	0	0	0	0	0	0	0	0	0	0	0	0	0	0	0	0	0	0	0	0	0	0	0
Rap1gap2_XLOC_027611	Rap1gap2	chr10:61177881-61376858	0	0	0	2	0	0	0	0	0	0	0	0	0	0	0	0	0	0	0	0	0	0	21	0	0	0	0	0	0	0	0	0	0	0	0	0	0	0	0	0	0	0	0	11	0	0	0
Ccdc92b_XLOC_026056	Ccdc92b	chr10:61403130-61421990	0	0	0	0	0	0	0	0	0	0	0	0	0	0	0	0	0	0	0	0	0	0	0	0	0	0	0	0	0	0	0	0	0	0	0	0	0	0	0	0	0	0	0	0	0	0	0
Pafah1b1_XLOC_027612	Pafah1b1	chr10:61455096-61577449	1	1	26	115	0	6	16	107	6	0	23	13	0	0	0	0	0	0	76	0	0	5	118	0	0	0	0	0	0	0	0	115	0	0	0	0	0	0	0	0	0	0	0	65	0	0	6
U6_XLOC_026061	U6	chr10:61578072-61583866	0	0	0	0	0	0	0	0	0	0	0	0	0	0	0	0	0	0	0	0	0	0	0	0	0	0	0	0	0	0	0	0	0	0	0	0	0	0	0	0	0	0	0	0	0	0	0
GL.458_XLOC_026062	Mettl16	chr10:61626019-61676692	0	0	0	14	0	0	0	66	5	0	0	0	0	0	0	0	0	0	16	0	0	0	3	0	0	0	0	0	0	0	0	24	0	0	0	0	0	0	0	0	0	0	0	0	0	0	0
Mnt_XLOC_026063	Mnt	chr10:61685241-61700586	0	0	0	17	0	0	0	1	0	0	0	0	0	0	0	0	0	0	1	0	0	0	5	3	0	0	0	0	0	0	0	0	0	0	0	0	0	0	0	0	0	0	0	5	0	0	0
GL.458_XLOC_026064	Tsr1	chr10:61745743-61770540	0	1	0	45	0	0	9	28	0	0	0	0	0	0	0	0	0	0	9	0	0	0	3	0	0	0	0	0	0	0	0	78	0	0	0	0	0	0	0	0	0	0	0	1	0	0	0
Srr_XLOC_027614	Srr	chr10:61752172-61772346	0	0	0	2	0	0	0	20	0	0	0	0	0	0	0	0	0	0	1	0	0	0	2	0	0	0	0	0	0	0	0	11	0	0	0	0	0	0	0	0	0	0	0	32	0	0	0
Smg6_XLOC_026064	Smg6	chr10:61767412-62007105	0	0	0	0	0	0	0	6	0	0	0	0	0	0	0	2	0	0	0	0	0	0	12	0	0	0	0	0	0	0	0	0	0	0	0	0	0	0	0	0	0	0	0	0	0	0	0
U6_XLOC_027615	U6	chr10:61782083-61782171	0	0	0	0	0	0	0	0	0	0	0	0	0	0	0	0	0	0	0	0	0	0	0	0	0	0	0	0	0	0	0	0	0	0	0	0	0	0	0	0	0	0	0	0	0	0	0
U6_XLOC_027616	U6	chr10:61782276-61782364	0	0	0	0	0	0	0	0	0	0	0	0	0	0	0	0	0	0	0	0	0	0	0	0	0	0	0	0	0	0	0	0	0	0	0	0	0	0	0	0	0	0	0	0	0	0	0
Dph1-Ovca2_XLOC_027618	Dph1-Ovca2	chr10:61826622-62032400	0	0	0	10	0	0	0	34	0	0	0	0	0	0	5	0	0	0	22	0	0	0	66	0	0	0	0	1	0	0	0	29	0	0	0	0	0	0	0	0	0	0	0	14	0	0	0
Hic1_XLOC_027622	Hic1	chr10:62007150-62010774	0	0	0	0	0	0	0	0	0	0	0	0	0	0	0	0	0	0	0	0	0	0	0	0	0	0	0	0	0	0	0	0	0	0	0	0	0	0	0	0	0	0	0	0	0	0	0
Mir212_XLOC_026066	Mir212	chr10:62014702-62014812	0	0	0	0	0	0	0	0	0	0	0	0	0	0	0	0	0	0	0	0	0	0	0	0	0	0	0	0	0	0	0	0	0	0	0	0	0	0	0	0	0	0	0	0	0	0	0
Mir132_XLOC_026067	Mir132	chr10:62014995-62020540	0	0	0	0	0	2	0	0	0	0	0	0	0	0	0	0	0	0	0	0	0	0	4	0	0	0	0	0	0	0	0	0	0	0	0	0	0	0	0	0	0	0	0	1	0	0	0
Rpa1_XLOC_027623	Rpa1	chr10:62140177-62191522	0	0	0	0	0	0	0	0	0	0	2	0	0	0	0	0	0	0	9	0	0	0	0	0	0	0	0	0	0	0	0	0	0	0	0	0	0	0	0	0	0	0	0	0	0	0	0
Smyd4_XLOC_026072	Smyd4	chr10:62191639-62237939	0	0	0	0	0	0	0	0	0	0	0	0	0	0	0	0	0	0	0	0	0	0	0	0	0	0	0	0	0	0	0	0	0	0	0	0	0	0	0	0	0	0	0	0	0	0	0
Serpinf1_XLOC_027625	Serpinf1	chr10:62238773-62254145	0	0	0	0	0	0	0	0	0	0	0	0	0	0	0	0	0	0	0	0	0	0	0	0	0	0	0	0	0	0	0	0	0	0	0	0	0	0	0	0	0	0	0	0	0	0	0
Serpinf2_XLOC_027626	Serpinf2	chr10:62264247-62272331	0	0	0	0	0	0	0	0	0	0	0	0	0	0	0	0	0	0	0	0	0	0	0	0	0	0	0	0	0	0	0	0	0	0	0	0	0	0	0	0	0	0	0	0	0	0	0
Wdr81-AC120096.1_XLOC_027627	Wdr81-AC120096.1	chr10:62273621-62280452	0	0	0	0	0	0	0	0	0	0	0	0	0	0	0	0	0	0	0	0	0	0	0	0	0	0	0	0	0	0	0	0	0	0	0	0	0	0	0	0	0	0	0	5	0	0	0
Wdr81_XLOC_027627	Wdr81	chr10:62273800-62287189	0	0	0	0	0	0	0	0	0	0	0	0	0	0	0	0	0	0	0	0	0	0	0	0	0	0	0	0	0	0	0	0	0	0	0	0	0	0	0	0	0	0	0	0	0	0	0
AC120096.1_XLOC_027627	AC120096.1	chr10:62280023-62280142	0	0	0	0	0	0	0	0	0	0	0	0	0	0	0	0	0	0	0	0	0	0	0	0	0	0	0	0	0	0	0	0	0	0	0	0	0	0	0	0	0	0	0	0	0	0	0
GL.461_XLOC_026073	Mir6326	chr10:62297495-62302740	0	0	0	34	0	0	24	146	0	0	0	11	0	0	0	0	2	0	12	0	0	0	135	0	0	0	0	0	0	0	0	50	0	0	0	0	0	0	0	0	0	0	0	75	0	0	9
Tlcd2_XLOC_026074	Tlcd2	chr10:62303662-62306888	0	0	0	0	0	0	0	0	0	0	0	0	0	0	0	0	0	0	0	0	0	0	0	0	0	0	0	0	0	0	0	0	0	0	0	0	0	0	0	0	0	0	0	0	0	0	0
AABR07029989.1_XLOC_026076	AABR07029989.1	chr10:62414270-62415240	0	0	0	0	0	0	0	0	0	0	0	0	0	0	0	0	0	0	0	0	0	0	0	0	0	0	0	0	0	0	0	0	0	0	0	0	0	0	0	0	0	0	0	0	0	0	0
Olr1515_XLOC_026077	Olr1515	chr10:62423130-62439387	0	0	0	0	0	0	0	0	0	0	0	0	0	0	0	0	0	0	0	0	0	0	0	0	0	0	0	0	0	0	0	0	0	0	0	0	0	0	0	0	0	0	0	0	0	0	0
LOC100912068_XLOC_027630	LOC100912068	chr10:62480767-62483342	0	0	0	0	0	0	0	0	0	0	0	0	0	0	0	0	0	0	0	0	0	0	0	0	0	0	0	0	0	0	0	0	0	0	0	0	0	0	0	0	0	0	0	0	0	0	0
Taok1_XLOC_026078	Taok1	chr10:62497288-62643089	5	0	17	79	0	3	38	290	9	0	0	0	0	0	34	19	0	0	102	0	0	0	152	0	0	0	0	0	0	0	0	70	0	0	0	0	0	0	0	0	0	0	0	80	0	0	1
Abhd15_XLOC_027631	Abhd15	chr10:62643453-62648844	0	0	0	0	0	0	0	0	0	0	0	0	0	0	0	0	0	0	0	0	0	0	0	0	0	0	0	0	0	0	0	0	0	0	0	0	0	0	0	0	0	0	0	0	0	0	0
Tp53i13_XLOC_026079	Tp53i13	chr10:62650699-62655362	0	0	0	0	0	0	0	0	0	0	0	0	0	0	0	0	0	0	0	0	0	0	0	0	0	0	0	0	0	0	0	0	0	0	0	0	0	0	0	0	0	0	0	0	0	0	0
Git1_XLOC_027632	Git1	chr10:62655672-62664533	0	0	0	23	0	0	10	45	0	0	0	0	0	0	1	0	0	0	7	0	0	0	72	1	0	0	0	0	0	0	0	20	0	0	0	0	0	0	0	0	0	12	0	31	0	0	0
Ankrd13b_XLOC_026080	Ankrd13b	chr10:62674561-62692070	0	0	0	1	0	0	5	0	0	0	0	0	0	0	0	0	0	0	10	0	0	0	12	0	0	0	0	0	0	0	0	4	0	0	0	0	0	0	0	0	0	0	0	2	0	0	0
Coro6_XLOC_027634	Coro6	chr10:62690631-62699897	0	0	0	0	0	0	0	12	0	0	0	0	0	0	0	0	0	0	0	0	0	0	0	0	0	0	0	0	0	0	0	0	0	0	0	0	0	0	0	0	0	0	0	0	0	0	0
AABR07030019.1_XLOC_027635	AABR07030019.1	chr10:62703462-62703601	0	0	0	0	0	0	0	0	0	0	0	0	0	0	0	0	0	0	0	0	0	0	0	0	0	0	0	0	0	0	0	0	0	0	0	0	0	0	0	0	0	0	0	0	0	0	0
Ssh2_XLOC_027635	Ssh2	chr10:62705051-62954855	0	0	22	0	0	0	0	2	0	0	0	0	0	0	0	0	0	0	0	0	0	0	0	0	0	0	0	0	0	0	0	0	0	0	0	0	0	0	0	0	0	0	0	0	0	0	0
Efcab5_XLOC_026081	Efcab5	chr10:62981297-63085308	0	0	0	0	0	0	0	0	0	0	0	0	0	0	0	0	0	0	0	0	0	0	0	0	0	0	0	13	0	0	0	0	0	0	0	0	0	0	0	0	0	0	0	0	0	0	0
Nsrp1_XLOC_026082	Nsrp1	chr10:63098074-63131770	0	0	12	25	0	2	0	12	0	0	0	0	0	0	0	0	0	0	0	0	0	0	11	0	0	0	0	0	0	0	0	29	0	0	0	0	0	0	0	0	0	0	0	2	0	0	0
Slc6a4_XLOC_027641	Slc6a4	chr10:63153656-63174820	0	0	0	0	0	0	0	4	0	0	0	0	0	0	0	0	0	0	0	0	0	0	0	0	0	0	0	0	0	0	0	0	0	0	0	0	0	0	0	0	0	0	0	0	0	0	0
Blmh_XLOC_027642	Blmh	chr10:63197285-63240454	0	0	10	24	0	0	2	90	0	0	0	7	0	0	0	0	6	1	7	0	0	0	60	0	0	0	0	0	0	0	0	21	0	0	0	0	0	0	0	0	0	0	0	0	0	0	0
Tmigd1_XLOC_027643	Tmigd1	chr10:63262554-63274598	0	0	0	0	0	0	0	0	0	0	0	0	0	0	0	0	0	0	0	0	0	0	0	0	0	0	0	0	0	0	0	0	0	0	0	0	0	0	0	0	0	0	0	0	0	0	0
U6_XLOC_026083	U6	chr10:63304837-63304943	0	0	0	0	0	0	0	0	0	0	0	0	0	0	0	0	0	0	0	0	0	0	0	0	0	0	0	0	0	0	0	0	0	0	0	0	0	0	0	0	0	0	0	0	0	0	0
Cpd_XLOC_026085	Cpd	chr10:63325764-63393570	0	0	0	14	0	0	0	24	0	0	0	4	0	0	0	0	0	0	30	0	0	0	14	0	0	0	0	0	0	0	0	1	0	0	0	0	0	0	0	0	3	0	0	0	0	0	0
Gosr1_XLOC_026086	Gosr1	chr10:63405567-63443696	0	0	0	0	0	0	1	23	0	0	0	0	0	0	0	0	0	0	0	0	0	0	18	0	0	0	0	0	0	0	0	10	0	0	0	0	0	0	0	0	0	0	0	0	0	0	0
Trarg1_XLOC_027645	Trarg1	chr10:63471330-63491713	0	0	0	0	0	0	0	0	0	0	0	0	0	0	0	0	0	0	0	0	0	0	0	0	0	0	0	0	0	0	0	0	0	0	0	0	0	0	0	0	0	0	0	0	0	0	0
Bhlha9_XLOC_027647	Bhlha9	chr10:63498698-63499390	0	0	0	0	0	0	0	0	0	0	0	0	0	0	0	0	0	0	0	0	0	0	0	0	0	0	0	0	0	0	0	0	0	0	0	0	0	0	0	0	0	0	0	0	0	0	0
AABR07030034.1_XLOC_027648	AABR07030034.1	chr10:63548519-63551234	0	0	0	0	0	0	0	0	0	0	0	0	0	0	0	0	0	0	0	0	0	0	0	0	0	0	0	0	0	0	0	0	0	0	0	0	0	0	0	0	0	0	0	0	0	0	0
Prpf8_XLOC_026088	Prpf8	chr10:63635219-63658361	0	0	0	14	0	0	2	17	0	0	0	0	0	0	0	0	0	0	12	0	0	0	16	0	0	0	0	0	0	0	0	14	0	0	0	0	0	0	0	0	0	0	0	4	0	0	0
Rilp_XLOC_026089	Rilp	chr10:63659030-63662188	0	0	0	0	0	0	0	0	0	0	0	0	0	0	0	0	0	0	0	0	0	0	0	0	0	0	0	0	0	0	0	0	0	0	0	0	0	0	0	0	0	0	0	0	0	0	0
Scarf1_XLOC_026090	Scarf1	chr10:63662967-63672429	0	0	0	0	0	0	0	0	0	0	0	0	0	0	0	0	0	0	0	0	0	0	0	0	0	0	0	0	0	0	0	0	0	0	0	0	0	0	0	0	0	0	0	0	0	0	0
Slc43a2_XLOC_026091	Slc43a2	chr10:63677360-63721874	0	0	0	3	0	8	0	0	0	0	0	0	0	0	0	0	0	0	18	3	0	1	42	0	0	0	0	0	0	0	0	0	0	0	0	0	0	0	0	0	0	0	0	11	0	0	0
Pitpna_XLOC_026092	Pitpna	chr10:63731767-63774634	1	0	0	26	0	5	2	128	0	0	0	0	0	0	0	0	0	0	32	11	0	4	78	0	0	0	0	1	0	0	0	90	0	0	0	0	0	0	0	0	0	0	7	61	0	0	0
Inpp5k_XLOC_026093	Inpp5k	chr10:63774705-63797067	0	0	0	1	0	0	0	0	0	0	0	0	0	0	0	0	0	0	0	9	0	0	0	0	0	0	0	0	0	0	0	0	0	0	0	0	0	0	0	0	0	0	0	16	0	0	0
Myo1c_XLOC_026095	Myo1c	chr10:63803309-63821826	0	0	0	0	0	0	0	0	0	0	0	0	0	0	0	0	0	0	0	0	0	0	2	0	0	0	0	26	0	0	0	0	0	0	0	0	0	0	0	0	0	0	0	0	0	0	0
Crk_XLOC_026096	Crk	chr10:63829817-63865956	2	0	0	74	0	0	8	31	0	0	0	0	0	0	0	0	0	0	47	1	0	0	65	0	0	0	0	1	0	0	0	9	0	0	0	0	0	0	0	0	0	9	0	50	0	0	0
Ywhae_XLOC_026097	Ywhae	chr10:63884291-63921952	12	0	11	263	0	16	42	221	2	1	24	41	0	0	2	1	1	4	130	16	0	8	276	11	0	0	0	0	0	0	0	245	0	0	0	0	0	0	0	0	0	1	1	115	0	0	3
Doc2b_XLOC_027651	Doc2b	chr10:63927658-63952881	0	0	0	0	0	0	0	0	0	0	0	0	0	0	0	0	0	0	0	0	0	0	0	0	0	0	0	0	0	0	0	0	0	0	0	0	0	0	0	0	0	0	0	0	0	0	0
U6_XLOC_027652	U6	chr10:63945972-63946079	0	0	0	0	0	0	0	0	0	0	0	0	0	0	0	0	0	0	0	0	0	0	0	0	0	0	0	0	0	0	0	0	0	0	0	0	0	0	0	0	0	0	0	0	0	0	0
Rph3al_XLOC_027654	Rph3al	chr10:63989644-64108554	0	0	0	0	0	0	0	0	0	0	0	0	0	0	0	0	0	0	0	0	0	0	0	0	0	0	0	0	0	0	0	0	0	0	0	0	0	0	0	0	0	0	0	0	0	0	0
RGD1565611_XLOC_026100	1700016K19Rik	chr10:64174931-64178591	0	0	0	0	0	0	0	0	0	0	0	0	0	0	0	0	0	0	0	0	0	0	0	0	0	0	0	0	0	0	0	0	0	0	0	0	0	0	0	0	0	0	0	0	0	0	0
Rflnb_XLOC_027655	Rflnb	chr10:64196127-64202380	0	0	0	0	0	0	0	0	0	0	0	0	0	0	0	0	0	0	0	0	0	0	0	0	0	0	0	0	0	0	0	0	0	0	0	0	0	0	0	0	0	0	0	0	0	0	0
Vps53_XLOC_027656	Vps53	chr10:64221908-64341417	0	0	0	12	0	1	0	0	0	0	1	0	0	0	0	0	0	0	40	0	0	0	7	0	0	0	0	0	0	0	0	5	0	0	0	0	0	0	0	0	0	0	0	3	0	0	0
GL.483_XLOC_026102	Fam57a	chr10:64360391-64367706	0	0	0	0	0	0	0	0	0	0	0	0	0	0	0	0	0	0	0	0	0	0	0	0	0	0	0	0	0	0	0	0	0	0	0	0	0	0	0	0	0	0	0	0	0	0	0
Gemin4_XLOC_027657	Gemin4	chr10:64368809-64375816	0	0	0	0	0	0	0	0	0	0	0	0	0	0	0	0	0	0	0	0	0	0	0	0	0	0	0	0	0	0	0	0	0	0	0	0	0	0	0	0	0	0	0	0	0	0	0
Dbil5_XLOC_026103	Dbil5	chr10:64375924-64376938	0	0	0	0	0	0	0	0	0	0	0	0	0	0	0	0	0	0	0	0	0	0	0	0	0	0	0	0	0	0	0	0	0	0	0	0	0	0	0	0	0	0	0	0	0	0	0
Glod4_XLOC_027658	Glod4	chr10:64378080-64401082	4	0	0	44	0	0	8	37	0	0	0	0	0	0	0	0	0	0	59	0	0	0	113	1	0	0	0	0	0	0	0	40	0	0	0	0	0	0	0	0	0	1	0	5	0	0	0
Mrm3_XLOC_026104	Mrm3	chr10:64395060-64427810	0	0	0	0	0	0	0	0	0	0	0	0	0	0	0	0	0	0	11	0	0	0	2	0	0	0	0	0	0	0	0	17	0	0	0	0	0	0	0	0	0	0	0	3	0	0	0
Nxn_XLOC_027659	Nxn	chr10:64411724-64550145	0	0	0	0	0	0	0	0	0	0	0	0	0	0	0	0	0	0	0	0	0	0	0	0	0	0	0	0	0	0	0	0	0	0	0	0	0	0	0	0	0	0	0	0	0	0	0
Timm22_XLOC_026105	Timm22	chr10:64555747-64564706	0	0	0	22	0	0	0	1	0	0	0	0	0	0	0	26	0	17	3	2	0	0	11	0	0	0	0	0	0	0	0	40	0	0	0	0	0	0	0	0	0	0	0	1	0	0	0
Abr_XLOC_027660	Abr	chr10:64564614-64585706	0	0	0	5	0	2	5	55	0	0	0	0	0	0	0	0	0	0	50	13	0	0	57	0	0	0	0	0	0	0	0	14	0	0	0	0	0	0	0	0	1	0	0	32	0	0	0
Lgals9_XLOC_026106	Lgals9	chr10:64736958-64760271	0	0	0	0	0	0	0	0	0	0	0	0	0	0	0	0	0	0	0	0	0	0	0	0	0	0	0	0	0	0	0	0	0	0	0	0	0	0	0	0	0	0	0	0	0	0	0
LOC106736471_XLOC_026107	LOC106736471	chr10:64762911-64763482	0	0	0	0	0	0	0	0	0	0	0	0	0	0	0	0	0	0	0	0	0	0	0	0	0	0	0	0	0	0	0	0	0	0	0	0	0	0	0	0	0	0	0	0	0	0	0
Phf12_XLOC_027660	Phf12	chr10:64814988-64862288	0	0	0	0	0	0	0	31	0	0	0	0	0	0	0	0	0	0	9	0	0	0	0	0	0	0	0	0	0	0	0	17	0	0	0	0	0	0	0	0	0	0	0	0	0	0	0
Sez6_XLOC_027663	Sez6	chr10:64865617-64915274	31	0	0	23	0	3	0	72	0	0	0	0	0	0	0	0	0	7	22	29	0	1	36	0	0	0	0	0	0	0	7	17	0	0	0	0	0	0	0	0	0	20	0	14	0	0	0
Pipox_XLOC_026108	Pipox	chr10:64909339-64965067	0	0	0	0	0	5	0	0	0	0	0	0	0	0	0	0	0	0	0	0	0	0	0	0	0	0	0	0	0	0	0	0	0	0	0	0	0	0	0	0	0	0	0	0	0	0	0
Myo18a_XLOC_027664	Myo18a	chr10:64979253-65080550	1	0	8	25	0	2	3	38	0	0	0	0	0	0	0	0	0	5	14	4	0	0	9	5	0	0	0	0	0	0	0	0	0	0	0	0	0	0	0	0	0	1	0	29	0	0	0
Cryba1_XLOC_026109	Cryba1	chr10:65161152-65167529	0	0	0	0	0	0	0	0	0	0	0	0	0	0	0	0	0	0	0	0	0	0	0	0	0	0	0	0	0	0	0	0	0	0	0	0	0	0	0	0	0	0	0	4	0	0	0
Nufip2_XLOC_027667	Nufip2	chr10:65176082-65200458	0	0	0	1	0	0	0	0	0	0	0	0	0	0	0	0	0	0	0	0	0	0	0	2	0	0	0	0	0	0	0	0	0	0	0	0	0	0	0	0	0	0	0	0	0	0	0
Gm23132_XLOC_026113	Gm23132	chr10:65227655-65227786	0	0	0	0	0	0	0	0	0	0	0	0	0	0	0	0	0	0	0	0	0	0	0	0	0	0	0	0	0	0	0	0	0	0	0	0	0	0	0	0	0	0	0	0	0	0	0
U1_XLOC_027669	U1	chr10:65247372-65247500	0	0	0	0	0	0	0	0	0	0	0	0	0	0	0	0	0	0	0	0	0	0	0	0	0	0	0	0	0	0	0	0	0	0	0	0	0	0	0	0	0	0	0	0	0	0	0
Eral1_XLOC_026114	Eral1	chr10:65272849-65291066	0	0	0	0	0	0	1	0	0	0	0	0	0	0	0	0	0	0	0	0	0	0	1	0	0	0	0	0	0	0	0	0	0	0	0	0	0	0	0	0	0	0	0	0	0	0	0
Mir451a_XLOC_027670	Mir451a	chr10:65291204-65291275	0	0	0	0	0	0	0	0	0	0	0	0	0	0	0	0	0	0	0	0	0	0	0	0	0	0	0	0	0	0	0	0	0	0	0	0	0	0	0	0	0	0	0	0	0	0	0
Mir144_XLOC_027671	Mir144	chr10:65291365-65291447	0	0	0	0	0	0	0	0	0	0	0	0	0	0	0	0	0	0	0	0	0	0	0	0	0	0	0	0	0	0	0	0	0	0	0	0	0	0	0	0	0	0	0	0	0	0	0
Flot2_XLOC_027672	Flot2	chr10:65304903-65329307	0	0	0	3	0	0	0	0	0	0	0	0	0	0	0	0	0	0	0	0	0	0	12	0	0	0	0	0	0	0	0	0	0	0	0	0	0	0	0	0	0	0	0	17	0	0	0
Dhrs13_XLOC_027672	Dhrs13	chr10:65329940-65334500	0	0	0	0	0	0	0	1	0	0	0	0	0	0	0	0	0	0	0	0	0	0	0	0	0	0	0	0	0	0	0	0	0	0	0	0	0	0	0	0	0	0	0	25	0	0	0
Fam222b_XLOC_026116	Fam222b	chr10:65351026-65416950	0	0	0	37	0	0	2	12	0	0	0	0	0	0	0	0	0	1	3	0	0	0	6	0	0	0	0	0	0	0	0	0	0	0	0	2	0	0	0	0	0	0	0	0	0	0	0
Traf4_XLOC_027673	Traf4	chr10:65418340-65424802	0	0	0	10	0	0	4	3	0	0	0	0	0	0	0	0	0	0	0	0	0	0	4	0	0	0	0	0	0	0	0	0	0	0	0	0	0	0	0	0	0	0	0	0	0	0	0
Nek8_XLOC_027674	Nek8	chr10:65425771-65437143	0	0	0	2	0	0	0	0	0	0	0	0	0	0	0	0	0	0	0	0	0	0	0	0	0	0	0	0	0	0	0	0	0	0	0	0	0	0	0	0	0	0	0	0	0	0	0
Tlcd1_XLOC_026117	Tlcd1	chr10:65439066-65444032	0	0	0	0	0	0	0	11	0	0	0	0	0	0	4	0	0	0	0	0	0	0	1	0	0	0	0	0	0	0	0	0	0	0	0	0	0	0	0	0	0	0	0	1	0	0	0
Rpl23a_XLOC_027675	Rpl23a	chr10:65439745-65444032	0	2	6	73	0	6	4	81	0	0	0	8	0	0	0	8	0	0	25	9	0	0	58	0	0	6	0	0	0	0	3	24	0	0	0	0	0	0	0	0	0	0	3	37	0	0	1
Rab34_XLOC_026118	Rab34	chr10:65447968-65452178	0	0	0	0	0	0	0	0	0	0	0	0	0	0	0	0	0	0	0	0	0	0	6	0	0	0	0	0	0	0	0	0	0	0	0	0	0	0	0	0	0	0	0	0	0	0	0
Proca1_XLOC_026119	Proca1	chr10:65454658-65469779	0	0	0	0	0	0	0	0	0	0	0	0	0	0	0	0	0	0	0	0	0	0	0	0	0	0	0	0	0	0	0	0	0	0	0	0	0	0	0	0	0	0	0	0	0	0	0
Supt6h_XLOC_027676	Supt6h	chr10:65469346-65507831	3	0	0	23	0	0	1	25	0	0	0	0	0	0	0	0	0	0	5	0	0	0	8	3	0	0	0	0	0	0	0	0	0	0	0	0	0	0	0	0	0	20	0	3	0	0	2
Sdf2_XLOC_026121	Sdf2	chr10:65504981-65517853	4	0	0	28	0	0	8	50	0	0	0	0	0	0	0	0	0	0	29	0	0	0	15	0	0	0	0	0	0	0	0	46	0	0	0	0	0	0	0	0	0	0	0	37	0	0	0
U6_XLOC_027677	U6	chr10:65514698-65514789	0	0	0	0	0	0	0	0	0	0	0	0	0	0	0	0	0	0	0	0	0	0	0	0	0	0	0	0	0	0	0	0	0	0	0	0	0	0	0	0	0	0	0	0	0	0	0
RGD1307929_XLOC_026122	2610507B11Rik	chr10:65523177-65552348	0	0	0	4	0	0	4	2	0	0	0	0	0	0	0	0	0	8	3	0	0	11	5	28	0	0	1	0	0	0	0	0	0	0	0	0	0	0	0	0	0	0	0	25	0	0	0
U6_XLOC_027678	U6	chr10:65547338-65547444	0	0	0	0	0	0	0	0	0	0	0	0	0	0	0	0	0	0	0	0	0	0	0	0	0	0	0	0	0	0	0	0	0	0	0	0	0	0	0	0	0	0	0	0	0	0	0
GL.498_XLOC_026122	Spag5	chr10:65552854-65557276	0	0	0	0	0	0	0	0	0	0	0	0	0	0	0	0	0	0	0	0	0	0	8	0	0	0	0	0	0	0	0	0	0	0	0	0	0	0	0	0	0	0	0	0	0	0	0
GL.1239_XLOC_027679	LOC103693395	chr10:65554905-65566109	0	0	0	0	0	0	0	0	0	0	0	0	0	0	0	0	0	0	0	0	0	0	0	0	0	0	0	0	0	0	0	0	0	0	0	0	0	0	0	0	0	0	0	0	0	0	0
AABR07030072.1_XLOC_026122	AABR07030072.1	chr10:65562425-65562520	0	0	0	0	0	0	0	0	0	0	0	0	0	0	0	0	0	0	0	0	0	0	0	0	0	0	0	0	0	0	0	0	0	0	0	0	0	0	0	0	0	0	0	0	0	0	0
Spag5_XLOC_026123	Spag5	chr10:65566228-65585780	0	0	0	0	0	0	0	0	0	0	0	0	0	0	0	0	0	0	0	0	0	0	0	0	0	0	0	0	0	0	0	0	0	0	0	0	0	0	0	0	0	0	0	0	0	0	0
Aldoc_XLOC_026124	Aldoc	chr10:65586340-65590192	2	0	0	26	0	0	0	174	0	0	2	0	0	0	0	0	0	0	8	17	0	0	94	0	0	0	0	0	0	0	0	20	0	0	0	0	0	0	0	0	0	0	0	0	0	0	3
Pigs_XLOC_026125	Pigs	chr10:65591613-65606513	0	0	0	27	0	0	10	0	0	0	0	0	0	0	0	0	0	0	13	1	0	0	53	0	0	0	0	0	0	0	0	4	0	0	0	0	0	0	0	0	0	0	0	0	0	0	0
Unc119_XLOC_026126	Unc119	chr10:65606898-65612428	0	0	0	2	0	0	4	1	0	0	0	0	0	0	0	0	0	17	2	0	0	0	12	0	0	0	0	0	0	0	0	0	0	0	0	0	0	0	0	0	0	0	0	0	0	0	0
Foxn1_XLOC_027680	Foxn1	chr10:65621142-65634666	0	0	0	0	0	0	0	0	0	0	0	0	0	0	4	0	0	0	0	0	0	0	0	0	0	0	0	0	0	0	0	0	0	0	0	0	0	0	0	0	0	0	0	0	0	0	0
Slc13a2_XLOC_027681	Slc13a2	chr10:65664667-65692023	0	0	0	0	0	0	0	0	0	0	0	0	0	0	0	0	0	0	0	0	0	0	0	0	0	0	0	0	0	0	0	0	0	0	0	0	0	0	0	0	0	0	0	0	0	0	0
Slc46a1_XLOC_026127	Slc46a1	chr10:65734316-65745219	0	0	0	0	0	0	0	4	0	0	0	0	0	0	0	0	0	0	0	0	0	0	0	0	0	0	0	0	0	0	0	0	0	0	0	0	0	0	0	0	0	0	0	0	0	0	0
Sarm1_XLOC_027682	Sarm1	chr10:65739342-65766218	0	0	0	22	0	0	1	28	0	0	0	0	0	0	0	0	0	0	0	0	0	0	4	0	0	0	0	0	0	0	0	12	0	0	0	0	0	0	0	0	0	1	0	0	0	1	0
Vtn_XLOC_026128	Vtn	chr10:65767941-65771039	0	0	0	0	0	0	0	0	0	0	0	0	0	0	0	0	0	0	0	0	0	0	0	0	0	0	0	0	0	0	0	0	0	0	0	0	0	0	0	0	0	0	0	0	0	0	0
Sebox_XLOC_026129	Sebox	chr10:65772443-65773314	0	0	0	0	0	0	0	0	0	0	0	0	0	0	0	0	0	0	0	0	0	0	0	0	0	0	0	0	0	0	0	0	0	0	0	0	0	0	0	0	0	0	0	0	0	0	0
Tmem199_XLOC_027683	Tmem199	chr10:65775233-65781329	2	0	0	11	0	0	21	19	0	0	0	0	0	0	0	0	0	0	39	0	0	0	54	0	0	0	0	0	0	0	0	7	0	0	0	0	0	0	0	0	0	0	0	12	0	0	0
Poldip2_XLOC_026130	Poldip2	chr10:65778006-65794588	0	0	0	58	0	7	34	43	0	0	0	0	0	0	0	0	1	0	2	0	0	1	57	19	0	0	0	0	0	0	0	24	0	0	0	0	0	0	0	0	1	0	0	50	0	0	1
Tnfaip1_XLOC_027684	Tnfaip1	chr10:65789844-65805699	0	0	0	33	0	0	1	9	0	0	0	7	0	0	0	0	0	0	33	0	0	0	1	0	0	0	0	0	0	0	0	16	0	0	0	0	0	0	0	0	0	0	0	6	0	0	0
Ift20_XLOC_026131	Ift20	chr10:65805802-65811366	1	0	4	51	0	1	12	57	0	0	0	0	0	0	0	2	0	0	51	0	0	0	15	0	0	0	0	0	0	0	0	1	0	0	0	0	0	0	0	0	0	19	0	25	0	0	0
Tmem97_XLOC_027685	Tmem97	chr10:65811437-65820647	0	0	0	21	0	0	0	0	0	0	0	0	0	0	0	0	0	0	46	20	0	0	0	0	0	0	0	0	0	0	0	18	0	0	0	0	0	0	0	0	0	0	0	5	0	0	0
SNORA70_XLOC_027687	SNORA70	chr10:65830076-65834157	0	0	0	0	0	0	0	0	0	0	0	0	0	0	0	0	0	0	0	0	0	0	0	0	0	0	0	0	0	0	0	0	0	0	0	0	0	0	0	0	0	0	0	0	0	0	0
Nlk_XLOC_027689	Nlk	chr10:65838775-65963654	0	0	0	2	0	1	0	34	0	0	0	0	0	0	0	0	0	0	3	0	0	1	8	0	0	0	0	0	0	0	0	10	0	0	0	0	0	0	0	0	0	0	0	0	0	0	0
Ccnq_XLOC_027690	Ccnq	chr10:66018811-66020716	1	0	0	0	0	0	0	0	0	0	0	0	0	0	0	0	0	0	0	0	0	0	5	0	0	0	0	0	0	0	0	0	0	0	0	0	0	0	0	0	0	0	0	0	0	0	0
Lyrm9_XLOC_026133	Lyrm9	chr10:66099520-66113660	0	0	0	0	0	0	0	0	0	0	0	0	0	0	0	0	0	0	0	0	0	0	0	0	0	0	0	0	0	0	0	0	0	0	0	0	0	0	0	0	0	0	0	1	0	0	0
Nos2_XLOC_026134	Nos2	chr10:66188290-66313349	0	0	0	0	0	0	0	0	0	0	0	0	0	0	0	0	0	0	0	0	0	0	0	0	0	0	0	0	0	0	0	0	0	0	0	0	0	0	0	0	0	0	0	0	0	0	0
Lgals5_XLOC_027692	Lgals5	chr10:66225995-66229311	0	0	0	0	0	0	0	0	0	0	0	0	0	0	0	0	0	0	0	0	0	0	0	0	0	0	0	0	0	0	0	0	0	0	0	0	0	0	0	0	0	0	0	0	0	0	0
Ksr1_XLOC_027693	Ksr1	chr10:66347358-66482150	0	0	0	0	0	0	0	0	0	0	0	0	0	0	0	0	0	0	0	1	0	0	0	0	0	0	0	0	0	0	0	0	0	0	0	0	0	0	0	0	0	0	0	0	0	0	0
AABR07030085.1_XLOC_026136	AABR07030085.1	chr10:66509107-66509499	0	0	0	0	0	0	0	1	0	0	0	0	0	0	0	0	0	0	0	0	0	0	0	0	0	0	0	0	0	0	0	0	0	0	0	0	0	0	0	0	0	0	0	0	0	0	0
AABR07030085.2_XLOC_026137	AABR07030085.2	chr10:66582085-66582816	0	0	0	0	0	0	0	0	0	0	0	0	0	0	0	0	0	0	0	0	0	0	0	0	0	0	0	0	0	0	0	0	0	0	0	0	0	0	0	0	0	0	0	0	0	0	0
Wsb1_XLOC_027696	Wsb1	chr10:66586625-66603319	6	0	0	0	0	0	0	4	0	0	0	0	0	0	0	0	0	0	7	0	0	0	1	0	0	0	0	0	0	0	0	0	0	0	0	0	0	0	0	0	0	0	0	19	0	0	0
AABR07030085.3_XLOC_026138	AABR07030085.3	chr10:66596092-66596211	0	0	0	0	0	0	0	0	0	0	0	0	0	0	0	0	0	0	0	0	0	0	0	0	0	0	0	0	0	0	0	0	0	0	0	0	0	0	0	0	0	0	0	0	0	0	0
AABR07030086.1_XLOC_026140	AABR07030086.1	chr10:66631473-66674166	0	0	0	0	0	0	0	0	0	0	0	0	0	0	0	0	0	0	0	0	0	0	0	0	0	0	0	0	0	0	0	0	0	0	0	0	0	0	0	0	0	0	0	0	0	0	0
AABR07030086.2_XLOC_027699	AABR07030086.2	chr10:66649330-66656932	0	0	0	0	0	0	0	0	0	0	0	0	0	0	0	0	0	0	0	0	0	0	0	0	0	0	0	0	0	0	0	0	0	0	0	0	0	0	0	0	0	0	0	20	0	0	0
Nf1_XLOC_026142	Nf1	chr10:66689946-66931575	6	0	0	9	0	0	11	57	0	0	0	0	0	0	38	0	0	0	59	0	0	0	54	0	0	0	0	0	0	0	0	0	0	0	0	0	0	0	0	0	7	0	0	1	0	0	0
Omg_XLOC_027700	Omg	chr10:66845285-66848455	0	0	0	0	0	0	0	26	0	0	0	0	0	0	0	0	0	0	3	0	0	0	37	7	0	0	0	0	0	0	0	22	0	0	0	0	0	0	0	0	0	0	0	0	0	0	0
Evi2b_XLOC_027701	Evi2b	chr10:66851895-66866010	8	0	0	0	0	0	0	0	0	0	0	0	0	0	0	0	0	0	0	0	0	0	0	0	0	0	0	0	0	0	0	0	0	0	0	0	0	0	0	0	0	0	0	4	0	0	0
Evi2a_XLOC_027702	Evi2a	chr10:66869601-66874277	0	0	0	0	0	0	0	0	0	0	0	0	0	0	0	0	0	0	0	0	0	0	0	0	0	0	0	0	0	0	0	0	0	0	0	0	0	0	0	0	0	0	0	0	0	0	0
Rab11fip4_XLOC_026144	Rab11fip4	chr10:66942398-67051673	1	1	0	8	0	0	3	31	0	0	0	0	0	0	0	0	0	0	25	0	0	0	22	0	0	0	0	0	0	0	0	4	0	0	0	0	0	0	0	0	0	0	0	4	0	0	0
7SK_XLOC_025329	7SK	chr10:6694301-6694594	0	0	0	0	0	0	0	0	0	0	0	0	0	0	0	0	0	0	0	0	0	0	0	0	0	0	0	0	0	0	0	0	0	0	0	0	0	0	0	0	0	0	0	0	0	0	0
U6_XLOC_026145	U6	chr10:66946153-66946256	0	0	0	0	0	0	0	0	0	0	0	0	0	0	0	0	0	0	0	0	0	0	0	0	0	0	0	0	0	0	0	0	0	0	0	0	0	0	0	0	0	0	0	0	0	0	0
U6_XLOC_027704	U6	chr10:66983871-66988298	0	0	0	0	0	0	0	0	0	0	0	0	0	0	0	0	0	0	0	0	0	0	0	0	0	0	0	0	0	0	0	0	0	0	0	0	0	0	0	0	1	0	0	1	0	0	0
U6_XLOC_027705	U6	chr10:66992159-66992261	0	0	0	0	0	0	0	0	0	0	0	0	0	0	0	0	0	0	0	0	0	0	0	0	0	0	0	0	0	0	0	0	0	0	0	0	0	0	0	0	0	0	0	0	0	0	0
Mir193a_XLOC_027708	Mir193a	chr10:67065885-67065996	0	0	0	0	0	0	0	0	0	0	0	0	0	0	0	0	0	0	0	0	0	0	0	0	0	0	0	0	0	0	0	0	0	0	0	0	0	0	0	0	0	0	0	0	0	0	0
Mir193_XLOC_026146	Mir193	chr10:67065896-67065981	0	0	0	0	0	0	0	0	0	0	0	0	0	0	0	0	0	0	0	0	0	0	0	0	0	0	0	0	0	0	0	0	0	0	0	0	0	0	0	0	0	0	0	0	0	0	0
Mir365b_XLOC_026147	Mir365b	chr10:67079796-67079881	0	0	0	0	0	0	0	0	0	0	0	0	0	0	0	0	0	0	0	0	0	0	0	0	0	0	0	0	0	0	0	0	0	0	0	0	0	0	0	0	0	0	0	0	0	0	0
AABR07030091.1_XLOC_027709	AABR07030091.1	chr10:67107927-67128049	0	0	0	0	0	0	0	0	0	0	0	0	0	0	0	0	0	0	0	0	0	0	0	0	0	0	0	0	0	0	0	0	0	0	0	0	0	0	0	0	0	0	0	0	0	0	0
GL.1253_XLOC_027712	Utp6	chr10:67255098-67285735	1	0	0	3	0	1	0	0	0	0	0	0	0	0	0	0	0	0	11	0	0	0	2	0	0	0	0	0	0	0	0	13	0	0	0	0	0	0	0	0	0	0	0	4	0	0	0
Suz12_XLOC_026154	Suz12	chr10:67325347-67371735	6	0	0	0	0	0	2	45	3	0	0	0	0	0	0	0	1	15	59	0	0	0	71	0	0	0	0	0	0	0	0	34	0	0	0	0	0	0	0	0	0	0	0	8	0	0	0
Crlf3_XLOC_027714	Crlf3	chr10:67382708-67404775	0	0	0	0	0	0	0	7	0	0	0	0	0	0	0	0	0	0	0	0	0	0	1	0	0	0	0	0	0	0	0	0	0	0	0	0	0	0	0	0	0	0	0	3	0	0	0
Atad5_XLOC_026153	Atad5	chr10:67424701-67477714	0	0	0	0	0	0	0	0	0	0	0	0	0	0	0	0	0	0	0	0	0	0	25	0	0	0	0	0	0	0	0	0	0	0	0	0	0	0	0	0	0	0	0	0	0	0	0
Tefm_XLOC_027717	Tefm	chr10:67472587-67479613	0	0	0	0	0	0	0	17	0	0	0	0	0	0	0	0	0	0	0	1	0	0	41	0	0	0	0	0	0	0	0	0	0	0	0	0	0	0	0	0	0	0	0	0	0	0	0
AABR07030108.1-AABR07030108.2_XLOC_026156	AABR07030108.1-AABR07030108.2	chr10:67489724-67489871	0	0	0	0	0	0	0	0	0	0	0	0	0	0	0	0	0	0	0	0	0	0	0	0	0	0	0	0	0	0	0	0	0	0	0	0	0	0	0	0	0	0	0	0	0	0	0
Adap2_XLOC_026157	Adap2	chr10:67494933-67527036	0	0	0	0	0	0	0	0	0	0	0	0	0	0	0	0	0	0	0	0	0	0	0	0	0	0	0	0	0	0	0	0	0	0	0	0	0	0	0	0	0	0	0	0	0	0	0
Rnf135-Rhot1_XLOC_026158	Rnf135-Rhot1	chr10:67531291-67640622	1	0	0	9	0	1	2	27	0	0	0	0	0	0	0	0	0	0	0	0	0	0	25	0	0	0	0	0	0	0	0	39	0	0	0	0	0	0	0	0	0	4	0	19	0	0	1
Rhbdl3_XLOC_026159	Rhbdl3	chr10:67677071-67731670	0	0	0	0	0	0	1	4	0	0	0	0	0	0	0	0	0	0	0	0	0	0	0	0	0	0	0	0	0	0	0	0	0	0	0	0	0	0	0	0	0	0	0	0	0	0	0
RGD1310429_XLOC_027718	5730455P16Rik	chr10:67735665-67751250	4	0	0	35	0	0	3	49	0	0	0	0	0	0	0	0	0	0	27	0	0	0	22	3	0	0	0	10	0	0	7	39	0	0	0	0	0	0	0	0	0	0	0	7	0	0	0
Zfp207-Rnf135_XLOC_026161	Zfp207-Rnf135	chr10:67762280-67792069	0	0	9	20	0	18	1	41	3	0	0	0	0	0	0	0	0	0	49	27	0	0	39	12	0	0	0	0	0	0	1	48	0	0	0	0	0	0	0	0	0	9	0	58	0	0	0
Rnf135-Psmd11_XLOC_026162	Rnf135-Psmd11	chr10:67810468-67857590	0	0	0	8	0	3	1	50	0	0	0	0	0	0	0	0	0	0	85	0	0	0	24	7	0	0	0	1	0	0	1	22	0	0	0	0	0	0	0	0	0	0	0	9	0	1	0
YRNA_XLOC_026876	YRNA	chr10:6784889-6784988	0	0	0	0	0	0	0	0	0	0	0	0	0	0	0	0	0	0	0	0	0	0	0	0	0	0	0	0	0	0	0	0	0	0	0	0	0	0	0	0	0	0	0	0	0	0	0
Cdk5r1-Rnf135_XLOC_026163	Cdk5r1-Rnf135	chr10:67862102-67866810	1	3	3	39	0	1	11	60	0	0	0	25	0	0	0	0	0	3	16	1	0	5	51	0	0	0	0	0	0	0	0	4	0	0	0	0	0	0	0	0	0	0	0	13	0	0	0
Myo1d_XLOC_027719	Myo1d	chr10:67866940-68142864	0	0	0	0	0	0	0	0	0	0	0	0	0	0	0	0	0	0	0	0	0	0	0	0	0	0	0	0	0	0	0	0	0	0	0	0	0	0	0	0	0	0	0	40	0	0	0
AC123159.1_XLOC_027720	AC123159.1	chr10:68008158-68008253	0	0	0	0	0	0	0	0	0	0	0	0	0	0	0	0	0	0	0	0	0	0	0	0	0	0	0	0	0	0	0	0	0	0	0	0	0	0	0	0	0	0	0	0	0	0	0
Tmem98_XLOC_026164	Tmem98	chr10:68173364-68184403	0	0	0	0	0	0	0	0	0	0	0	0	0	0	0	0	0	0	0	0	0	0	0	0	0	0	0	0	0	0	0	0	0	0	0	0	0	0	0	0	0	0	0	0	0	0	0
Spaca3_XLOC_026165	Spaca3	chr10:68227736-68235295	0	0	0	0	0	0	0	0	0	0	0	0	0	0	0	0	0	0	0	0	0	0	0	0	0	0	0	0	0	0	0	0	0	0	0	0	0	0	0	0	0	0	0	0	0	0	0
Asic2_XLOC_027722	Asic2	chr10:68247077-69347223	0	0	0	0	0	0	0	0	0	0	0	0	0	0	0	0	0	0	0	0	0	0	0	0	0	0	0	0	0	0	0	0	0	0	0	0	0	0	0	0	0	0	0	0	0	0	0
RGD1309748_XLOC_026878	1810013L24Rik	chr10:6836922-6870011	0	0	2	9	0	1	0	103	0	0	0	0	0	0	0	0	0	0	46	0	0	0	49	0	0	0	0	0	0	0	0	0	0	0	0	0	0	0	0	0	0	0	0	15	0	0	0
AABR07030122.1_XLOC_026168	AABR07030122.1	chr10:68587727-68590324	0	0	0	0	0	0	1	1	0	0	0	0	0	0	0	0	0	0	0	0	0	0	1	0	0	0	0	0	0	0	0	0	0	0	0	0	0	0	0	0	0	0	0	0	0	0	0
AC129395.2_XLOC_025330	AC129395.2	chr10:6888454-6889982	0	0	0	0	0	0	0	0	0	0	0	0	0	0	0	0	0	0	0	0	0	0	0	0	0	0	0	0	0	0	0	0	0	0	0	0	0	0	0	0	0	0	0	0	0	0	0
AABR07030125.1_XLOC_027727	AABR07030125.1	chr10:68925425-68926264	0	0	0	0	0	0	0	0	0	0	0	0	0	0	0	0	0	0	0	0	0	6	0	0	0	0	0	0	0	0	0	0	0	0	0	0	0	0	0	0	0	0	0	0	0	0	0
Mir6327_XLOC_027728	Mir6327	chr10:68977601-68977733	0	0	0	0	0	0	0	0	0	0	0	0	0	0	0	0	0	0	0	0	0	0	0	0	0	0	0	0	0	0	0	0	0	0	0	0	0	0	0	0	0	0	0	0	0	0	0
Ccl2_XLOC_026169	Ccl2	chr10:69411953-69415099	0	0	0	0	0	0	0	0	0	0	0	0	0	0	0	0	0	0	0	0	0	0	0	0	0	0	0	0	0	0	13	0	0	0	0	0	0	0	0	0	0	0	0	0	0	0	0
Ccl7_XLOC_026170	Ccl7	chr10:69423086-69424979	0	0	0	0	0	0	0	0	0	0	0	0	0	0	0	0	0	0	0	0	0	0	0	0	0	0	0	0	0	0	0	0	0	0	0	0	0	0	0	0	0	0	0	0	0	0	0
Ccl11_XLOC_026171	Ccl11	chr10:69434941-69439575	0	0	0	0	0	0	0	0	0	0	0	0	0	0	0	0	0	0	0	0	0	0	0	0	0	0	0	0	0	0	0	0	0	0	0	0	0	0	0	0	0	0	0	0	0	0	0
Ccl12_XLOC_026173	Ccl12	chr10:69476755-69478416	0	0	0	0	0	0	0	0	0	0	0	0	0	0	0	0	0	0	0	0	0	0	0	0	0	0	0	0	0	0	0	0	0	0	0	0	0	0	0	0	0	0	0	0	0	0	0
Ccl1_XLOC_027730	Ccl1	chr10:69534933-69537882	0	0	0	0	0	0	0	0	0	0	0	0	0	0	0	0	0	0	0	0	0	0	0	0	0	0	0	0	0	0	0	0	0	0	0	0	0	0	0	0	0	0	0	0	0	0	0
Tmem132e_XLOC_026175	Tmem132e	chr10:69737328-69794975	0	0	0	22	0	0	1	69	0	0	0	0	0	0	0	0	0	0	12	0	0	0	28	0	0	0	0	0	0	0	0	0	0	0	0	0	0	0	0	0	0	0	0	16	0	0	0
Usp7_XLOC_025331	Usp7	chr10:6975289-7021002	3	0	16	0	0	0	20	42	0	0	1	0	0	0	0	0	0	0	81	1	0	15	32	0	0	0	0	0	0	0	4	0	0	0	0	0	0	0	0	0	0	0	0	11	0	0	0
7SK_XLOC_027734	7SK	chr10:69763660-69763917	0	0	0	0	0	0	0	0	0	0	0	0	0	0	0	0	0	0	0	0	0	0	0	0	0	0	0	0	0	0	0	0	0	0	0	0	0	0	0	0	0	0	0	0	0	0	0
AC095947.1_XLOC_026177	AC095947.1	chr10:70096383-70103600	0	0	2	79	0	2	8	145	0	0	9	7	0	0	3	14	0	4	28	9	0	0	128	8	1	0	0	13	0	0	4	104	0	0	0	0	0	0	0	0	1	0	0	55	0	2	10
AC095947.3_XLOC_026177	AC095947.3	chr10:70109549-70109623	0	0	0	1	0	2	0	3	0	0	0	0	0	0	0	0	0	0	0	0	0	0	1	0	0	0	0	0	0	0	0	2	0	0	0	0	0	0	0	0	0	0	0	0	0	0	0
Zfp830_XLOC_026179	Zfp830	chr10:70118097-70121512	0	0	3	0	0	0	0	6	0	0	0	0	0	0	0	0	0	0	52	0	0	0	11	0	0	0	0	0	0	0	0	0	0	0	0	0	0	0	0	0	0	0	0	25	0	0	0
Lig3_XLOC_026180	Lig3	chr10:70134723-70160893	0	0	4	0	0	0	0	14	0	0	0	0	0	0	0	0	0	0	0	0	0	0	0	0	0	0	0	0	0	0	0	0	0	0	0	0	0	0	0	0	0	0	0	0	0	0	0
Rffl_XLOC_027735	Rffl	chr10:70155089-70220570	0	0	0	0	0	0	6	0	0	0	0	0	0	0	0	0	0	0	0	1	0	0	1	0	0	0	0	0	0	0	0	0	0	0	0	0	0	0	0	0	0	0	0	0	0	0	0
Rad51d_XLOC_027744	Rad51d	chr10:70227097-70241357	0	0	0	0	0	0	0	0	0	0	0	0	0	0	0	0	0	0	0	0	0	0	2	0	0	0	0	0	0	0	0	0	0	0	0	0	0	0	0	0	0	0	0	0	0	0	0
AC095947.2_XLOC_026181	AC095947.2	chr10:70234789-70234841	0	0	0	0	0	0	0	0	0	0	0	0	0	0	0	0	0	0	0	0	0	0	0	0	0	0	0	0	0	0	0	0	0	0	0	0	0	0	0	0	0	0	0	0	0	0	0
Fndc8_XLOC_026183	Fndc8	chr10:70242852-70250990	0	0	0	0	0	0	0	0	0	0	0	0	0	0	0	0	0	0	0	0	0	0	0	0	0	0	0	0	0	0	0	0	0	0	0	0	0	0	0	0	0	0	0	0	0	0	0
U6_XLOC_027745	U6	chr10:70244141-70244216	0	0	0	0	0	0	0	0	0	0	0	0	0	0	0	0	0	0	0	0	0	0	0	0	0	0	0	0	0	0	0	0	0	0	0	0	0	0	0	0	0	0	0	0	0	0	0
Nle1_XLOC_027746	Nle1	chr10:70250830-70259565	0	0	0	4	0	0	0	9	0	0	0	0	0	0	0	0	0	0	2	0	0	0	29	0	0	0	0	0	0	0	0	0	0	0	0	0	0	0	0	0	0	0	0	0	0	0	0
Unc45b_XLOC_026184	Unc45b	chr10:70262361-70291359	0	0	0	0	0	0	0	0	0	0	0	0	0	0	0	0	0	0	0	0	0	0	0	0	0	0	0	0	0	0	0	0	0	0	0	0	0	0	0	0	0	0	0	0	0	0	0
AC129395.1_XLOC_026879	AC129395.1	chr10:7026301-7029136	0	0	0	0	0	0	0	0	0	0	0	0	0	0	0	0	0	0	0	0	0	0	0	0	0	0	0	0	0	0	0	0	0	0	0	0	0	0	0	0	0	0	0	0	0	0	0
Slfn5_XLOC_026185	Slfn5	chr10:70298519-70312070	0	0	0	0	0	0	0	0	0	0	0	0	0	0	0	0	0	0	0	0	0	0	0	0	0	0	0	0	0	0	0	0	0	0	0	0	0	0	0	0	0	0	0	0	0	0	0
Slfn13_XLOC_027747	Slfn13	chr10:70325581-70342492	0	0	0	0	0	0	0	0	0	0	0	0	0	0	0	0	0	0	0	0	0	0	0	0	0	0	0	0	0	0	0	38	0	0	0	0	0	0	0	0	0	0	0	0	0	0	0
Slfn2_XLOC_026190	Slfn2	chr10:70370381-70376718	0	0	0	0	0	0	0	0	0	0	0	0	0	0	0	0	0	0	0	0	0	0	0	0	0	0	0	0	0	0	0	0	0	0	0	0	0	0	0	0	0	0	0	0	0	0	0
Carhsp1_XLOC_025332	Carhsp1	chr10:7041339-7057275	0	0	0	30	0	0	6	9	0	0	0	0	0	0	0	0	0	0	0	0	0	0	0	0	0	0	0	0	0	0	0	0	0	0	0	0	0	0	0	0	0	0	0	0	0	0	0
AC118772.1_XLOC_027755	AC118772.1	chr10:70484134-70506963	0	0	0	0	0	0	0	0	0	0	0	0	0	0	0	0	0	0	0	0	0	0	0	0	0	0	0	0	0	0	0	0	0	0	0	0	0	0	0	0	0	0	0	0	0	0	0
U2_XLOC_026195	U2	chr10:70489520-70489710	0	0	0	0	0	0	0	0	0	0	0	0	0	0	0	0	0	0	0	0	0	0	0	0	0	0	0	0	0	0	0	0	0	0	0	0	0	0	0	0	0	0	0	0	0	0	0
AC118772.4_XLOC_026197	AC118772.4	chr10:70512029-70512124	0	0	0	0	0	0	0	0	0	0	0	0	0	0	0	0	0	0	0	0	0	0	0	0	0	0	0	0	0	0	0	0	0	0	0	0	0	0	0	0	0	0	0	0	0	0	0
Pex12_XLOC_027756	Pex12	chr10:70512790-70516421	0	0	0	0	0	0	0	0	0	0	0	0	0	0	0	0	0	0	0	0	0	0	0	0	0	0	0	0	0	0	0	0	0	0	0	0	0	0	0	0	0	0	0	0	0	0	0
Ap2b1_XLOC_026198	Ap2b1	chr10:70520199-70621977	2	0	1	4	0	0	0	5	0	0	0	0	0	0	0	0	0	0	2	0	0	0	1	0	0	0	0	3	0	0	0	12	0	0	0	0	0	0	0	0	0	0	0	4	0	0	0
Pmm2_XLOC_026881	Pmm2	chr10:7055601-7077969	0	0	0	0	0	0	0	34	0	0	0	0	0	0	0	0	0	0	0	0	0	0	19	0	0	0	0	0	0	0	0	0	0	0	0	0	0	0	0	0	0	0	0	3	0	0	0
AC119615.1_XLOC_027757	AC119615.1	chr10:70581807-70581936	0	0	0	0	0	0	0	0	0	0	0	0	0	0	0	0	0	0	0	0	0	0	0	0	0	0	0	0	0	0	0	0	0	0	0	0	0	0	0	0	0	0	0	0	0	0	0
LOC103694863_XLOC_026199	LOC103694863	chr10:70627401-70637332	0	0	0	0	0	0	0	0	0	0	0	0	0	0	0	0	0	0	0	0	0	0	0	0	0	0	0	0	0	0	0	0	0	0	0	0	0	0	0	0	0	0	0	0	0	0	0
Gas2l2_XLOC_027758	Gas2l2	chr10:70639429-70646402	0	0	0	0	0	0	0	0	0	0	0	0	0	0	0	0	0	0	0	0	0	0	0	0	0	0	0	0	0	0	0	0	0	0	0	0	0	0	0	0	0	0	0	0	0	0	0
LOC689039_XLOC_026200	LOC689039	chr10:70655818-70659287	0	0	0	0	0	0	0	0	0	0	0	0	0	0	0	0	0	0	0	0	0	0	0	0	0	0	0	0	0	0	0	0	0	0	0	0	0	0	0	0	0	0	0	0	0	0	0
Taf15_XLOC_026201	Taf15	chr10:70689863-70724890	0	0	0	0	0	0	0	15	0	0	0	0	0	0	0	0	0	1	23	0	0	0	1	0	0	0	0	0	0	0	0	0	0	0	0	0	0	0	0	0	0	0	0	1	0	0	0
Tmem186_XLOC_025333	Tmem186	chr10:7077456-7081315	0	0	0	0	0	0	0	0	0	0	0	0	0	0	0	0	0	0	0	0	0	0	0	0	0	0	0	0	0	0	0	30	0	0	0	0	0	0	0	0	0	2	0	0	0	0	0
Ccl6_XLOC_027764	Ccl6	chr10:70797881-70802820	0	0	0	0	0	0	0	0	0	0	0	0	0	0	0	0	0	0	0	0	0	0	0	0	0	0	0	0	0	0	0	0	0	0	0	0	0	0	0	0	0	0	0	0	0	0	0
Ccl4_XLOC_026204	Ccl4	chr10:70884595-70886067	0	0	0	0	0	0	0	0	0	0	0	0	0	0	0	0	0	0	0	0	0	0	0	0	0	0	0	0	0	0	0	0	0	0	0	0	0	0	0	0	0	0	0	0	0	0	0
Abat_XLOC_026882	Abat	chr10:7092906-7200591	6	0	0	25	0	0	0	69	0	0	0	0	0	0	0	0	0	0	15	0	0	0	53	0	0	0	0	0	0	0	0	18	0	0	0	0	0	0	0	0	0	0	0	56	0	0	0
AABR07030143.1_XLOC_026206	AABR07030143.1	chr10:70964396-71014423	0	0	0	0	0	0	0	0	0	0	0	0	0	0	0	0	0	0	0	0	0	0	0	0	0	0	0	0	0	0	0	0	0	0	0	0	0	0	0	0	0	0	0	0	0	0	0
Anos1_XLOC_026207	Anos1	chr10:70999780-71000627	0	0	0	0	0	0	0	0	0	0	0	0	0	0	0	0	0	0	0	0	0	0	0	0	0	0	0	0	0	0	0	0	0	0	0	0	0	0	0	0	0	0	0	0	0	0	0
Wfdc21_XLOC_026209	Wfdc21	chr10:71047310-71053191	0	0	0	0	0	0	0	0	0	0	0	0	0	0	0	0	0	0	0	0	0	0	0	0	0	0	0	0	0	0	0	0	0	0	0	0	0	0	0	0	0	0	0	0	0	0	0
Heatr6_XLOC_026209	Heatr6	chr10:71054542-71083600	0	0	0	0	0	0	0	21	0	0	0	0	0	0	0	0	0	0	0	0	0	0	0	0	0	0	0	0	0	0	0	48	0	0	0	0	0	0	0	0	0	0	0	19	0	0	0
Hnf1b_XLOC_026210	Hnf1b	chr10:71159863-71218902	0	0	0	0	0	0	0	0	0	0	0	0	0	0	0	0	0	0	0	0	0	0	0	0	0	0	0	0	0	0	0	0	0	0	0	0	0	0	0	0	0	0	0	0	0	0	0
Ddx52_XLOC_026211	Ddx52	chr10:71253626-71278066	0	0	0	0	0	0	0	0	0	0	0	0	0	0	0	0	0	0	0	2	0	0	0	0	0	0	0	0	0	0	0	0	0	0	0	0	0	0	0	0	0	0	0	14	0	0	0
Synrg_XLOC_026212	Synrg	chr10:71278698-71358636	1	0	0	8	0	5	26	34	0	0	0	0	0	0	1	0	0	0	28	0	0	0	28	0	0	0	0	0	0	0	0	0	0	0	0	0	0	0	0	0	0	0	0	0	0	0	0
Ac1576_XLOC_027775	Ac1576	chr10:71342035-71358887	0	0	0	0	0	0	0	0	0	0	0	0	0	0	0	0	0	0	0	0	0	0	0	0	0	0	0	0	0	0	0	0	0	0	0	0	0	0	0	0	0	0	0	0	0	0	0
Dusp14_XLOC_027776	Dusp14	chr10:71363688-71383602	0	0	0	0	0	0	0	1	0	0	0	0	0	0	0	0	0	0	0	0	0	0	0	0	0	0	0	0	0	0	0	0	0	0	0	0	0	0	0	0	0	0	0	0	0	0	0
Tada2a_XLOC_027777	Tada2a	chr10:71393458-71441406	0	0	0	26	0	0	3	1	0	0	0	0	0	0	0	0	0	0	1	0	0	0	2	0	0	0	0	0	0	0	0	0	0	0	0	0	0	0	0	0	0	0	0	13	0	0	0
Acaca_XLOC_026214	Acaca	chr10:71441546-71721965	0	0	0	41	0	0	7	47	0	0	0	0	0	0	4	0	0	0	8	0	0	0	34	0	0	0	0	0	0	0	0	0	0	0	0	0	0	0	0	0	0	0	0	45	0	0	0
LOC102552988_XLOC_027778	LOC102552988	chr10:71464677-71491743	0	0	0	0	0	0	0	0	0	0	0	0	0	0	0	0	0	0	0	0	0	0	0	0	0	0	0	0	0	0	0	0	0	0	0	0	0	0	0	0	0	0	0	0	0	0	0
Aatf_XLOC_027783	Aatf	chr10:71744258-71837914	0	0	0	11	0	0	0	0	0	0	0	0	0	0	0	0	0	0	0	0	0	0	39	0	0	0	0	0	0	0	0	22	0	0	0	0	0	0	0	0	0	0	0	0	0	0	0
Lhx1_XLOC_027784	Lhx1	chr10:71843991-71849293	0	0	0	0	0	0	0	0	0	0	0	0	0	0	0	0	0	0	0	0	0	0	0	0	0	0	0	0	0	0	0	0	0	0	0	0	0	0	0	0	0	0	0	0	0	0	0
LOC102553190_XLOC_026216	LOC102553190	chr10:71850200-71860335	0	0	0	0	0	0	0	0	0	0	0	0	0	0	0	0	0	0	0	0	0	0	0	0	0	0	0	0	0	0	0	0	0	0	0	0	0	0	0	0	0	0	0	0	0	0	0
Mrm1_XLOC_027786	Mrm1	chr10:72136246-72142654	0	0	0	0	0	0	0	0	0	0	0	0	0	0	0	0	0	0	0	0	0	0	3	0	0	0	0	0	0	0	0	0	0	0	0	0	0	0	0	0	0	0	0	5	0	0	0
Dhrs11_XLOC_027787	Dhrs11	chr10:72143043-72153501	0	0	0	0	0	0	0	1	0	0	0	0	0	0	0	0	0	0	0	0	0	0	0	0	0	0	0	0	0	0	0	0	0	0	0	0	0	0	0	0	0	0	0	4	0	0	0
Ggnbp2_XLOC_027788	Ggnbp2	chr10:72153736-72188861	0	0	0	50	0	2	4	202	0	0	0	0	0	0	0	0	0	30	22	0	0	0	65	1	0	0	0	0	0	0	0	78	0	0	0	0	0	0	0	0	0	0	26	14	0	0	0
Pigw_XLOC_027789	Pigw	chr10:72191273-72235989	8	0	0	29	0	0	1	123	0	0	0	0	0	0	0	0	0	1	56	0	0	0	38	0	0	0	0	0	0	0	0	10	0	0	0	0	0	0	0	0	0	0	0	41	0	0	0
Myo19_XLOC_026217	Myo19	chr10:72198446-72228679	0	0	0	0	0	10	0	43	0	0	0	0	0	0	0	0	0	0	0	0	0	0	22	0	0	0	0	0	0	0	0	0	0	0	0	0	0	0	0	0	0	0	0	86	0	0	0
GL.1288_XLOC_026883	Mettl22	chr10:7223326-7240980	0	0	0	47	0	0	24	9	0	0	0	0	0	0	0	0	0	0	41	0	0	0	30	5	0	0	0	0	0	0	0	0	0	0	0	0	0	0	0	0	0	0	0	0	0	0	0
U6_XLOC_027790	U6	chr10:72243939-72244045	0	0	0	0	0	0	0	0	0	0	0	0	0	0	0	0	0	0	0	0	0	0	0	0	0	0	0	0	0	0	0	0	0	0	0	0	0	0	0	0	0	0	0	0	0	0	0
AABR07030156.1_XLOC_027791	AABR07030156.1	chr10:72247207-72247448	0	0	0	5	0	0	2	3	0	0	0	0	0	0	1	0	0	0	2	0	0	0	3	0	0	0	0	1	0	0	0	4	0	0	0	0	0	0	0	0	0	0	0	0	0	0	0
Car4_XLOC_026219	Car4	chr10:72271775-72281442	0	0	0	0	0	0	0	0	0	0	0	0	0	0	0	0	0	0	0	0	0	0	0	0	0	0	0	0	0	0	0	0	0	0	0	0	0	0	0	0	0	0	0	0	0	0	0
AABR07030156.2_XLOC_026220	AABR07030156.2	chr10:72283047-72283142	0	0	0	0	0	0	0	0	0	0	0	0	0	0	0	0	0	0	0	0	0	0	0	0	0	0	0	0	0	0	0	0	0	0	0	0	0	0	0	0	0	0	0	0	0	0	0
Usp32_XLOC_027792	Usp32	chr10:72286300-72472675	0	0	0	1	0	0	0	16	4	0	0	0	0	0	0	0	0	0	0	1	0	0	36	0	0	0	0	0	0	0	0	14	0	0	0	0	0	0	0	0	0	13	0	34	0	0	0
RGD1310166_XLOC_026222	1700125H20Rik	chr10:72486152-72497141	0	0	0	0	0	0	0	0	0	0	0	0	0	0	0	0	0	0	0	0	0	0	0	0	0	0	0	0	0	0	0	0	0	0	0	0	0	0	0	0	0	0	0	0	0	0	0
Appbp2_XLOC_027793	Appbp2	chr10:72503154-72545173	0	0	0	20	0	3	1	42	0	0	0	0	0	0	0	0	0	0	4	0	0	2	68	3	0	0	0	0	0	0	0	0	0	0	0	0	0	0	0	0	0	0	0	12	0	0	0
AABR07030162.1_XLOC_027794	AABR07030162.1	chr10:72556082-72556564	0	0	0	0	0	0	0	1	0	0	0	0	0	0	0	0	0	0	0	0	0	0	0	0	0	0	0	0	0	0	0	0	0	0	0	0	0	0	0	0	0	0	0	0	0	0	0
7SK_XLOC_025335	7SK	chr10:7260839-7261138	0	0	0	0	0	0	0	0	0	0	0	0	0	0	0	0	0	0	0	0	0	0	0	0	0	0	0	0	0	0	0	0	0	0	0	0	0	0	0	0	0	0	0	0	0	0	0
Bcas3_XLOC_026224	Bcas3	chr10:72756268-73272018	8	0	0	0	0	0	0	0	0	0	0	0	0	0	0	0	1	0	0	0	0	0	29	0	0	0	0	0	0	0	0	3	0	0	0	0	0	0	0	0	0	0	7	7	0	0	0
Tmem114_XLOC_025336	Tmem114	chr10:7279920-7295452	0	0	0	0	0	0	0	0	0	0	0	0	0	0	0	0	0	0	0	0	0	0	0	0	0	0	0	0	0	0	0	0	0	0	0	0	0	0	0	0	0	0	0	0	0	0	0
7SK_XLOC_027797	7SK	chr10:72895461-72895558	0	0	0	0	0	0	0	0	0	0	0	0	0	0	0	0	0	0	0	0	0	0	0	0	0	0	0	0	0	0	0	0	0	0	0	0	0	0	0	0	0	0	0	0	0	0	0
Ppm1d_XLOC_026225	Ppm1d	chr10:72898392-72946284	0	0	0	0	0	0	0	0	0	0	0	0	0	0	14	0	0	0	0	0	0	0	14	0	0	0	0	0	0	0	0	0	0	0	0	0	0	0	0	0	0	0	0	0	0	0	0
AABR07029092.1_XLOC_026885	AABR07029092.1	chr10:7300037-7300167	0	0	0	0	0	0	0	0	0	0	0	0	0	0	0	0	0	0	0	0	0	0	0	0	0	0	0	0	0	0	0	0	0	0	0	0	0	0	0	0	0	0	0	0	0	0	0
Fopnl_XLOC_025273	Fopnl	chr10:730247-751655	0	0	0	25	0	0	0	31	0	0	0	0	0	0	0	0	0	0	0	0	0	0	10	0	0	0	0	0	0	0	0	38	0	0	0	0	0	0	0	0	0	0	0	27	0	0	0
5SrRNA_XLOC_026227	5SrRNA	chr10:73225479-73225582	0	0	0	0	0	0	0	0	0	0	0	0	0	0	0	0	0	0	0	0	0	0	0	0	0	0	0	0	0	0	0	0	0	0	0	0	0	0	0	0	0	0	0	0	0	0	0
Tbx2_XLOC_026228	Tbx2	chr10:73278999-73289940	0	0	0	0	0	0	0	0	0	0	0	0	0	0	0	0	0	0	0	0	0	0	0	0	0	0	0	0	0	0	0	0	0	0	0	0	0	0	0	0	0	0	0	0	0	0	0
Tbx4_XLOC_026229	Tbx4	chr10:73333119-73362783	0	0	0	0	0	0	0	0	0	0	0	0	0	0	0	0	0	0	0	0	0	0	0	0	0	0	0	0	0	0	0	0	0	0	0	0	0	0	0	0	0	0	0	0	0	0	0
U7_XLOC_026886	U7	chr10:7339227-7339291	0	0	0	0	0	0	0	0	0	0	0	0	0	0	0	0	0	0	0	0	0	0	0	0	0	0	0	0	0	0	0	0	0	0	0	0	0	0	0	0	0	0	0	0	0	0	0
U7_XLOC_026887	U7	chr10:7344005-7344069	0	0	0	0	0	0	0	0	0	0	0	0	0	0	0	0	0	0	0	0	0	0	0	0	0	0	0	0	0	0	0	0	0	0	0	0	0	0	0	0	0	0	0	0	0	0	0
Brip1_XLOC_027800	Brip1	chr10:73507100-73629725	0	0	0	0	0	0	0	0	0	0	0	0	0	0	0	0	0	0	0	0	0	0	0	0	0	0	0	0	0	0	0	0	0	0	0	0	0	0	0	0	0	0	0	1	0	0	0
Ints2_XLOC_027800	Ints2	chr10:73632809-73690914	0	0	0	0	0	0	16	0	0	0	0	0	0	0	0	0	0	0	5	0	0	0	17	0	0	0	0	0	0	0	0	0	0	0	0	0	0	0	0	0	0	0	0	29	0	0	0
Med13_XLOC_027801	Med13	chr10:73692357-73787260	0	1	1	8	0	4	13	114	0	0	0	0	0	0	8	0	0	0	29	58	0	0	19	0	0	0	0	0	0	0	0	1	0	0	0	0	0	0	0	0	1	0	0	25	0	0	0
GL.564_XLOC_026234	Rnft1	chr10:73807476-73827093	0	0	0	46	0	0	1	9	0	0	0	0	0	0	0	0	0	6	2	0	0	0	44	0	0	0	0	0	0	0	0	18	0	0	0	0	0	0	0	0	0	0	0	44	0	0	0
Rps6kb1_XLOC_027802	Rps6kb1	chr10:73816047-73865443	3	0	0	0	0	0	0	30	0	0	0	0	0	0	3	0	0	0	32	0	0	0	20	0	0	0	0	0	0	0	0	1	0	0	0	0	0	0	0	0	0	0	0	12	0	0	0
Tubd1_XLOC_026235	Tubd1	chr10:73865638-73888292	0	0	0	27	0	0	0	17	0	0	0	0	0	0	0	0	3	0	0	0	0	0	0	0	0	0	0	0	0	0	0	0	0	0	0	0	0	0	0	0	0	0	0	0	0	0	0
Mir21_XLOC_027803	Mir21	chr10:73902210-73902301	0	0	0	0	0	0	0	0	0	0	0	0	0	0	0	0	0	0	0	0	0	0	0	0	0	0	0	0	0	0	0	0	0	0	0	0	0	0	0	0	0	0	0	0	0	0	0
Vmp1_XLOC_027803	Vmp1	chr10:73902385-74001905	3	0	1	10	0	4	0	82	0	0	0	0	0	0	0	0	0	9	3	0	0	0	13	11	0	0	0	0	0	0	0	42	0	0	0	0	0	0	0	0	0	0	0	23	0	0	0
7SK_XLOC_026236	7SK	chr10:73986012-73986294	0	0	0	0	0	0	0	0	0	0	0	0	0	0	0	0	0	0	0	0	0	0	0	0	0	0	0	0	0	0	0	0	0	0	0	0	0	0	0	0	0	0	0	0	0	0	0
Ptrh2_XLOC_026237	Ptrh2	chr10:74002031-74010785	0	0	0	19	0	0	0	53	0	0	0	0	0	0	0	0	0	0	7	0	0	0	8	0	0	0	0	0	0	0	0	0	0	0	0	0	0	0	0	0	0	0	0	0	0	0	0
Cltc_XLOC_027804	Cltc	chr10:74010934-74070539	9	0	21	266	0	5	39	229	0	0	0	1	0	0	5	0	1	15	328	35	0	0	336	6	0	0	0	0	0	0	0	127	0	0	0	0	0	0	0	0	0	15	0	101	0	12	1
Dhx40_XLOC_027805	Dhx40	chr10:74078579-74119126	0	0	0	1	0	14	1	1	0	0	0	0	0	0	0	0	1	2	14	18	0	0	27	0	2	0	0	0	0	0	0	1	0	0	0	0	0	0	0	0	0	0	0	14	0	1	0
AABR07030180.1_XLOC_027807	AABR07030180.1	chr10:74151990-74153997	0	0	0	0	0	0	0	0	0	0	0	0	0	0	0	0	0	0	0	0	0	0	0	0	0	0	0	0	0	0	0	0	0	0	0	0	0	0	0	0	0	0	0	0	0	0	0
Ypel2_XLOC_027810	Ypel2	chr10:74240256-74298599	0	0	0	23	0	0	0	37	0	0	0	0	0	0	0	0	0	0	21	7	0	0	0	0	0	0	0	0	0	0	0	0	0	0	0	0	0	0	0	0	0	28	0	30	0	0	0
Gm22387_XLOC_027811	Gm22387	chr10:74301937-74302068	0	0	0	0	0	0	0	0	0	0	0	0	0	0	0	0	0	0	0	0	0	0	0	0	0	0	0	0	0	0	0	0	0	0	0	0	0	0	0	0	0	0	0	0	0	0	0
Gdpd1_XLOC_027812	Gdpd1	chr10:74334943-74376424	2	0	0	23	0	3	3	3	0	0	0	0	0	0	0	0	0	0	50	26	0	1	36	0	0	0	0	0	0	0	0	17	0	0	0	0	0	0	0	0	0	0	0	9	0	0	0
Smg8_XLOC_027813	Smg8	chr10:74379226-74388787	0	0	0	0	0	0	0	0	0	0	0	0	0	0	0	0	0	0	0	0	0	0	0	0	0	0	0	0	0	0	0	0	0	0	0	0	0	0	0	0	0	0	5	0	0	0	0
Prr11_XLOC_027813	Prr11	chr10:74393814-74413468	0	0	0	0	0	0	0	0	0	0	0	0	0	0	0	0	0	0	0	0	0	0	0	0	0	0	0	0	0	0	0	0	0	0	0	0	0	0	0	0	0	0	0	0	0	0	0
AABR07030183.1_XLOC_026241	AABR07030183.1	chr10:74402076-74402196	0	0	0	0	0	0	0	0	0	0	0	0	0	0	0	0	0	0	0	0	0	0	0	0	0	0	0	0	0	0	0	0	0	0	0	0	0	0	0	0	0	0	0	0	0	0	0
Ska2_XLOC_026242	Ska2	chr10:74413923-74434332	0	0	0	0	0	0	0	0	0	0	0	0	0	0	0	0	0	0	0	0	0	0	0	0	0	0	0	0	0	0	0	0	0	0	0	0	0	0	0	0	0	0	0	0	0	0	0
Trim37_XLOC_026243	Trim37	chr10:74436131-74568645	3	0	0	1	0	0	0	106	0	0	0	0	0	0	1	0	0	0	64	0	0	0	165	0	0	0	0	0	0	0	0	69	0	0	0	0	0	0	0	0	15	0	0	31	0	0	0
Ppm1e_XLOC_027814	Ppm1e	chr10:74544601-74679858	3	1	1	132	0	10	0	238	0	0	0	0	0	0	0	0	0	0	100	0	0	0	65	2	0	0	0	0	0	0	0	15	0	0	0	0	0	0	0	0	0	0	1	59	0	1	0
SNORA70_XLOC_026244	SNORA70	chr10:74599725-74723097	0	0	0	0	0	0	0	1	0	0	0	0	0	0	0	0	0	0	0	0	0	0	0	0	0	0	0	0	0	0	0	0	0	0	0	0	0	0	0	0	0	0	0	0	0	0	0
SNORA70_XLOC_026245	SNORA70	chr10:74626180-74628099	0	0	0	0	0	0	0	0	0	0	0	0	0	0	0	0	0	0	0	0	0	0	0	0	0	0	0	0	0	0	0	0	0	0	0	0	0	0	0	0	0	0	0	0	0	0	0
U6_XLOC_027815	U6	chr10:74640491-74640597	0	0	0	0	0	0	0	0	0	0	0	0	0	0	0	0	0	0	0	0	0	0	0	0	0	0	0	0	0	0	0	0	0	0	0	0	0	0	0	0	0	0	0	0	0	0	0
Rad51c_XLOC_027816	Rad51c	chr10:74697713-74723947	0	0	0	0	0	0	0	0	0	0	0	0	0	0	0	0	0	0	0	0	0	0	0	0	0	0	0	0	0	0	0	0	0	0	0	0	0	0	0	0	0	0	0	0	0	0	0
Tex14_XLOC_026246	Tex14	chr10:74724549-74849194	0	0	0	0	0	0	0	0	0	0	0	0	0	0	0	0	0	0	0	0	0	0	0	0	0	0	0	0	0	0	0	0	0	0	0	0	0	0	0	0	0	0	0	0	0	0	0
U1_XLOC_026244	U1	chr10:74738869-74739032	0	0	0	0	0	0	0	0	0	0	0	0	0	0	0	0	0	0	0	0	0	0	0	0	0	0	0	0	0	0	0	0	0	0	0	0	0	0	0	0	0	0	0	0	0	0	0
U1_XLOC_026247	U1	chr10:74741869-74747707	0	0	0	0	0	0	0	0	0	0	0	0	0	0	0	0	0	0	0	0	0	0	1	0	0	0	0	0	0	0	0	0	0	0	0	0	0	0	0	0	0	5	0	0	0	0	0
U3-AABR07030184.3_XLOC_026248	U3-AABR07030184.3	chr10:74757656-74760781	0	0	0	2	0	0	0	0	0	0	0	0	0	0	0	0	0	0	0	0	0	0	0	0	0	0	0	0	0	0	0	0	0	0	0	0	0	0	0	0	0	0	0	0	0	0	0
AABR07030184.2_XLOC_026249	AABR07030184.2	chr10:74762763-74763267	0	0	0	0	0	0	0	0	0	0	0	0	0	0	0	0	0	0	0	0	0	0	0	0	0	0	0	0	0	0	0	0	0	0	0	0	0	0	0	0	0	0	0	0	0	0	0
AABR07030184.2-U4_XLOC_026249	AABR07030184.2-U4	chr10:74762763-74764408	0	0	0	0	0	0	0	0	0	0	0	0	0	0	0	0	0	0	0	0	0	0	0	0	0	0	0	0	0	0	0	0	0	0	0	0	0	0	0	0	0	0	0	0	0	0	0
U4_XLOC_026249	U4	chr10:74764119-74764235	0	0	0	0	0	0	0	0	0	0	0	0	0	0	0	0	0	0	0	0	0	0	0	0	0	0	0	0	0	0	0	0	0	0	0	0	0	0	0	0	0	0	0	0	0	0	0
U3-AABR07030184.1_XLOC_026250	U3-AABR07030184.1	chr10:74765157-74766394	0	0	0	0	0	0	0	0	0	0	0	0	0	0	0	0	0	0	0	0	0	0	0	0	0	0	0	0	0	0	0	0	0	0	0	0	0	0	0	0	0	0	0	0	0	0	0
LOC102555183_XLOC_027818	LOC102555183	chr10:74766514-74770587	0	0	0	0	0	0	0	0	0	0	0	0	0	0	0	0	0	0	0	0	0	0	0	0	0	0	0	0	0	0	0	0	0	0	0	0	0	0	0	0	0	0	0	0	0	0	0
AABR07030184.4-U3_XLOC_026251	AABR07030184.4-U3	chr10:74778189-74778404	0	0	0	0	0	0	0	0	0	0	0	0	0	0	0	0	0	0	0	0	0	0	0	0	0	0	0	0	0	0	0	0	0	0	0	0	0	0	0	0	0	0	0	0	0	0	0
Septin4_XLOC_026252	Septin4	chr10:74861714-74884283	0	0	0	1	0	0	3	6	0	0	0	0	0	0	0	0	0	0	2	0	0	0	0	0	0	0	0	0	0	0	0	0	0	0	0	0	0	0	0	0	0	0	0	0	0	0	0
Mtmr4_XLOC_026253	Mtmr4	chr10:74885811-74909751	0	0	0	1	0	0	0	36	0	0	0	0	0	0	0	0	0	0	15	1	0	0	12	8	0	0	0	0	0	0	0	73	0	0	0	0	0	0	0	0	0	0	0	1	0	0	0
Hsf5_XLOC_026254	Hsf5	chr10:74910713-74951065	0	0	0	0	0	0	0	0	0	0	0	0	0	0	0	0	0	0	0	0	0	0	0	0	0	0	0	0	0	0	0	0	0	0	0	0	0	0	0	0	0	0	0	0	0	0	0
Rnf43_XLOC_026256	Rnf43	chr10:74957306-75031036	0	0	0	0	0	0	0	0	0	0	0	0	0	0	0	0	0	0	0	0	0	0	0	0	0	0	0	0	0	0	0	0	0	0	0	0	0	0	0	0	0	0	0	0	0	0	0
U6_XLOC_027819	U6	chr10:74989602-74989705	0	0	0	0	0	0	0	0	0	0	0	0	0	0	0	0	0	0	0	0	0	0	0	0	0	0	0	0	0	0	0	0	0	0	0	0	0	0	0	0	0	0	0	0	0	0	0
Supt4h1_XLOC_026257	Supt4h1	chr10:75032134-75038928	0	0	0	24	0	0	6	64	0	0	0	0	0	0	0	0	0	0	0	1	0	0	0	0	0	0	0	0	0	0	0	15	0	0	0	0	0	0	0	0	0	0	0	13	0	0	0
Mir142_XLOC_026258	Mir142	chr10:75050832-75050942	0	0	0	0	0	0	0	0	0	0	0	0	0	0	0	0	0	0	0	0	0	0	0	0	0	0	0	0	0	0	0	0	0	0	0	0	0	0	0	0	0	0	0	0	0	0	0
Tspoap1_XLOC_026259	Tspoap1	chr10:75054888-75079607	3	0	0	0	0	0	0	0	0	0	0	0	0	0	0	0	0	0	1	0	0	0	0	0	0	0	0	0	0	0	0	0	0	0	0	0	0	0	0	0	0	0	0	2	0	0	0
Mpo_XLOC_026260	Mpo	chr10:75087892-75098260	0	0	0	0	0	0	0	0	0	0	0	0	0	0	0	0	0	0	0	0	0	0	0	0	0	0	0	0	0	0	0	0	0	0	0	0	0	0	0	0	0	0	0	0	0	0	0
Lpo_XLOC_027820	Lpo	chr10:75099406-75120247	0	0	0	0	0	0	0	0	0	0	0	0	0	0	0	0	0	0	0	0	0	0	0	0	0	0	0	0	0	0	0	0	0	0	0	0	0	0	0	0	0	0	0	0	0	0	0
Mks1_XLOC_026261	Mks1	chr10:75147299-75160674	0	0	0	0	0	0	0	0	0	0	0	0	0	0	0	0	0	0	0	0	0	0	0	0	0	0	0	0	0	0	0	0	0	0	0	0	0	0	0	0	0	0	0	0	0	0	0
Epx_XLOC_027821	Epx	chr10:75160690-75171774	0	0	0	0	0	0	0	0	0	0	0	0	0	0	0	0	0	0	0	0	0	0	0	0	0	0	0	0	0	0	0	0	0	0	0	0	0	0	0	0	0	0	0	0	0	0	0
Olr1521_XLOC_027822	Olr1521	chr10:75186572-75187507	0	0	0	0	0	0	0	0	0	0	0	0	0	0	0	0	0	0	0	0	0	0	0	0	0	0	0	0	0	0	0	0	0	0	0	0	0	0	0	0	0	0	0	0	0	0	0
Olr1523-Olr1521_XLOC_027823	Olr1523-Olr1521	chr10:75190673-75202030	0	0	0	0	0	0	0	0	0	0	0	0	0	0	0	0	0	0	0	0	0	0	0	0	0	0	0	0	0	0	0	0	0	0	0	0	0	0	0	0	0	0	0	0	0	0	0
Dynll2_XLOC_027825	Dynll2	chr10:75262433-75270571	6	0	1	65	0	9	31	147	0	0	0	8	0	1	5	0	0	1	79	25	0	2	149	0	1	0	2	14	0	0	2	84	0	0	0	0	0	0	0	0	0	1	3	17	0	1	0
Srsf1_XLOC_026265	Srsf1	chr10:75335036-75359233	0	5	0	14	0	0	7	35	0	0	0	0	0	0	0	0	0	0	8	0	0	0	27	0	0	1	0	0	0	0	0	16	0	0	0	0	0	0	0	0	0	0	0	23	0	0	0
Cuedc1_XLOC_026266	Cuedc1	chr10:75361145-75517786	0	0	0	0	0	0	0	3	0	0	0	0	0	0	0	0	0	0	0	0	0	0	5	0	0	0	0	0	0	0	0	0	0	0	0	0	0	0	0	0	0	0	0	0	0	0	0
Vezf1_XLOC_026267	Vezf1	chr10:75365771-75382079	0	0	0	0	0	1	0	14	0	0	0	0	0	0	0	0	0	0	8	0	0	0	25	0	0	0	0	0	0	0	0	0	0	0	0	0	0	0	0	0	0	0	0	17	0	0	0
Mrps23_XLOC_026268	Mrps23	chr10:75528830-75536335	2	0	0	0	0	0	1	9	0	0	0	0	0	0	0	0	0	0	0	0	0	0	20	0	0	0	0	0	0	0	0	0	0	0	0	0	0	0	0	0	0	0	0	23	0	0	0
Ccdc182_XLOC_026269	Ccdc182	chr10:75620470-75621258	0	0	0	0	0	0	0	0	0	0	0	0	0	0	0	0	0	0	0	0	0	0	0	0	0	0	0	0	0	0	0	0	0	0	0	0	0	0	0	0	0	0	0	0	0	0	0
Msi2_XLOC_027827	Msi2	chr10:75678020-76040011	0	0	0	2	0	2	2	4	0	0	0	0	0	0	0	0	0	0	12	0	0	0	23	0	0	0	0	0	0	0	0	3	0	0	0	0	0	0	0	0	0	0	0	1	0	0	0
AABR07030200.1_XLOC_026271	AABR07030200.1	chr10:75683936-75690851	0	0	0	0	0	0	0	0	0	0	0	0	0	0	0	0	0	0	0	0	0	0	0	0	0	0	0	0	0	0	0	0	0	0	0	0	0	0	0	0	0	0	0	0	0	0	0
AABR07029107.1_XLOC_026889	AABR07029107.1	chr10:7595141-7595207	0	0	0	0	0	0	0	0	0	0	0	0	0	0	0	0	0	0	0	0	0	0	0	0	0	0	0	0	0	0	0	0	0	0	0	0	0	0	0	0	0	0	0	0	0	0	0
Akap1_XLOC_027829	Akap1	chr10:76150932-76166529	0	0	0	1	0	0	0	19	0	0	0	0	0	0	4	0	0	0	3	0	0	0	1	0	0	0	0	0	0	0	0	1	0	0	0	0	0	0	0	0	0	0	0	7	0	0	0
U6_XLOC_026273	U6	chr10:76205559-76205665	0	0	0	0	0	0	0	0	0	0	0	0	0	0	0	0	0	0	0	0	0	0	0	0	0	0	0	0	0	0	0	0	0	0	0	0	0	0	0	0	0	0	0	0	0	0	0
Scpep1_XLOC_027830	Scpep1	chr10:76229768-76263913	0	0	0	0	0	0	16	8	0	0	0	0	0	0	0	0	0	0	7	0	0	0	15	0	0	0	0	0	0	0	0	0	0	0	0	0	0	0	0	0	0	0	0	26	0	0	0
AC119015.3_XLOC_027831	AC119015.3	chr10:76274563-76274859	0	0	0	0	0	0	0	0	0	0	0	0	0	0	0	0	0	0	0	0	0	0	0	0	0	0	0	0	0	0	0	0	0	0	0	0	0	0	0	0	0	0	0	0	0	0	0
AC119015.2_XLOC_026275	AC119015.2	chr10:76280933-76281283	0	0	0	0	0	0	0	0	0	0	0	0	0	0	0	0	0	0	0	0	0	0	0	0	0	0	0	0	0	0	0	0	0	0	0	0	0	0	0	0	0	0	0	0	0	0	0
U6_XLOC_025337	U6	chr10:7629419-7629527	0	0	0	0	0	0	0	0	0	0	0	0	0	0	0	0	0	0	0	0	0	0	0	0	0	0	0	0	0	0	0	0	0	0	0	0	0	0	0	0	0	0	0	0	0	0	0
U6_XLOC_026890	U6	chr10:7630947-7631053	0	0	0	0	0	0	0	0	0	0	0	0	0	0	0	0	0	0	0	0	0	0	0	0	0	0	0	0	0	0	0	0	0	0	0	0	0	0	0	0	0	0	0	0	0	0	0
GL.2559_XLOC_027834	AC119015.1	chr10:76309773-76313583	0	0	0	12	0	0	0	0	0	0	0	0	0	0	0	0	0	0	0	0	0	0	0	0	0	0	0	0	0	0	0	0	0	0	0	0	0	0	0	0	0	0	0	0	0	0	0
Coil_XLOC_026277	Coil	chr10:76320341-76337792	0	0	0	3	0	0	0	28	0	0	0	0	0	0	0	0	0	0	0	0	0	0	0	0	0	0	0	0	0	0	0	0	0	0	0	0	0	0	0	0	0	0	0	4	0	0	0
Trim25_XLOC_026278	Trim25	chr10:76343847-76362438	0	0	0	0	0	0	0	0	0	0	0	0	0	0	0	0	0	0	0	0	0	0	0	0	0	0	0	0	0	0	0	0	0	0	0	0	0	0	0	0	0	0	0	0	0	0	0
AC119015.4_XLOC_026279	AC119015.4	chr10:76362571-76365356	0	0	0	0	0	0	0	0	0	0	0	0	0	0	0	0	0	0	0	0	0	0	0	0	0	0	0	0	0	0	0	0	0	0	0	0	0	0	0	0	0	0	0	0	0	0	0
Myh11_XLOC_025274	Myh11	chr10:764421-860029	0	0	0	0	0	0	0	0	0	0	0	0	0	0	0	0	0	0	0	0	0	0	0	0	0	0	0	0	0	0	0	0	0	0	0	0	0	0	0	0	0	0	0	0	0	0	0
U6_XLOC_026281	U6	chr10:76457107-76457211	0	0	0	0	0	0	0	0	0	0	0	0	0	0	0	0	0	0	0	0	0	0	0	0	0	0	0	0	0	0	0	0	0	0	0	0	0	0	0	0	0	0	0	0	0	0	0
5SrRNA_XLOC_027836	5SrRNA	chr10:76490712-76492093	0	0	0	0	0	0	0	0	0	0	0	0	0	0	0	0	0	0	0	0	0	0	0	0	0	0	0	0	0	0	0	0	0	0	0	0	0	0	0	0	0	0	0	0	0	0	0
AABR07030218.1_XLOC_027837	AABR07030218.1	chr10:76579484-76580515	0	0	0	0	0	0	0	0	0	0	0	0	0	0	0	0	0	0	0	0	0	0	0	0	0	0	0	0	0	0	0	0	0	0	0	0	0	0	0	0	0	0	0	0	0	0	0
7SK_XLOC_027838	7SK	chr10:76628529-76628833	0	0	0	0	0	0	0	0	0	0	0	0	0	0	0	0	0	0	0	0	0	0	0	0	0	0	0	0	0	0	0	0	0	0	0	0	0	0	0	0	0	0	0	0	0	0	0
AABR07030221.1_XLOC_026284	AABR07030221.1	chr10:76633545-76641415	0	0	0	0	0	0	0	0	0	0	0	0	0	0	0	0	0	0	0	0	0	0	0	0	0	0	0	0	0	0	0	0	0	0	0	0	0	0	0	0	0	0	0	0	0	0	0
Nog_XLOC_027841	Nog	chr10:76811759-76813386	0	0	0	0	0	0	0	14	0	0	0	0	0	0	0	0	0	0	1	0	0	0	29	0	0	0	0	0	0	0	1	23	0	0	0	0	0	0	0	0	0	0	0	0	0	0	0
Ankfn1_XLOC_027842	Ankfn1	chr10:76903325-77144914	0	0	0	0	0	0	0	0	0	0	0	0	0	0	0	0	0	0	0	0	0	0	0	0	0	0	0	0	0	0	0	0	0	0	0	0	0	0	0	0	0	0	0	0	0	0	0
AABR07029111.1_XLOC_025339	AABR07029111.1	chr10:7696219-7696320	0	0	0	0	0	0	0	0	0	0	0	0	0	0	0	0	0	0	0	0	0	0	0	0	0	0	0	0	0	0	0	0	0	0	0	0	0	0	0	0	0	0	0	0	0	0	0
AABR07030235.1_XLOC_026287	AABR07030235.1	chr10:77080007-77082246	0	0	0	0	0	0	0	0	0	0	0	0	0	0	0	0	0	0	0	0	0	0	0	0	0	0	0	0	0	0	0	0	0	0	0	0	0	0	0	0	0	0	0	0	0	0	0
Pctp_XLOC_027844	Pctp	chr10:77491193-77511871	0	0	0	0	0	0	0	0	0	0	0	0	0	0	0	0	0	0	0	0	0	0	0	0	0	0	0	0	0	0	0	0	0	0	0	0	0	0	0	0	0	0	0	0	0	0	0
Tmem100_XLOC_026292	Tmem100	chr10:77537162-77544770	0	0	0	0	0	0	0	0	0	0	0	0	0	0	0	0	0	0	0	0	0	0	0	0	0	0	0	0	0	0	0	0	0	0	0	0	0	0	0	0	0	0	0	0	0	0	0
Mmd_XLOC_026296	Mmd	chr10:77755138-77784820	0	1	0	60	0	2	22	62	0	0	0	0	0	0	0	0	0	0	32	1	0	0	31	14	0	0	0	0	0	0	0	0	0	0	0	0	0	0	0	0	0	0	0	47	0	0	0
Hlf_XLOC_027846	Hlf	chr10:77838500-77918191	0	0	0	4	0	0	0	26	0	0	8	0	0	0	0	2	0	0	0	0	0	0	10	0	0	0	0	0	0	0	0	8	0	0	0	0	0	0	0	0	0	0	0	26	0	0	0
Stxbp4_XLOC_027847	Stxbp4	chr10:78008529-78168609	0	0	0	0	0	0	0	0	0	0	0	0	0	0	0	0	0	0	0	0	0	0	0	0	0	0	0	0	0	0	0	0	0	0	0	0	0	0	0	0	0	0	0	0	0	0	0
Cox11_XLOC_026299	Cox11	chr10:78110537-78177230	0	0	0	0	0	0	0	3	0	0	0	0	0	0	0	0	0	0	0	0	0	0	18	0	0	0	0	0	0	0	0	0	0	0	0	0	0	0	0	0	0	0	0	2	0	0	0
Tom1l1_XLOC_027849	Tom1l1	chr10:78172283-78219817	0	0	0	0	0	0	0	1	0	0	0	0	0	0	0	0	0	0	2	0	0	0	1	0	0	0	0	0	0	0	0	0	0	0	0	0	0	0	0	0	0	0	0	24	0	0	0
LOC100363423_XLOC_026300	LOC100363423	chr10:78219906-78227683	0	0	0	0	0	0	0	0	0	0	0	0	0	0	0	0	0	0	0	0	0	0	0	0	0	0	0	0	0	0	0	0	0	0	0	0	0	0	0	0	0	0	0	0	0	0	0
AABR07030259.1_XLOC_027850	AABR07030259.1	chr10:78319533-78320511	0	0	0	0	0	0	0	0	0	0	0	0	0	0	0	0	0	0	0	0	0	0	0	0	0	0	0	0	0	0	0	0	0	0	0	0	0	0	0	0	0	0	0	0	0	0	0
AABR07030259.2_XLOC_027851	AABR07030259.2	chr10:78339660-78473363	0	0	0	0	0	0	0	0	0	0	0	0	0	0	0	0	0	0	0	0	0	0	0	0	0	0	0	0	0	0	0	0	0	0	0	0	0	0	0	0	0	0	0	0	0	0	0
AABR07030263.1_XLOC_026301	AABR07030263.1	chr10:78415731-78421758	0	0	0	0	0	0	0	0	0	0	0	0	0	0	0	0	0	0	0	0	0	0	0	0	0	0	0	0	0	0	0	0	0	0	0	0	0	0	0	0	0	0	0	0	0	0	0
AABR07030265.2_XLOC_026305	AABR07030265.2	chr10:78686083-78687131	0	0	0	0	0	0	0	0	0	0	0	0	0	0	0	0	0	0	0	0	0	0	0	0	0	0	0	0	0	0	0	0	0	0	0	0	0	0	0	0	0	0	0	0	0	0	0
LOC303448_XLOC_027857	LOC303448	chr10:78687656-78696097	0	0	0	0	0	0	0	0	0	0	0	0	0	0	0	0	0	1	0	0	0	0	2	0	0	0	0	0	0	0	0	0	0	0	0	0	0	0	0	0	0	0	0	0	0	0	0
5SrRNA_XLOC_026306	5SrRNA	chr10:78699283-78719698	0	0	0	0	0	0	0	0	0	0	0	0	0	0	0	0	0	0	0	0	0	0	0	0	0	0	0	0	0	0	0	0	0	0	0	0	0	0	0	0	0	0	0	0	0	0	0
AABR07029111.2_XLOC_025341	AABR07029111.2	chr10:7871831-7880268	0	0	0	0	0	0	0	0	0	0	0	0	0	0	0	0	0	0	0	0	0	0	0	0	0	0	0	0	0	0	0	0	0	0	0	0	0	0	0	0	0	0	0	0	0	0	0
AABR07030265.1_XLOC_026307	AABR07030265.1	chr10:78799777-78799872	0	0	0	0	0	0	0	0	0	0	0	0	0	0	0	0	0	0	0	0	0	0	0	0	0	0	0	0	0	0	0	0	0	0	0	0	0	0	0	0	0	0	0	0	0	0	0
LOC100363469_XLOC_027860	LOC100363469	chr10:78992580-78993045	0	0	0	3	0	2	0	3	0	0	0	1	0	0	0	0	0	0	4	0	0	1	4	0	0	0	0	0	0	0	0	0	0	0	0	0	0	0	0	0	0	0	0	2	0	0	0
Kif2b_XLOC_027861	Kif2b	chr10:79095593-79097807	0	0	0	0	0	0	0	0	0	0	0	0	0	0	0	0	0	0	0	0	0	0	0	0	0	0	0	0	0	0	0	0	0	0	0	0	0	0	0	0	0	0	0	0	0	0	0
LOC108352225_XLOC_027862	LOC108352225	chr10:79204452-79222969	0	0	0	0	0	0	0	0	0	0	0	0	0	0	5	0	0	0	0	0	0	0	0	0	0	0	0	0	0	0	0	0	0	0	0	0	0	0	0	0	0	0	0	0	0	0	0
7SK_XLOC_027870	7SK	chr10:80710453-80882311	0	0	0	0	0	0	0	0	0	0	0	0	0	0	0	0	0	0	0	0	0	0	0	0	0	0	0	0	0	0	0	0	0	0	0	0	0	0	0	0	0	0	0	0	0	0	0
GL.591_XLOC_026323	LOC100911361	chr10:80788331-81297613	0	0	0	0	0	0	0	17	0	0	0	0	0	0	0	0	0	0	14	0	0	0	23	0	0	0	0	0	0	0	0	0	0	0	0	0	0	0	0	0	0	0	0	0	0	0	0
Utp18_XLOC_027873	Utp18	chr10:81560506-81588292	0	0	9	0	0	0	0	29	0	0	0	0	0	0	0	0	0	0	0	0	0	0	8	1	0	0	0	0	0	0	0	0	0	0	0	0	0	0	0	0	0	0	0	13	0	0	0
Mbtd1_XLOC_026326	Mbtd1	chr10:81589103-81646281	0	0	0	13	0	13	0	1	0	0	0	0	0	0	3	0	0	0	1	0	0	0	0	1	0	0	0	0	0	0	0	0	0	0	0	0	0	0	0	0	0	0	0	0	0	0	0
Nme2_XLOC_027874	Nme2	chr10:81647570-81654249	4	0	4	189	0	1	7	105	0	0	5	16	0	0	0	0	0	0	213	39	0	0	158	0	0	14	0	34	0	0	7	36	0	0	0	0	0	0	0	0	0	1	0	60	0	0	9
Nme1_XLOC_027875	Nme1	chr10:81655975-81666734	2	0	0	123	0	0	4	251	0	0	0	0	0	0	0	13	0	1	71	8	0	13	196	11	0	0	1	0	0	0	0	166	0	0	0	0	0	0	0	0	0	0	0	48	0	0	26
Spag9_XLOC_026327	Spag9	chr10:81693770-81827915	0	1	0	68	0	54	67	136	0	0	0	0	0	0	0	0	0	0	2	54	0	0	12	0	0	0	4	0	0	0	0	83	0	0	0	0	0	0	0	0	0	0	0	36	0	0	0
AABR07030334.1_XLOC_027879	AABR07030334.1	chr10:81883185-81888156	0	0	0	0	0	0	0	0	0	0	0	0	0	0	0	0	0	0	0	0	0	0	0	0	0	0	0	0	0	0	0	0	0	0	0	0	0	0	0	0	0	0	0	0	0	0	0
Tob1_XLOC_026329	Tob1	chr10:81913689-81915716	0	0	0	0	0	0	0	0	0	0	0	0	0	0	0	0	0	2	0	2	0	0	3	0	0	0	0	0	0	0	0	0	0	0	0	0	0	0	0	0	0	0	0	0	0	0	0
Wfikkn2_XLOC_027880	Wfikkn2	chr10:81936444-81942188	0	0	0	0	0	0	0	0	0	0	0	0	0	0	0	0	0	0	0	0	0	0	0	0	0	0	0	0	0	0	0	0	0	0	0	0	0	0	0	0	0	0	0	0	0	0	0
AABR07030335.1_XLOC_026330	AABR07030335.1	chr10:81984560-81985908	0	0	0	0	0	0	0	0	0	0	0	0	0	0	0	0	0	0	0	0	0	0	0	0	0	0	0	0	0	0	0	0	0	0	0	0	0	0	0	0	0	0	0	0	0	0	0
Luc7l3_XLOC_027881	Luc7l3	chr10:81989952-82027266	0	0	17	80	0	10	4	140	2	0	0	0	0	0	0	0	0	0	44	14	0	22	68	0	0	0	0	0	0	0	0	26	0	0	0	0	0	0	0	0	10	1	0	129	0	0	0
Ankrd40_XLOC_026331	Ankrd40	chr10:82032656-82046034	0	0	0	1	0	1	0	39	0	0	0	0	0	0	0	0	0	0	3	0	0	1	16	0	0	0	0	0	0	0	0	6	0	0	0	0	0	0	0	0	0	0	0	0	0	0	0
Abcc3_XLOC_027883	Abcc3	chr10:82047238-82116669	0	0	0	0	0	0	0	0	0	0	0	0	0	0	0	0	0	0	0	0	0	0	0	0	0	0	0	0	0	0	0	0	0	0	0	0	0	0	0	0	0	0	0	0	0	0	0
Cacna1g_XLOC_027884	Cacna1g	chr10:82129074-82197520	0	0	0	0	0	0	0	41	0	0	0	0	0	0	0	0	0	0	0	0	0	0	0	0	0	0	0	0	0	0	0	0	0	0	0	0	0	0	0	0	0	0	0	6	0	0	0
Spata20_XLOC_027886	Spata20	chr10:82202605-82209459	0	0	0	0	0	0	0	0	0	0	0	0	0	0	0	0	0	0	0	0	0	0	0	0	0	0	0	0	0	0	0	0	0	0	0	0	0	0	0	0	0	0	0	0	0	0	0
Epn3_XLOC_027887	Epn3	chr10:82220762-82229140	0	0	0	0	0	0	0	0	0	0	0	0	0	0	0	0	0	0	0	0	0	0	0	0	0	0	0	0	0	0	0	1	0	0	0	0	0	0	0	0	0	0	0	0	0	0	0
Mycbpap_XLOC_027888	Mycbpap	chr10:82232122-82252703	0	0	0	0	0	0	0	0	0	0	0	0	0	0	0	0	0	0	0	0	0	0	9	0	0	0	0	0	0	0	0	0	0	0	0	0	0	0	0	0	0	0	0	0	0	0	0
Rsad1_XLOC_027885	Rsad1	chr10:82269104-82276656	0	0	0	0	0	0	0	0	0	0	0	0	0	0	0	0	0	0	13	16	0	0	0	0	0	0	0	0	0	0	0	0	0	0	0	0	0	0	0	0	0	0	0	0	0	0	0
Acsf2_XLOC_027889	Acsf2	chr10:82284457-82326744	0	0	0	0	0	0	0	0	0	0	0	0	0	0	0	0	0	0	0	0	0	0	0	0	0	0	0	0	0	0	0	0	0	0	0	0	0	0	0	0	0	0	0	0	0	0	0
Chad_XLOC_026333	Chad	chr10:82292375-82296146	0	0	0	0	0	0	0	0	0	0	0	0	0	0	0	0	0	0	0	0	0	0	0	0	0	0	0	0	0	0	0	0	0	0	0	0	0	0	0	0	0	0	0	0	0	0	0
AABR07030351.1_XLOC_026334	AABR07030351.1	chr10:82338449-82341368	0	0	0	0	0	0	0	0	0	0	0	0	0	0	0	0	0	0	0	0	0	0	0	0	0	0	0	0	0	0	0	0	0	0	0	0	0	0	0	0	0	0	0	0	0	0	0
Lrrc59_XLOC_026335	Lrrc59	chr10:82352383-82367044	0	0	1	6	0	0	12	40	0	0	0	0	0	0	0	1	0	0	10	9	0	0	23	0	0	0	0	0	0	0	0	0	0	0	0	0	0	0	0	0	0	0	0	14	0	0	0
Eme1_XLOC_027890	Eme1	chr10:82367283-82373288	0	0	0	0	0	0	0	0	0	0	0	0	0	0	0	0	0	0	0	0	0	0	0	0	0	0	0	0	0	0	0	0	0	0	0	0	0	0	0	0	0	0	0	0	0	0	0
Mrpl27_XLOC_026336	Mrpl27	chr10:82375502-82381598	0	0	0	9	0	3	0	172	0	0	0	25	0	0	0	0	0	0	14	0	0	0	79	0	0	0	0	0	0	0	0	7	0	0	0	0	0	0	0	0	0	0	0	13	0	0	0
Xylt2_XLOC_027891	Xylt2	chr10:82385801-82399534	0	0	0	0	0	0	0	14	0	0	0	0	0	0	0	0	1	0	1	0	0	0	8	0	0	0	0	0	0	0	0	0	0	0	0	0	0	0	0	0	0	0	0	10	0	0	0
AABR07030359.1_XLOC_027892	AABR07030359.1	chr10:82479377-82492918	0	0	0	0	0	0	0	0	0	0	0	0	0	0	0	0	0	0	0	0	0	0	0	0	0	0	0	0	0	0	0	0	0	0	0	0	0	0	0	0	0	0	0	0	0	0	0
AABR07030363.1_XLOC_027894	AABR07030363.1	chr10:82582078-82582580	0	0	0	0	0	0	0	0	0	0	0	0	0	0	0	0	0	0	0	0	0	0	0	0	0	0	0	0	0	0	0	0	0	0	0	0	0	0	0	0	0	0	0	0	0	0	0
AABR07030366.1_XLOC_027895	AABR07030366.1	chr10:82738276-82743304	0	0	0	0	0	0	0	0	0	0	0	0	0	0	0	0	0	0	0	0	0	0	0	0	0	0	0	0	0	0	0	0	0	0	0	0	0	0	0	0	0	0	0	0	0	0	0
Col1a1_XLOC_026338	Col1a1	chr10:82745801-82762789	0	0	0	0	0	11	0	0	0	0	0	0	0	0	0	0	0	0	0	0	0	0	0	0	0	0	0	0	0	0	0	0	0	0	0	0	0	0	0	0	0	0	0	0	0	0	0
Sgca_XLOC_027896	Sgca	chr10:82770905-82785142	0	0	0	0	0	0	0	0	0	0	0	0	0	0	0	0	0	0	0	0	0	0	0	0	0	0	0	0	0	0	0	0	0	0	0	0	0	0	0	0	0	0	0	0	0	0	0
Hils1_XLOC_026339	Hils1	chr10:82775691-82776487	0	0	0	0	0	0	0	0	0	0	0	0	0	0	0	0	0	0	0	0	0	0	0	0	0	0	0	0	0	0	0	0	0	0	0	0	0	0	0	0	0	0	0	0	0	0	0
Ppp1r9b_XLOC_026340	Ppp1r9b	chr10:82800704-82816917	2	0	1	14	0	7	0	35	0	0	0	0	0	0	3	0	1	0	12	0	0	0	47	1	0	0	17	0	0	0	0	25	0	0	0	0	0	0	0	0	0	0	1	6	0	0	0
Samd14_XLOC_026341	Samd14	chr10:82820185-82835372	0	0	0	0	0	0	0	0	0	0	0	0	0	0	0	0	0	0	0	0	0	0	0	0	0	0	0	0	0	0	0	0	0	0	0	0	0	0	0	0	0	0	0	0	0	0	0
Pdk2_XLOC_027897	Pdk2	chr10:82838270-82852850	0	0	0	14	0	0	0	6	0	0	0	0	0	0	0	0	0	0	2	0	0	0	45	0	0	0	0	0	0	0	8	15	0	0	0	0	0	0	0	0	0	0	0	0	0	0	0
GL.1334_XLOC_027898	Itga3	chr10:82855842-82887223	0	0	0	0	0	0	0	2	0	0	0	0	0	0	0	0	0	0	2	0	0	0	0	0	0	0	0	0	0	0	0	0	0	0	0	0	0	0	0	0	0	0	0	2	0	0	0
Dlx3_XLOC_026343	Dlx3	chr10:82937971-82943348	0	0	0	0	0	0	0	0	0	0	0	0	0	0	0	0	0	0	0	0	0	0	0	0	0	0	0	0	0	0	0	0	0	0	0	0	0	0	0	0	0	0	0	0	0	0	0
Dlx4_XLOC_027899	Dlx4	chr10:82958525-82963919	0	0	0	0	0	0	0	0	0	0	0	0	0	0	0	0	0	0	0	0	0	0	0	0	0	0	0	0	0	0	0	0	0	0	0	0	0	0	0	0	0	0	0	0	0	0	0
Tac4_XLOC_026344	Tac4	chr10:83081168-83089481	0	0	0	0	0	0	0	0	0	0	0	0	0	0	0	0	0	0	0	0	0	0	0	0	0	0	0	0	0	0	0	0	0	0	0	0	0	0	0	0	0	0	0	0	0	0	0
Kat7_XLOC_027900	Kat7	chr10:83094865-83129262	0	0	0	24	0	0	17	1	0	0	0	0	0	0	0	0	1	1	1	0	0	0	42	1	0	0	0	0	0	0	0	1	0	0	0	0	0	0	0	0	0	0	0	7	0	0	0
AABR07030375.2_XLOC_026345	AABR07030375.2	chr10:83104622-83110145	0	0	0	0	0	0	0	0	0	0	0	0	0	0	0	0	0	0	0	0	0	0	0	0	0	0	0	0	0	0	0	0	0	0	0	0	0	0	0	0	0	0	0	0	0	0	0
Rbfox1_XLOC_026893	Rbfox1	chr10:8312884-8687041	0	0	6	17	0	0	6	85	0	0	0	0	0	0	0	0	0	0	6	1	0	0	60	5	0	0	0	0	0	0	0	7	0	0	0	0	0	0	0	0	0	22	0	13	0	0	0
AABR07030375.1_XLOC_027901	AABR07030375.1	chr10:83147433-83147888	0	0	0	0	0	0	0	0	0	0	0	0	0	0	0	0	0	0	0	0	0	0	0	0	0	0	0	0	0	0	0	0	0	0	0	0	0	0	0	0	0	0	0	0	0	0	0
Fam117a_XLOC_026346	Fam117a	chr10:83154803-83200575	0	0	0	0	0	0	0	0	0	0	0	0	0	0	0	0	0	0	0	0	0	0	0	0	0	0	0	0	0	0	0	0	0	0	0	0	0	0	0	0	0	0	0	0	0	0	0
Slc35b1_XLOC_026348	Slc35b1	chr10:83201269-83208620	0	0	0	45	0	2	10	161	0	0	25	0	0	0	0	0	1	0	58	0	0	0	58	0	0	0	0	0	0	0	0	0	0	0	0	0	0	0	0	0	0	0	0	66	0	0	0
Spop_XLOC_026349	Spop	chr10:83231197-83312467	0	0	0	20	0	2	0	39	0	0	0	0	0	0	0	0	0	37	14	0	0	0	48	0	0	0	0	0	0	0	0	19	0	0	0	0	0	0	0	0	0	0	0	25	0	0	0
AABR07030378.1_XLOC_026350	AABR07030378.1	chr10:83313216-83313466	0	0	0	0	0	0	0	0	0	0	0	0	0	0	0	0	0	0	0	0	0	0	0	0	0	0	0	0	0	0	0	0	0	0	0	0	0	0	0	0	0	0	0	0	0	0	0
Nxph3_XLOC_027902	Nxph3	chr10:83328385-83332929	0	0	0	0	0	0	0	0	0	0	0	0	0	0	0	0	0	0	0	0	0	0	0	0	0	0	0	0	0	0	0	0	0	0	0	0	0	0	0	0	0	0	0	0	0	0	0
Ngfr_XLOC_027903	Ngfr	chr10:83389847-83408061	0	0	0	0	0	0	0	0	0	0	0	0	0	0	0	0	0	0	0	0	0	0	0	0	0	0	0	0	0	0	0	0	0	0	0	0	0	0	0	0	0	0	0	0	0	0	0
Phb_XLOC_026351	Phb	chr10:83476060-83489807	0	0	0	64	0	0	1	23	0	0	0	1	0	0	0	0	0	0	37	0	0	1	47	0	0	0	0	0	0	0	0	19	0	0	0	0	0	0	0	0	0	0	0	3	0	3	0
AABR07030383.1_XLOC_026353	AABR07030383.1	chr10:83535759-83536192	0	0	0	0	0	0	0	0	0	0	0	0	0	0	0	0	0	0	0	0	0	0	0	0	0	0	0	0	0	0	0	0	0	0	0	0	0	0	0	0	0	0	0	0	0	0	0
Zfp652_XLOC_026354	Zfp652	chr10:83556089-83572268	0	0	0	0	0	0	0	0	0	0	0	0	0	0	0	0	0	0	1	0	0	0	0	0	0	0	0	0	0	0	0	0	0	0	0	0	0	0	0	0	0	0	0	0	0	0	0
AABR07030386.2_XLOC_027905	AABR07030386.2	chr10:83604469-83617975	0	0	0	0	0	0	0	0	0	0	0	0	0	0	0	0	0	0	0	0	0	0	0	0	0	0	0	0	0	0	0	0	0	0	0	0	0	0	0	0	0	0	0	0	0	0	0
Phospho1_XLOC_026356	Phospho1	chr10:83636518-83643859	0	0	0	0	0	0	0	0	0	0	0	0	0	0	0	0	0	0	0	0	0	0	1	0	0	0	0	0	0	0	0	0	0	0	0	0	0	0	0	0	0	0	0	0	0	0	0
Abi3_XLOC_027906	Abi3	chr10:83644088-83654912	0	0	0	0	0	0	0	0	0	0	0	0	0	0	0	0	0	0	0	0	0	0	0	0	0	0	0	0	0	0	0	0	0	0	0	0	0	0	0	0	0	0	0	0	0	0	0
AABR07030386.1_XLOC_026358	AABR07030386.1	chr10:83650364-83650493	0	0	0	0	0	0	0	0	0	0	0	0	0	0	0	0	0	0	0	0	0	0	0	0	0	0	0	0	0	0	0	0	0	0	0	0	0	0	0	0	0	0	0	0	0	0	0
Gngt2_XLOC_026359	Gngt2	chr10:83655460-83658589	0	0	0	0	0	0	0	0	0	0	0	0	0	0	0	0	0	0	0	0	0	0	0	0	0	0	0	0	0	0	0	0	0	0	0	0	0	0	0	0	0	0	0	0	0	0	0
U1_XLOC_026360	U1	chr10:83735556-83737129	0	0	0	0	0	0	0	0	0	0	0	0	0	0	0	0	0	0	0	0	0	0	0	0	0	0	0	0	0	0	0	0	0	0	0	0	0	0	0	0	0	0	0	0	0	0	0
Igf2bp1-AC120322.1_XLOC_027907	Igf2bp1-AC120322.1	chr10:83780146-83822996	0	0	0	0	0	0	0	0	0	0	0	0	0	0	0	0	0	0	0	0	0	0	0	0	0	0	0	0	0	0	0	0	0	0	0	0	0	0	0	0	0	0	0	0	0	0	0
Gip_XLOC_026361	Gip	chr10:83840303-83848396	0	0	0	0	0	0	0	0	0	0	0	0	0	0	0	0	0	0	0	0	0	0	0	0	0	0	0	0	0	0	0	0	0	0	0	0	0	0	0	0	0	0	0	0	0	0	0
Snf8_XLOC_026362	Snf8	chr10:83855939-83872987	3	0	0	79	0	0	2	31	0	0	0	0	0	0	0	16	0	0	0	0	0	0	3	0	0	0	0	1	0	0	0	37	0	0	0	0	0	0	0	0	0	0	0	7	0	0	0
Ube2z_XLOC_027908	Ube2z	chr10:83869704-83888823	0	0	0	0	0	0	0	0	0	0	0	0	0	0	0	0	0	0	0	0	0	0	0	0	0	0	0	0	0	0	0	7	0	0	0	0	0	0	0	0	0	0	0	0	0	0	0
Atp5mc1_XLOC_027909	Atp5mc1	chr10:83895661-83898717	21	19	7	326	0	40	58	601	1	0	5	48	0	0	5	52	0	0	187	17	0	6	439	16	0	0	0	1	0	0	15	321	0	0	0	0	0	0	0	0	0	0	10	229	0	9	18
Ttll6_XLOC_026365	Ttll6	chr10:83954279-83999710	0	0	0	0	0	0	0	0	0	0	0	0	0	0	0	0	0	0	6	0	0	0	0	0	0	0	0	0	0	0	0	0	0	0	0	0	0	0	0	0	0	0	0	0	0	0	0
Hoxb13_XLOC_026366	Hoxb13	chr10:84031955-84034228	0	0	0	0	0	0	0	0	0	0	0	0	0	0	0	0	0	0	0	0	0	0	0	0	0	0	0	0	0	0	0	0	0	0	0	0	0	0	0	0	0	0	0	0	0	0	0
Mir196c_XLOC_026367	Mir196c	chr10:84113578-84113657	0	0	0	0	0	0	0	0	0	0	0	0	0	0	0	0	0	0	0	0	0	0	0	0	0	0	0	0	0	0	0	0	0	0	0	0	0	0	0	0	0	0	0	0	0	0	0
Hoxb9_XLOC_026368	Hoxb9	chr10:84119884-84123390	0	0	0	0	0	0	0	0	0	0	0	0	0	0	0	0	0	0	0	0	0	0	0	0	0	0	0	0	0	0	0	0	0	0	0	0	0	0	0	0	0	0	0	0	0	0	0
Hoxb8_XLOC_026369	Hoxb8	chr10:84131495-84133246	0	0	0	0	0	0	0	0	0	0	0	0	0	0	0	0	0	0	0	0	0	0	0	0	0	0	0	0	0	0	0	0	0	0	0	0	0	0	0	0	0	0	0	0	0	0	0
Hoxb7_XLOC_026370	Hoxb7	chr10:84135224-84138642	0	0	0	0	0	0	0	0	0	0	0	0	0	0	0	0	0	0	0	0	0	0	0	0	0	0	0	0	0	0	0	0	0	0	0	0	0	0	0	0	0	0	0	0	0	0	0
Hoxb5os_XLOC_027912	Hoxb5os	chr10:84139484-84155527	0	0	0	0	0	0	0	0	0	0	0	0	0	0	0	0	0	0	0	0	0	0	0	0	0	0	0	0	0	0	0	0	0	0	0	0	0	0	0	0	0	0	0	0	0	0	0
Hoxb6_XLOC_026371	Hoxb6	chr10:84147836-84149600	0	0	0	0	0	0	0	0	0	0	0	0	0	0	0	0	0	0	0	0	0	0	0	0	0	0	0	0	0	0	0	0	0	0	0	0	0	0	0	0	0	0	0	0	0	0	0
Hoxb5_XLOC_026372	Hoxb5	chr10:84152152-84154360	0	0	0	0	0	0	0	0	0	0	0	0	0	0	0	0	0	0	0	0	0	0	0	0	0	0	0	0	0	0	0	0	0	0	0	0	0	0	0	0	0	0	0	0	0	0	0
Mir10a_XLOC_026373	Mir10a	chr10:84165950-84166059	0	0	0	0	0	0	0	0	0	0	0	0	0	0	0	0	0	0	0	0	0	0	0	0	0	0	0	0	0	0	0	0	0	0	0	0	0	0	0	0	0	0	0	0	0	0	0
Hoxb4_XLOC_026374	Hoxb4	chr10:84167331-84169907	0	0	0	0	0	0	0	0	0	0	0	0	0	0	0	0	0	0	0	0	0	0	0	0	0	0	0	0	0	0	0	0	0	0	0	0	0	0	0	0	0	0	0	0	0	0	0
Hoxb3_XLOC_026375	Hoxb3	chr10:84192727-84195415	0	0	0	0	0	0	0	0	0	0	0	0	0	0	0	0	0	0	0	0	0	0	0	0	0	0	0	0	0	0	0	0	0	0	0	0	0	0	0	0	0	0	0	0	0	0	0
Hoxb2_XLOC_026376	Hoxb2	chr10:84200880-84202688	0	0	0	0	0	0	0	0	0	0	0	0	0	0	0	0	0	0	0	0	0	0	0	0	0	0	0	0	0	0	0	0	0	0	0	0	0	0	0	0	0	0	0	0	0	0	0
Hoxb1_XLOC_026377	Hoxb1	chr10:84214358-84215687	0	0	0	0	0	0	0	0	0	0	0	0	0	0	0	0	0	0	0	0	0	0	0	0	0	0	0	0	0	0	0	0	0	0	0	0	0	0	0	0	0	0	0	0	0	0	0
AABR07030395.1_XLOC_027915	AABR07030395.1	chr10:84232179-84236941	0	0	0	0	0	0	0	0	0	0	0	0	0	0	0	0	0	0	0	0	0	0	0	0	0	0	0	0	0	0	0	0	0	0	0	0	0	0	0	0	0	0	0	0	0	0	0
Skap1_XLOC_026378	Skap1	chr10:84309430-84619050	0	0	0	0	0	0	0	0	0	0	0	0	0	0	0	0	0	0	0	0	0	0	0	0	0	0	0	0	0	0	0	0	0	0	0	0	0	0	0	0	0	0	0	0	0	0	0
Snx11_XLOC_027918	Snx11	chr10:84628334-84639118	0	0	0	16	0	0	0	20	0	0	0	0	0	0	0	0	0	0	0	1	0	0	4	0	0	0	0	0	0	0	0	5	0	0	0	0	0	0	0	0	0	0	11	11	0	0	0
GL.622_XLOC_026379	Cbx1	chr10:84656704-84678202	3	0	0	66	0	11	1	68	0	0	2	0	0	0	0	0	0	0	53	0	0	0	50	0	0	0	0	0	0	0	0	23	0	0	0	0	0	0	0	0	0	0	1	14	0	0	22
GL.1348_XLOC_027919	Nfe2l1	chr10:84683756-84699340	6	0	1	81	0	5	16	130	0	0	0	5	0	0	0	37	0	16	89	4	0	2	156	21	0	0	0	4	0	0	12	141	0	0	0	0	0	0	0	0	0	4	2	65	0	0	0
5S_rRNA_XLOC_025345	5S_rRNA	chr10:8469799-8470633	0	0	0	0	0	0	0	0	0	0	0	0	0	0	0	0	0	0	0	0	0	0	0	0	0	0	0	0	0	0	0	0	0	0	0	0	0	0	0	0	0	0	0	0	0	0	0
AABR07072169.1_XLOC_027920	AABR07072169.1	chr10:84714699-84718730	0	0	0	0	0	0	0	0	0	0	0	0	0	0	0	0	0	0	0	0	0	0	0	0	0	0	0	0	0	0	0	0	0	0	0	0	0	0	0	0	0	0	0	0	0	0	0
Copz2_XLOC_026381	Copz2	chr10:84718824-84731880	0	0	0	0	0	0	0	0	0	0	0	0	0	0	0	0	0	0	0	0	0	0	0	0	0	0	0	0	0	0	0	0	0	0	0	0	0	0	0	0	0	0	0	0	0	0	0
Mir152_XLOC_026382	Mir152	chr10:84719319-84719403	0	0	0	0	0	0	0	0	0	0	0	0	0	0	0	0	0	0	0	0	0	0	0	0	0	0	0	0	0	0	0	0	0	0	0	0	0	0	0	0	0	0	0	0	0	0	0
Cdk5rap3_XLOC_027921	Cdk5rap3	chr10:84780546-84789824	0	0	0	25	0	0	16	1	0	0	0	0	0	0	0	0	0	0	10	0	0	0	9	0	0	0	0	0	0	0	0	38	0	0	0	0	0	0	0	0	0	0	0	4	0	0	16
LOC102552659_XLOC_026383	LOC102552659	chr10:84838264-84845288	0	0	0	0	0	0	0	0	0	0	0	0	0	0	0	0	0	0	0	0	0	0	0	0	0	0	0	0	0	0	0	0	0	0	0	0	0	0	0	0	0	0	0	0	0	0	0
LOC102552549_XLOC_027922	LOC102552549	chr10:84846522-84847857	0	0	0	0	0	0	0	0	0	0	0	0	0	0	0	0	0	0	0	0	0	0	0	0	0	0	0	0	0	0	0	0	0	0	0	0	0	0	0	0	0	0	0	0	0	0	0
Prr15l_XLOC_026384	Prr15l	chr10:84871680-84871982	0	0	0	0	0	0	0	0	0	0	0	0	0	0	0	0	0	0	0	0	0	0	0	0	0	0	0	0	0	0	0	0	0	0	0	0	0	0	0	0	0	0	0	0	0	0	0
Pnpo_XLOC_027923	Pnpo	chr10:84874927-84881277	0	0	0	41	0	21	2	60	0	0	0	0	0	0	0	0	0	0	15	1	0	0	64	0	0	0	0	0	0	0	0	74	0	0	0	0	0	0	0	0	0	0	0	8	0	0	0
GL.626_XLOC_026385	LOC102547955	chr10:84881354-84906263	0	0	0	11	0	0	0	0	0	0	0	0	0	0	0	0	0	0	1	0	0	0	18	0	0	0	0	0	0	0	0	0	0	0	0	0	0	0	0	0	0	0	0	0	0	0	0
Sp2_XLOC_027924	Sp2	chr10:84891061-84915464	0	0	0	2	0	0	0	0	0	0	0	0	0	0	0	0	0	0	1	0	0	0	0	0	0	0	0	0	0	0	0	0	0	0	0	0	0	0	0	0	0	0	0	0	0	0	0
Sp6_XLOC_026386	Sp6	chr10:84955864-84960045	0	0	0	0	0	0	0	0	0	0	0	0	0	0	0	0	0	0	0	0	0	0	0	0	0	0	0	0	0	0	0	0	0	0	0	0	0	0	0	0	0	0	0	0	0	0	0
Scrn2_XLOC_026387	Scrn2	chr10:84967148-84971074	0	0	0	0	0	0	0	0	0	0	0	0	0	0	0	0	0	0	0	0	0	0	0	0	0	0	0	0	0	0	0	0	0	0	0	0	0	0	0	0	0	0	0	0	0	0	0
Lrrc46_XLOC_027927	Lrrc46	chr10:84971679-84976253	0	0	0	0	0	0	0	0	0	0	0	0	0	0	0	0	0	0	0	0	0	0	0	0	0	0	0	0	0	0	0	0	0	0	0	0	0	0	0	0	0	0	0	0	0	0	0
Mrpl10_XLOC_026388	Mrpl10	chr10:84975870-84984996	0	0	0	0	0	0	0	0	0	0	0	0	0	0	0	0	0	0	21	0	0	0	62	0	0	0	0	1	0	0	0	0	0	0	0	0	0	0	0	0	0	0	0	9	0	0	0
Osbpl7_XLOC_026389	Osbpl7	chr10:84986324-85003972	2	0	0	14	0	0	0	21	0	0	0	0	0	0	0	0	0	0	0	0	0	0	7	0	0	0	0	0	0	0	0	3	0	0	0	0	0	0	0	0	0	0	0	0	0	0	0
Tbx21_XLOC_027928	Tbx21	chr10:85032799-85049331	0	0	0	0	0	0	0	0	0	0	0	0	0	0	0	0	0	0	0	0	0	0	0	0	0	0	0	0	0	0	0	0	0	0	0	0	0	0	0	0	0	0	0	0	0	0	0
Tbkbp1_XLOC_027929	Tbkbp1	chr10:85070870-85084850	0	0	0	0	0	0	0	1	0	0	0	0	0	0	0	0	0	0	3	0	0	0	3	0	0	0	0	0	0	0	0	0	0	0	0	0	0	0	0	0	0	0	0	0	0	0	0
Kpnb1_XLOC_027930	Kpnb1	chr10:85091068-85124584	0	0	0	37	0	1	0	24	0	0	0	0	0	0	0	12	1	0	43	7	0	1	51	0	0	0	0	0	0	0	0	5	0	0	0	0	0	0	0	0	0	0	2	3	0	0	0
AABR07030425.1_XLOC_026390	AABR07030425.1	chr10:85130141-85130464	0	0	0	0	0	0	0	0	0	0	0	0	0	0	0	0	0	0	0	0	0	0	0	0	0	0	0	0	0	0	0	0	0	0	0	0	0	0	0	0	0	0	0	0	0	0	0
Npepps_XLOC_027931	Npepps	chr10:85139494-85222800	5	0	0	51	0	6	7	127	0	0	20	0	0	0	0	0	0	0	98	17	0	0	111	1	0	0	0	0	0	0	3	14	0	0	0	0	0	0	0	0	0	0	0	36	0	0	0
U6_XLOC_027932	U6	chr10:85255254-85257141	0	0	0	0	0	0	0	0	0	0	0	0	0	0	0	0	0	0	0	0	0	0	0	0	0	0	0	0	0	0	0	0	0	0	0	0	0	0	0	0	0	0	0	0	0	0	0
Mrpl45_XLOC_026392	Mrpl45	chr10:85257733-85269113	3	0	0	46	0	17	0	97	0	0	0	0	0	0	0	0	0	0	108	1	0	0	84	0	0	0	0	0	0	0	0	76	0	0	0	0	0	0	0	0	0	0	0	32	0	0	0
Gpr179_XLOC_027933	Gpr179	chr10:85274057-85289777	0	0	0	0	0	0	0	0	0	0	0	0	0	0	0	0	0	0	0	0	0	0	0	0	0	0	0	0	0	0	0	0	0	0	0	0	0	0	0	0	0	0	0	0	0	0	0
Socs7_XLOC_026393	Socs7	chr10:85301875-85330397	0	0	0	0	0	0	0	0	0	0	0	0	0	0	0	0	0	0	0	0	0	0	0	0	0	0	0	0	0	0	0	0	0	0	0	0	0	0	0	0	0	0	0	0	0	0	0
Arhgap23_XLOC_026394	Arhgap23	chr10:85343807-85445901	0	0	0	5	0	6	1	30	2	0	0	0	0	0	0	0	0	0	11	12	0	0	14	0	0	0	0	0	0	0	0	6	0	0	0	0	0	0	0	0	0	0	0	28	0	0	0
AABR07030435.1_XLOC_027934	AABR07030435.1	chr10:85433236-85435016	0	0	0	0	0	0	0	0	0	0	0	0	0	0	0	0	0	0	0	0	0	0	0	0	0	0	0	0	0	0	0	0	0	0	0	0	0	0	0	0	0	0	0	0	0	0	0
Srcin1_XLOC_027935	Srcin1	chr10:85454507-85517683	0	0	0	0	0	0	0	4	0	0	0	0	0	0	0	5	0	0	0	0	0	0	3	0	0	0	0	0	0	0	0	0	0	0	0	0	0	0	0	0	0	0	0	2	0	0	0
Epop_XLOC_027936	Epop	chr10:85572589-85574889	0	0	0	0	0	0	0	8	0	0	0	0	0	0	0	0	0	0	0	1	0	0	9	0	0	0	0	0	0	0	0	1	0	0	0	0	0	0	0	0	0	0	0	0	0	0	0
AC134024.1_XLOC_027937	AC134024.1	chr10:85603447-85603517	0	0	0	0	0	0	0	0	0	0	0	0	0	0	0	0	0	0	0	0	0	0	0	0	0	0	0	0	0	0	0	0	0	0	0	0	0	0	0	0	0	0	0	0	0	0	0
Mllt6_XLOC_026396	Mllt6	chr10:85608544-85628167	0	0	0	44	0	0	0	40	0	0	0	0	0	0	0	0	0	0	1	0	0	0	52	0	0	0	0	1	0	0	0	56	0	0	0	0	0	0	0	0	0	0	0	17	0	0	0
Cisd3_XLOC_026397	Cisd3	chr10:85628398-85631656	0	0	0	25	0	0	0	36	0	0	0	0	0	0	0	0	0	0	0	0	0	0	1	0	0	0	0	0	0	0	0	0	0	0	0	0	0	0	0	0	0	0	0	1	0	0	11
Pcgf2_XLOC_027938	Pcgf2	chr10:85631833-85637824	0	0	0	0	0	0	0	0	0	0	0	0	0	0	0	0	0	0	0	0	0	0	0	0	0	0	0	0	0	0	0	4	0	0	0	0	0	0	0	0	0	0	0	0	0	0	0
Psmb3_XLOC_026398	Psmb3	chr10:85646528-85654393	2	0	0	74	0	1	0	133	0	0	0	0	0	0	0	0	2	0	32	5	0	0	199	0	0	0	0	0	0	0	0	26	0	0	0	0	0	0	0	0	0	0	0	31	0	1	0
Pip4k2b_XLOC_027939	Pip4k2b	chr10:85655226-85684138	4	0	0	73	0	2	3	50	0	0	0	2	0	0	0	0	0	0	39	2	0	0	76	5	0	0	0	0	0	0	0	0	0	0	0	0	0	0	0	0	0	0	0	43	0	0	0
AC134024.3_XLOC_026399	AC134024.3	chr10:85684314-85684451	0	0	0	0	0	0	0	0	0	0	0	0	0	0	0	0	0	0	0	0	0	0	0	0	0	0	0	0	0	0	0	0	0	0	0	0	0	0	0	0	0	0	0	0	0	0	0
Cwc25_XLOC_027940	Cwc25	chr10:85684567-85709746	1	0	0	20	0	10	0	34	1	0	0	0	0	0	0	0	0	0	0	7	0	0	51	0	0	0	0	0	0	0	0	2	0	0	0	0	0	0	0	0	0	0	0	10	0	0	0
LOC691189_XLOC_027941	LOC691189	chr10:85709901-85717603	0	0	0	0	0	0	0	0	0	0	0	1	0	0	10	1	0	0	0	1	0	1	0	0	0	0	0	0	0	0	0	0	0	0	0	0	0	0	0	0	0	0	0	1	0	0	0
Rpl23_XLOC_027942	Rpl23	chr10:85719894-85725547	2	1	7	126	0	3	17	202	0	0	0	0	0	0	0	0	0	0	140	17	0	2	192	1	2	0	6	19	0	0	0	63	0	0	0	0	0	0	0	0	0	0	13	21	0	0	0
Lasp1_XLOC_026402	Lasp1	chr10:85744615-85785238	0	0	0	0	0	0	0	31	0	0	11	0	0	0	0	1	0	2	7	0	0	0	12	0	0	0	0	0	0	0	0	7	0	0	0	0	0	0	0	0	0	0	0	0	0	0	0
GL.640_XLOC_026403	LOC108352127	chr10:85785855-85795120	4	0	0	52	0	0	29	79	0	0	0	0	0	0	0	0	1	0	59	1	0	0	17	0	0	0	0	0	0	0	0	55	0	0	0	0	0	0	0	0	0	1	0	2	0	4	7
Fbxo47_XLOC_027943	Fbxo47	chr10:85798668-85828806	0	0	0	0	0	0	0	0	0	0	0	0	0	0	0	0	0	0	0	0	0	0	0	0	0	0	0	0	0	0	0	0	0	0	0	0	0	0	0	0	0	0	0	0	0	0	0
Fbxo47-U7_XLOC_027943	Fbxo47-U7	chr10:85812833-85828806	0	0	0	0	0	0	0	0	0	0	0	0	0	0	0	0	0	0	0	0	0	0	0	0	0	0	0	0	0	0	0	0	0	0	0	0	0	0	0	0	0	0	0	0	0	0	0
U7_XLOC_027943	U7	chr10:85813456-85813517	0	0	0	0	0	0	0	0	0	0	0	0	0	0	0	0	0	0	0	0	0	0	0	0	0	0	0	0	0	0	0	0	0	0	0	0	0	0	0	0	0	0	0	0	0	0	0
Plxdc1_XLOC_027945	Plxdc1	chr10:85871106-85938070	0	0	0	0	0	0	0	0	0	0	0	0	0	0	0	0	0	0	0	0	0	0	0	0	0	0	0	0	0	0	0	0	0	0	0	0	0	0	0	0	0	0	0	0	0	0	0
Arl5c_XLOC_027946	Arl5c	chr10:85941180-85947951	0	0	0	0	0	0	0	0	0	0	0	0	0	0	0	0	0	0	0	0	0	0	0	0	0	0	0	0	0	0	0	0	0	0	0	0	0	0	0	0	0	0	0	0	0	0	0
Cacnb1_XLOC_027947	Cacnb1	chr10:85954013-85974776	0	0	0	0	0	0	0	2	0	0	0	0	0	0	0	0	0	0	1	0	0	0	26	0	0	0	0	0	0	0	0	5	0	0	0	0	0	0	0	0	0	8	0	8	0	0	0
Rpl19-AC135443.1_XLOC_026406	Rpl19-AC135443.1	chr10:85975234-85981999	1	0	0	54	0	6	17	253	0	0	0	16	0	0	7	21	0	18	98	4	0	0	134	0	0	0	0	0	0	0	11	115	0	0	0	0	0	0	0	0	0	0	7	66	0	0	13
Stac2_XLOC_027948	Stac2	chr10:85988346-86004209	0	0	0	1	0	0	0	21	0	0	0	0	0	0	0	0	0	0	0	0	0	0	2	0	0	0	0	0	0	1	0	12	0	0	0	0	0	0	0	0	0	0	0	0	0	0	0
Fbxl20_XLOC_027950	Fbxl20	chr10:86042485-86100156	0	0	0	1	0	0	0	0	0	0	0	0	0	0	0	0	0	0	0	0	0	0	0	1	0	0	0	0	0	0	0	0	0	0	0	0	0	0	0	0	0	0	0	0	0	0	0
Nde1_XLOC_026827	Nde1	chr10:860489-904646	0	0	0	0	0	0	0	0	0	0	0	0	0	0	0	0	0	0	0	0	0	0	0	0	0	0	0	0	0	0	0	26	0	0	0	0	0	0	0	0	0	0	0	0	0	0	0
Med1_XLOC_027951	Med1	chr10:86100525-86145686	0	0	0	30	0	11	9	37	0	0	0	0	0	0	0	0	0	1	2	0	0	0	22	0	0	0	0	0	0	0	0	0	0	0	0	0	0	0	0	0	0	0	0	20	0	0	0
Cdk12_XLOC_026409	Cdk12	chr10:86157151-86209017	0	0	2	13	0	19	0	28	0	0	0	0	0	0	10	0	0	0	1	0	0	0	7	0	0	0	0	0	0	0	0	0	0	0	0	0	0	0	0	0	8	0	0	57	0	0	0
LOC257650_XLOC_026409	LOC257650	chr10:86209323-86236884	0	0	0	0	0	0	0	0	0	0	0	0	0	0	0	0	1	0	5	0	0	0	5	0	0	0	0	0	0	0	0	0	0	0	0	0	0	0	0	0	0	0	0	4	0	0	0
5SrRNA_XLOC_027954	5SrRNA	chr10:86231389-86231511	0	0	0	0	0	0	0	0	0	0	0	0	0	0	0	0	0	0	0	0	0	0	0	0	0	0	0	0	0	0	0	0	0	0	0	0	0	0	0	0	0	0	0	0	0	0	0
Neurod2_XLOC_027955	Neurod2	chr10:86280865-86282683	0	0	21	0	0	0	0	0	0	0	0	0	0	0	0	0	0	0	0	0	0	0	0	0	0	0	0	0	0	0	0	0	0	0	0	0	0	0	0	0	0	0	0	0	0	0	0
Ppp1r1b_XLOC_026410	Ppp1r1b	chr10:86303730-86312752	0	0	0	4	0	0	0	0	0	0	0	0	0	0	0	0	0	0	0	0	0	0	0	0	0	0	0	0	0	0	0	0	0	0	0	0	0	0	0	0	0	0	0	0	0	0	0
Stard3_XLOC_026411	Stard3	chr10:86313335-86335972	0	0	0	0	0	0	0	0	0	0	0	0	0	0	0	0	0	0	6	0	0	0	12	0	0	0	0	0	0	0	0	0	0	0	0	0	0	0	0	0	0	4	0	0	0	0	0
Tcap_XLOC_026413	Tcap	chr10:86337703-86338957	0	0	0	20	0	0	3	15	0	0	0	0	0	0	0	0	0	0	0	0	0	0	0	0	0	0	0	0	0	0	0	36	0	0	0	0	0	0	0	0	0	1	0	63	0	0	0
Pnmt_XLOC_026414	Pnmt	chr10:86340893-86342501	0	0	0	0	0	0	0	0	0	0	0	0	0	0	0	0	0	0	0	0	0	0	0	0	0	0	0	0	0	0	0	0	0	0	0	0	0	0	0	0	0	0	0	0	0	0	0
Pgap3_XLOC_027956	Pgap3	chr10:86343062-86354924	0	0	0	8	0	0	0	8	0	0	0	0	0	0	0	0	0	0	0	0	0	0	0	0	0	0	0	0	0	0	0	0	0	0	0	0	0	0	0	0	0	0	0	0	0	0	0
Erbb2_XLOC_026415	Erbb2	chr10:86367596-86391728	0	0	0	0	0	0	0	0	0	0	0	0	0	0	0	0	0	0	0	0	0	0	0	0	0	0	0	0	0	0	0	0	0	0	0	0	0	0	0	0	0	0	0	0	0	0	0
U6_XLOC_027957	U6	chr10:86377888-86377994	0	0	0	0	0	0	0	0	0	0	0	0	0	0	0	0	0	0	0	0	0	0	0	0	0	0	0	0	0	0	0	0	0	0	0	0	0	0	0	0	0	0	0	0	0	0	0
Mien1_XLOC_027958	Mien1	chr10:86391848-86393141	0	0	0	6	0	1	1	2	0	0	0	0	0	0	0	0	0	0	2	0	0	0	3	1	0	0	0	0	0	0	0	1	0	0	0	0	0	0	0	0	0	0	0	8	0	0	0
Grb7_XLOC_026416	Grb7	chr10:86399841-86408889	0	0	0	0	0	0	0	0	0	0	0	0	0	0	0	0	0	0	0	0	0	0	0	0	0	0	0	0	0	0	0	0	0	0	0	0	0	0	0	0	0	0	0	0	0	0	0
Ikzf3_XLOC_027959	Ikzf3	chr10:86421582-86509454	0	0	0	0	0	0	0	0	0	0	0	0	0	0	0	0	0	0	0	0	0	0	0	0	0	0	0	0	0	0	0	0	0	0	0	0	0	0	0	0	0	0	0	0	0	0	0
U2_XLOC_027961	U2	chr10:86428464-86430829	0	0	0	0	0	0	0	0	0	0	0	0	0	0	0	0	0	0	0	0	0	0	0	0	0	0	0	0	0	0	0	0	0	0	0	0	0	0	0	0	0	0	0	0	0	0	0
U6_XLOC_027962	U6	chr10:86504487-86506828	0	0	0	0	0	0	0	0	0	0	0	0	0	0	0	0	0	0	0	0	0	0	0	0	0	0	0	0	0	0	0	0	0	0	0	0	0	0	0	0	0	0	0	0	0	0	0
Zpbp2_XLOC_026418	Zpbp2	chr10:86514782-86523369	0	0	0	0	0	0	0	0	0	0	0	0	0	0	0	0	0	0	0	0	0	0	0	0	0	0	0	0	0	0	0	0	0	0	0	0	0	0	0	0	0	0	0	0	0	0	0
Ormdl3_XLOC_027963	Ormdl3	chr10:86545771-86554478	0	0	0	3	0	0	3	32	0	0	0	0	0	0	0	0	0	0	13	0	0	0	26	0	0	0	0	0	0	0	0	13	0	0	0	0	0	0	0	0	0	0	0	5	0	0	4
Lrrc3c_XLOC_026419	Lrrc3c	chr10:86564928-86565695	0	0	0	0	0	0	0	0	0	0	0	0	0	0	0	0	0	0	0	0	0	0	0	0	0	0	0	0	0	0	0	0	0	0	0	0	0	0	0	0	0	0	0	0	0	0	0
AC119462.1_XLOC_026420	AC119462.1	chr10:86579564-86579662	0	0	0	0	0	0	0	0	0	0	0	0	0	0	0	0	0	0	0	0	0	0	0	0	0	0	0	0	0	0	0	0	0	0	0	0	0	0	0	0	0	0	0	0	0	0	0
AC119462.3_XLOC_026421	AC119462.3	chr10:86579694-86580782	0	0	0	0	0	0	0	0	0	0	0	0	0	0	0	0	0	0	0	0	0	0	0	0	0	0	0	0	0	0	0	0	0	0	0	0	0	0	0	0	0	0	0	0	0	0	0
Gsdma_XLOC_026422	Gsdma	chr10:86582612-86595780	0	0	0	0	0	0	0	0	0	0	0	0	0	0	0	0	0	0	0	0	0	0	0	0	0	0	0	0	0	0	0	0	0	0	0	0	0	0	0	0	0	0	0	0	0	0	0
Psmd3_XLOC_026423	Psmd3	chr10:86598996-86611182	0	1	1	10	0	0	8	38	0	0	15	0	0	0	0	0	0	2	102	9	0	0	38	0	0	0	0	0	0	0	0	32	0	0	0	0	0	0	0	0	0	0	1	9	0	0	7
Csf3_XLOC_026424	Csf3	chr10:86616785-86619159	0	0	0	0	0	0	0	0	0	0	0	0	0	0	0	0	0	0	0	0	0	0	0	0	0	0	0	0	0	0	0	0	0	0	0	0	0	0	0	0	0	0	0	0	0	0	0
Med24_XLOC_027964	Med24	chr10:86620166-86646568	0	0	0	8	0	1	0	3	0	0	0	0	0	0	0	0	1	0	10	12	0	4	29	0	0	0	0	0	0	0	0	0	0	0	0	0	0	0	0	0	0	0	0	1	0	0	0
Gm22059_XLOC_027965	Gm22059	chr10:86626737-86626840	0	0	0	0	0	0	0	0	0	0	0	0	0	0	0	0	0	0	0	0	0	0	0	0	0	0	0	0	0	0	0	0	0	0	0	0	0	0	0	0	0	0	0	0	0	0	0
Thra_XLOC_026425	Thra	chr10:86656086-86685325	1	0	0	11	0	1	5	27	0	0	0	22	0	0	3	0	0	0	1	21	0	0	5	0	0	0	0	0	0	0	0	1	0	0	0	0	0	0	0	0	0	0	0	29	0	0	0
Nr1d1_XLOC_027966	Nr1d1	chr10:86683869-86691390	0	0	0	0	0	0	0	0	0	0	0	0	0	0	0	0	0	0	0	0	0	0	0	0	0	0	0	0	0	0	0	0	0	0	0	0	0	0	0	0	0	0	0	6	0	0	0
Msl1_XLOC_026426	Msl1	chr10:86711240-86723424	0	0	5	18	0	0	1	60	0	0	0	0	0	0	4	0	0	12	6	13	0	4	48	7	0	0	0	41	0	0	0	16	0	0	0	0	0	0	0	0	0	5	1	37	0	1	0
Casc3_XLOC_026427	Casc3	chr10:86724310-86747791	0	0	0	8	0	2	2	16	0	0	0	0	0	0	4	0	0	0	16	0	0	0	8	0	0	0	0	0	0	0	0	0	0	0	0	0	0	0	0	0	0	1	0	0	0	7	0
GL.657_XLOC_026428	AC141969.1	chr10:86749324-86765894	0	0	0	9	0	0	0	11	0	0	0	0	0	0	0	0	0	0	1	0	0	0	0	0	0	0	0	0	0	0	0	0	0	0	0	0	0	0	0	0	0	0	0	0	0	0	0
U6_XLOC_027969	U6	chr10:86782083-86782186	0	0	0	0	0	0	0	0	0	0	0	0	0	0	0	0	0	0	0	0	0	0	0	0	0	0	0	0	0	0	0	0	0	0	0	0	0	0	0	0	0	0	0	0	0	0	0
Wipf2_XLOC_026430	Wipf2	chr10:86795787-86817541	0	0	0	17	0	0	7	19	0	0	0	0	0	0	0	0	0	0	25	4	0	0	42	0	0	0	0	0	0	0	0	1	0	0	0	0	0	0	0	0	0	0	0	22	0	0	0
Cdc6_XLOC_026431	Cdc6	chr10:86819472-86833402	0	0	0	0	0	0	0	0	0	0	0	0	0	0	0	0	0	0	0	0	0	0	0	0	0	0	0	0	0	0	0	0	0	0	0	0	0	0	0	0	0	0	0	0	0	0	0
Rara_XLOC_026432	Rara	chr10:86860685-86884210	0	0	0	0	0	0	0	10	0	0	0	0	0	0	0	0	0	0	0	0	0	0	6	0	0	0	0	0	0	0	0	0	0	0	0	0	0	0	0	0	0	0	0	0	0	0	0
Gjd3_XLOC_027971	Gjd3	chr10:86889421-86890257	0	0	0	0	0	0	0	0	0	0	0	0	0	0	0	0	0	0	0	0	0	0	0	0	0	0	0	0	0	0	0	0	0	0	0	0	0	0	0	0	0	0	0	0	0	0	0
Top2a_XLOC_027972	Top2a	chr10:86901020-86932224	0	0	0	0	0	0	0	0	0	0	0	0	0	0	0	0	0	0	0	0	0	0	0	0	0	0	0	0	0	0	0	46	0	0	0	0	0	0	0	0	0	0	0	0	0	0	0
Igfbp4_XLOC_026433	Igfbp4	chr10:86951074-86962524	0	0	0	0	0	0	0	0	0	0	0	0	0	0	0	0	0	0	1	0	0	0	0	0	0	0	0	0	0	0	0	0	0	0	0	0	0	0	0	0	0	0	0	0	0	0	0
Tns4_XLOC_027975	Tns4	chr10:86977505-87001256	0	0	0	0	0	0	0	0	0	0	0	0	0	0	0	0	0	0	0	0	0	0	0	0	0	0	0	0	0	0	0	0	0	0	0	0	0	0	0	0	0	0	0	0	0	0	0
AABR07030450.1_XLOC_026434	AABR07030450.1	chr10:87041641-87046119	0	0	0	0	0	0	0	0	0	0	0	0	0	0	0	0	0	0	0	0	0	0	0	0	0	0	0	0	0	0	0	0	0	0	0	0	0	0	0	0	0	0	0	0	0	0	0
Ccr7_XLOC_027976	Ccr7	chr10:87057335-87067444	0	0	0	0	0	0	0	0	0	0	0	0	0	0	0	0	0	0	0	0	0	0	0	0	0	0	0	0	0	0	0	0	0	0	0	0	0	0	0	0	0	0	0	0	0	0	0
Smarce1_XLOC_027977	Smarce1	chr10:87116484-87138607	3	0	3	5	0	1	0	44	0	0	20	0	0	0	0	0	0	2	36	1	0	0	36	0	0	0	0	0	0	0	0	10	0	0	0	0	0	0	0	0	0	0	0	30	0	0	0
GL.1386_XLOC_027978	Krt222	chr10:87140886-87153957	0	0	0	1	0	1	0	43	0	0	0	0	0	0	0	0	0	0	1	0	0	0	34	0	0	0	0	0	0	0	0	1	0	0	0	0	0	0	0	0	0	0	0	15	0	0	0
Krt24_XLOC_027979	Krt24	chr10:87190184-87195075	0	0	0	0	0	0	0	0	0	0	0	0	0	0	0	0	0	0	0	0	0	0	0	0	0	0	0	0	0	0	0	0	0	0	0	0	0	0	0	0	0	0	0	0	0	0	0
Krt25_XLOC_027981	Krt25	chr10:87225446-87232723	0	0	0	0	0	3	0	0	0	0	0	0	0	0	5	0	0	0	0	0	0	0	0	0	0	0	0	0	0	0	0	0	0	0	0	0	0	0	0	0	0	0	0	0	0	0	0
Krt26_XLOC_027982	Krt26	chr10:87237910-87250135	0	0	0	0	0	0	0	0	0	0	0	0	0	0	0	0	0	0	0	0	0	0	0	0	0	0	0	0	0	0	0	0	0	0	0	0	0	0	0	0	0	0	0	0	0	0	0
GL.665_XLOC_026436	GL.665	chr10:87245077-87248711	0	0	0	0	0	0	0	0	0	0	0	0	0	0	0	0	0	0	0	0	0	0	0	0	0	0	0	0	0	0	0	0	0	0	0	0	0	0	0	0	0	0	0	0	0	0	0
Krt10_XLOC_027985	Krt10	chr10:87293294-87297337	0	0	0	1	0	0	0	0	0	0	0	0	0	0	0	0	0	0	0	0	0	0	0	0	0	0	0	0	0	0	0	0	0	0	0	0	0	0	0	0	0	0	0	0	0	0	0
Krt12_XLOC_027986	Krt12	chr10:87328888-87335778	0	0	0	0	0	0	0	0	0	0	0	0	0	0	0	0	0	0	0	0	0	0	0	0	0	0	0	0	0	0	0	0	0	0	0	0	0	0	0	0	0	0	0	0	0	0	0
Krt20_XLOC_027987	Krt20	chr10:87342514-87351045	0	0	0	0	0	0	0	0	0	0	0	0	0	0	0	0	0	0	0	0	0	0	0	0	0	0	0	0	0	0	0	0	0	0	0	0	0	0	0	0	0	0	0	0	0	0	0
Krtap1-5_XLOC_027996	Krtap1-5	chr10:87500525-87500893	0	0	0	0	0	0	0	0	0	0	0	0	0	0	0	0	0	0	0	0	0	0	0	0	0	0	0	0	0	0	0	0	0	0	0	0	0	0	0	0	0	0	0	0	0	0	0
AC099183.1_XLOC_027997	AC099183.1	chr10:87502817-87503591	0	0	0	0	0	0	0	0	0	0	0	0	0	0	0	0	0	0	0	0	0	0	0	0	0	0	0	0	0	0	0	0	0	0	0	0	0	0	0	0	0	0	0	0	0	0	0
Krtap1-3_XLOC_027998	Krtap1-3	chr10:87510101-87510629	0	0	0	0	0	0	0	0	0	0	0	0	0	0	0	0	0	0	0	0	0	0	0	0	0	0	0	0	0	0	0	0	0	0	0	0	0	0	0	0	0	0	0	0	0	0	0
RGD1561684_XLOC_028000	Krtap2-4	chr10:87521178-87521572	0	0	0	0	0	0	0	0	0	0	0	0	0	0	0	0	0	0	0	0	0	0	0	0	0	0	0	0	0	0	0	0	0	0	0	0	0	0	0	0	0	0	0	0	0	0	0
Krtap2-4l_XLOC_028001	Krtap2-4l	chr10:87529207-87529599	0	0	0	0	0	0	0	0	0	0	0	0	0	0	0	0	0	0	0	0	0	0	0	0	0	0	0	0	0	0	0	0	0	0	0	0	0	0	0	0	0	0	0	0	0	0	0
LOC102553069_XLOC_028004	LOC102553069	chr10:87563791-87566745	0	0	0	0	0	0	0	0	0	0	0	0	0	0	0	0	0	0	0	0	0	0	0	0	0	0	0	0	0	0	0	0	0	0	0	0	0	0	0	0	0	0	0	0	0	0	0
AC099183.3_XLOC_028005	AC099183.3	chr10:87569542-87578854	0	0	0	0	0	0	0	0	0	0	0	0	0	0	0	0	0	0	0	0	0	0	0	0	0	0	0	0	0	0	0	0	0	0	0	0	0	0	0	0	0	0	0	0	0	0	0
Krtap4-3_XLOC_028006	Krtap4-3	chr10:87586472-87753700	0	0	0	0	0	0	0	0	0	0	0	0	0	0	0	0	0	0	0	0	0	0	0	0	0	0	0	0	0	0	0	0	0	0	0	0	0	0	0	0	0	0	0	0	0	0	0
AABR07030464.1_XLOC_026444	AABR07030464.1	chr10:87708101-87708700	0	0	0	0	0	0	0	0	0	0	0	0	0	0	0	0	0	0	0	0	0	0	0	0	0	0	0	0	0	0	0	0	0	0	0	0	0	0	0	0	0	0	0	0	0	0	0
LOC108348235_XLOC_026445	LOC108348235	chr10:87759769-87775558	0	0	0	0	0	0	0	0	0	0	0	0	0	0	0	0	0	0	0	0	0	0	0	0	0	0	0	0	0	0	0	0	0	0	0	0	0	0	0	0	0	0	0	0	0	0	0
LOC680442_XLOC_026451	LOC680442	chr10:87819150-87820168	0	0	0	0	0	0	0	0	0	0	0	0	0	0	0	0	0	0	0	0	0	0	0	0	0	0	0	0	0	0	0	0	0	0	0	0	0	0	0	0	0	0	0	0	0	0	0
AABR07030469.2_XLOC_026454	AABR07030469.2	chr10:87846947-87849085	0	0	0	0	0	0	0	0	0	0	0	0	0	0	0	0	0	0	0	0	0	0	0	0	0	0	0	0	0	0	0	0	0	0	0	0	0	0	0	0	0	0	0	0	0	0	0
Krt31-AABR07030502.1_XLOC_028024	Krt31-AABR07030502.1	chr10:87946608-87962846	0	0	0	0	0	0	0	0	0	0	0	0	0	0	0	0	0	0	0	0	0	0	0	0	0	0	0	0	0	0	0	0	0	0	0	0	0	0	0	0	0	0	0	0	0	0	0
Krt32_XLOC_028025	Krt32	chr10:87993523-88000534	0	0	0	0	0	0	0	0	0	0	0	0	0	0	0	0	0	0	0	0	0	0	0	0	0	0	0	0	0	0	0	0	0	0	0	0	0	0	0	0	0	0	0	0	0	0	0
Krt14_XLOC_028030	Krt14	chr10:88055823-88122233	0	0	0	0	0	0	0	0	0	0	0	0	0	0	0	0	0	0	0	0	0	0	0	0	0	0	0	0	0	0	0	0	0	0	0	0	0	0	0	0	0	0	0	0	0	0	0
Krt9_XLOC_028032	Krt9	chr10:88101812-88107232	0	0	0	0	0	0	0	0	0	0	0	0	0	0	0	0	0	0	0	0	0	0	0	0	0	0	0	0	0	0	0	0	0	0	0	0	0	0	0	0	0	0	0	0	0	0	0
Krt17_XLOC_028030	Krt17	chr10:88118001-88163723	0	0	0	0	0	0	0	0	0	0	0	0	0	0	0	0	0	0	0	0	0	0	0	0	0	0	0	0	0	0	0	0	0	0	0	0	0	0	0	0	0	0	0	0	0	0	0
Krt14-Krt17_XLOC_028030	Krt14-Krt17	chr10:88118175-88122233	0	0	0	0	0	0	0	0	0	0	0	0	0	0	0	0	0	0	0	0	0	0	0	0	0	0	0	0	0	0	0	0	0	0	0	0	0	0	0	0	0	0	0	0	0	0	0
Ka11_XLOC_028034	Ka11	chr10:88141667-88152064	0	0	0	0	0	0	0	0	0	0	0	0	0	0	0	0	0	0	0	0	0	0	0	0	0	0	0	0	0	0	0	0	0	0	0	0	0	0	0	0	0	0	0	0	0	0	0
Krt42_XLOC_028036	Krt42	chr10:88165493-88219443	0	0	0	0	0	0	0	0	0	0	0	0	0	0	0	0	0	0	0	0	0	0	0	0	0	0	0	0	0	0	0	0	0	0	0	0	0	0	0	0	0	0	0	0	0	0	0
Eif1_XLOC_026457	Eif1	chr10:88227458-88230850	5	0	0	70	0	0	17	183	0	0	0	2	0	0	0	0	0	0	66	13	0	40	141	0	0	0	0	2	0	0	0	96	0	0	0	0	0	0	0	0	0	0	15	64	0	0	6
Hap1_XLOC_028037	Hap1	chr10:88257425-88266240	3	0	0	28	0	0	1	0	0	0	0	0	0	0	0	0	0	0	0	0	0	0	0	0	0	0	0	0	0	0	0	0	0	0	0	0	0	0	0	0	0	0	0	5	0	0	0
Jup_XLOC_028038	Jup	chr10:88280448-88307457	0	0	0	21	0	0	1	0	0	0	0	0	0	0	0	0	0	0	0	10	0	0	1	0	1	0	0	0	0	0	0	0	0	0	0	0	0	0	0	0	0	0	0	0	0	0	0
P3h4_XLOC_028039	P3h4	chr10:88318231-88325373	0	0	0	0	0	0	0	13	0	0	0	0	0	0	0	0	0	0	22	0	0	2	1	0	0	0	0	0	0	0	0	0	0	0	0	0	0	0	0	0	0	0	0	0	0	0	0
Fkbp10_XLOC_026460	Fkbp10	chr10:88326331-88338205	0	0	0	0	0	0	0	0	0	0	0	0	0	0	0	0	0	0	0	0	0	0	0	0	0	0	0	0	0	0	0	0	0	0	0	0	0	0	0	0	0	0	0	0	0	0	0
Nt5c3b_XLOC_028040	Nt5c3b	chr10:88340216-88355839	0	1	0	0	0	0	0	39	0	0	0	0	0	0	0	0	0	0	27	0	0	0	47	0	0	0	0	0	0	0	0	24	0	0	0	0	0	0	0	0	0	1	0	8	0	0	0
Klhl10_XLOC_026461	Klhl10	chr10:88356615-88380631	10	0	0	1	0	0	0	0	0	0	0	0	0	0	0	0	0	4	1	0	0	0	5	0	0	0	0	0	0	0	0	0	0	0	0	0	0	0	0	0	0	0	0	0	0	0	0
Klhl11_XLOC_028041	Klhl11	chr10:88370606-88389252	0	0	0	38	0	0	7	55	2	0	0	0	0	0	0	0	0	4	25	0	0	0	79	0	0	0	0	0	0	0	0	37	0	0	0	0	0	0	0	0	0	0	0	35	0	0	1
Acly_XLOC_028042	Acly	chr10:88391887-88442845	6	0	0	72	0	0	5	94	0	0	0	0	0	0	0	0	0	2	55	0	0	21	78	0	0	0	0	0	0	0	0	51	0	0	0	19	0	0	0	0	0	5	0	18	0	0	0
Ttc25_XLOC_026462	Ttc25	chr10:88459490-88488237	0	0	0	0	0	0	0	0	0	0	0	0	0	0	0	0	0	0	0	0	0	0	0	0	0	0	0	0	0	0	0	0	0	0	0	0	0	0	0	0	0	0	0	0	0	0	0
Cnp_XLOC_026463	Cnp	chr10:88490753-88497469	0	0	0	0	0	0	0	18	0	0	0	0	0	0	0	0	0	0	1	0	0	0	0	0	0	0	0	1	0	0	0	0	0	0	0	0	0	0	0	0	0	0	0	0	0	0	0
Dnajc7_XLOC_028043	Dnajc7	chr10:88498274-88533610	0	1	9	34	0	13	0	69	0	0	0	10	0	0	0	0	0	0	9	12	0	0	30	0	0	0	0	0	0	0	0	30	0	0	0	0	0	0	0	0	0	0	0	1	0	0	0
Nkiras2_XLOC_026464	Nkiras2	chr10:88536552-88540969	0	0	0	0	0	0	0	1	0	0	0	0	0	0	0	0	0	0	0	0	0	0	21	0	0	0	0	0	0	0	0	0	0	0	0	0	0	0	0	0	0	0	0	0	0	0	0
Zfp385c_XLOC_028044	Zfp385c	chr10:88541657-88551056	0	0	0	0	0	0	0	0	0	0	0	0	0	0	0	0	0	0	0	0	0	0	0	0	0	0	0	0	0	0	0	0	0	0	0	0	0	0	0	0	0	0	0	0	0	0	0
AABR07030473.2_XLOC_026465	AABR07030473.2	chr10:88545032-88545143	0	0	0	0	0	0	0	0	0	0	0	0	0	0	0	0	0	0	0	0	0	0	0	0	0	0	0	0	0	0	0	0	0	0	0	0	0	0	0	0	0	0	0	0	0	0	0
AABR07030473.1_XLOC_028045	AABR07030473.1	chr10:88567070-88577845	0	0	0	0	0	0	0	0	0	0	0	0	0	0	0	0	0	0	0	0	0	0	0	0	0	0	0	0	0	0	0	0	0	0	0	0	0	0	0	0	0	0	0	0	0	0	0
Dhx58_XLOC_028046	Dhx58	chr10:88599728-88610895	0	0	0	0	0	0	0	0	0	0	0	0	0	0	0	0	0	0	0	0	0	0	0	0	0	0	0	0	0	0	0	0	0	0	0	0	0	0	0	0	0	0	0	0	0	0	0
Kat2a_XLOC_028047	Kat2a	chr10:88611586-88619537	0	0	0	5	0	0	0	29	0	0	0	0	0	0	0	0	1	0	0	0	0	0	75	0	0	0	0	0	0	0	0	8	0	0	0	0	0	0	0	0	0	0	0	10	0	0	0
Hspb9_XLOC_026466	Hspb9	chr10:88620655-88621300	0	0	0	0	0	0	0	0	0	0	0	0	0	0	0	0	0	0	0	0	0	0	0	0	0	0	0	0	0	0	0	0	0	0	0	0	0	0	0	0	0	0	0	0	0	0	0
Rab5c_XLOC_028048	Rab5c	chr10:88621678-88646697	2	0	0	4	0	3	0	4	0	0	0	0	0	0	0	0	0	1	13	0	0	1	5	7	0	0	0	0	0	0	0	5	0	0	0	0	0	0	0	0	0	0	0	0	0	0	0
Kcnh4_XLOC_028049	Kcnh4	chr10:88647485-88667382	0	0	0	0	0	0	0	0	0	0	0	0	0	0	0	0	0	0	0	0	0	0	0	0	0	0	0	0	0	0	0	0	0	0	0	0	0	0	0	0	0	0	0	0	0	0	0
Hcrt_XLOC_028050	Hcrt	chr10:88669214-88670430	0	0	0	0	0	0	0	0	0	0	0	0	0	0	0	0	0	0	0	0	0	0	0	0	0	0	0	0	0	0	0	0	0	0	0	0	0	0	0	0	0	0	0	0	0	0	0
Ghdc_XLOC_028051	Ghdc	chr10:88672601-88677069	0	0	0	13	0	0	0	10	0	0	0	0	0	0	0	0	0	0	2	1	0	0	34	0	0	0	0	0	0	0	0	0	0	0	0	0	0	0	0	0	0	0	0	0	0	0	0
7SK_XLOC_028052	7SK	chr10:88679165-88679453	0	0	0	0	0	0	0	0	0	0	0	0	0	0	0	0	0	0	0	0	0	0	0	0	0	0	0	0	0	0	0	0	0	0	0	0	0	0	0	0	0	0	0	0	0	0	0
Stat5b_XLOC_028053	Stat5b	chr10:88682523-88754829	0	0	4	4	0	0	0	2	0	0	0	0	0	0	0	21	0	0	1	0	0	0	29	0	0	0	0	0	0	0	1	6	0	0	0	0	0	0	0	0	0	0	0	4	0	0	0
Stat5a_XLOC_026468	Stat5a	chr10:88764732-88789057	0	0	0	0	0	0	0	0	0	0	0	0	0	0	0	0	0	0	0	0	0	0	0	0	0	0	0	0	0	0	0	0	0	0	0	0	0	0	0	0	0	0	0	0	0	0	0
Stat3_XLOC_028054	Stat3	chr10:88790318-88842251	0	2	2	33	0	0	19	47	0	0	0	6	0	0	0	0	0	0	24	17	0	0	62	8	0	0	0	0	0	0	1	15	0	0	0	0	0	0	0	0	0	0	0	52	0	1	1
Cavin1_XLOC_028055	Cavin1	chr10:88860646-88874589	0	0	0	0	0	0	0	14	0	0	0	0	0	0	0	0	0	0	0	0	0	0	0	0	0	0	0	0	0	0	0	0	0	0	0	0	0	0	0	0	0	0	0	0	0	0	0
U6_XLOC_026471	U6	chr10:88896476-88896582	0	0	0	0	0	0	0	0	0	0	0	0	0	0	0	0	0	0	0	0	0	0	0	0	0	0	0	0	0	0	0	0	0	0	0	0	0	0	0	0	0	0	0	0	0	0	0
Atp6v0a1_XLOC_026472	Atp6v0a1	chr10:88914157-88967741	10	0	0	51	0	2	26	125	1	0	0	3	0	0	0	0	17	0	37	10	0	0	52	3	0	0	0	0	0	0	6	55	0	0	0	0	0	0	0	0	0	2	0	18	0	0	6
Naglu_XLOC_026473	Naglu	chr10:88978557-88987215	0	0	0	8	0	0	0	0	0	0	0	0	0	0	0	0	0	0	0	0	0	0	0	0	0	0	0	0	0	0	0	19	0	0	0	0	0	0	0	0	0	0	0	0	0	0	0
Hsd17b1_XLOC_026474	Hsd17b1	chr10:88987558-88991860	0	0	0	0	0	0	0	0	0	0	0	0	0	0	0	0	0	0	0	0	0	0	0	0	0	0	0	0	0	0	0	0	0	0	0	0	0	0	0	0	0	0	0	0	0	0	0
Coasy_XLOC_026475	Coasy	chr10:88992428-88996722	0	0	3	2	0	5	0	50	0	0	0	0	0	0	0	0	0	0	0	0	0	0	21	0	0	0	0	0	0	0	0	12	0	0	0	0	0	0	0	0	0	2	0	0	0	0	0
Mlx_XLOC_026476	Mlx	chr10:88997322-89003262	0	0	0	9	0	0	0	29	0	0	0	0	0	0	0	0	1	0	17	1	0	3	62	0	0	0	0	0	0	0	0	47	0	0	0	0	0	0	0	0	0	0	0	15	0	0	0
Psmc3ip_XLOC_028056	Psmc3ip	chr10:89000287-89005391	0	0	0	0	0	0	0	19	0	0	0	0	0	0	0	2	0	0	0	0	0	0	0	0	0	0	0	0	0	0	0	0	0	0	0	0	0	0	0	0	0	0	0	0	0	0	0
Retreg3_XLOC_028057	Retreg3	chr10:89006615-89030626	0	0	0	0	0	0	0	0	0	0	0	0	0	0	0	0	0	0	0	0	0	0	0	0	0	0	0	0	0	0	0	0	0	0	0	0	0	0	0	0	0	0	0	6	0	0	0
Tubg1_XLOC_026477	Tubg1	chr10:89030865-89037509	0	0	0	16	0	0	0	8	0	0	0	0	0	0	1	0	0	0	0	0	0	0	26	0	0	0	0	0	0	0	0	0	0	0	0	0	0	0	0	0	0	0	0	0	0	0	0
Tubg2_XLOC_026479	Tubg2	chr10:89069234-89075684	0	0	0	0	0	0	0	4	0	0	0	0	0	0	0	0	0	0	0	0	0	0	0	0	0	0	0	0	0	0	0	0	0	0	0	0	0	0	0	0	0	0	0	19	0	0	1
Plekhh3_XLOC_028058	Plekhh3	chr10:89076472-89084885	0	0	0	0	0	0	0	0	0	0	0	0	0	0	0	0	0	0	0	0	0	0	0	0	0	0	0	0	0	0	0	0	0	0	0	0	0	0	0	0	0	0	0	2	0	0	0
Ccr10_XLOC_028059	Ccr10	chr10:89086556-89088993	0	0	0	0	0	0	0	1	0	0	0	0	0	0	0	0	0	0	0	0	0	0	0	0	0	0	0	0	0	0	0	0	0	0	0	0	0	0	0	0	0	0	0	0	0	0	0
Cntnap1_XLOC_026480	Cntnap1	chr10:89089646-89103691	1	0	0	2	0	0	3	27	0	0	0	0	0	0	0	0	0	0	19	0	0	4	14	3	0	0	0	0	0	0	0	0	0	0	0	0	0	0	0	0	0	0	0	17	0	1	0
Ezh1_XLOC_028060	Ezh1	chr10:89103777-89168752	0	0	0	0	0	0	1	0	0	0	0	0	0	0	0	0	0	0	0	1	0	2	21	0	0	0	0	0	0	0	0	0	0	0	0	0	0	0	0	0	0	0	7	12	0	0	0
Ramp2_XLOC_026481	Ramp2	chr10:89166657-89168965	0	0	0	4	0	0	3	6	0	0	0	0	0	0	0	0	0	0	1	0	0	0	4	0	0	0	0	0	0	0	0	9	0	0	0	0	0	0	0	0	0	0	0	9	0	0	0
Vps25_XLOC_026482	Vps25	chr10:89174684-89180177	0	0	0	43	0	0	0	12	0	0	0	0	0	0	0	0	0	0	0	0	0	0	24	0	0	0	0	0	0	0	0	16	0	0	0	0	0	0	0	0	0	0	0	7	0	0	0
Wnk4_XLOC_026483	Wnk4	chr10:89181165-89198213	0	0	0	0	0	0	0	0	0	0	0	0	0	0	0	0	0	0	0	0	0	0	0	0	0	0	0	0	0	0	0	0	0	0	0	0	0	0	0	0	0	0	0	1	0	0	0
Atp5md_XLOC_028062	Atp5md	chr10:89187167-89187474	0	0	0	1	0	0	0	4	0	0	0	0	0	0	1	0	0	0	1	0	0	0	3	0	0	0	0	0	0	0	0	4	0	0	0	0	0	0	0	0	0	0	0	1	0	0	0
Coa3_XLOC_028063	Coa3	chr10:89198428-89199866	0	0	1	21	0	7	4	84	0	0	0	0	0	0	0	0	0	1	21	0	0	0	69	5	0	0	0	1	0	0	0	84	0	0	0	0	0	0	0	0	0	0	0	44	0	0	0
Cntd1_XLOC_026484	Cntd1	chr10:89199988-89210369	0	0	0	0	0	0	0	0	0	0	0	0	0	0	0	0	0	0	0	0	0	0	0	0	0	0	0	0	0	0	0	0	0	0	0	0	0	0	0	0	0	0	0	0	0	0	0
Becn1_XLOC_028064	Becn1	chr10:89208797-89225263	1	0	1	19	0	0	1	30	0	0	0	0	0	0	0	0	0	0	7	1	0	0	36	8	0	0	0	0	0	0	7	65	0	0	0	0	0	0	0	0	0	0	0	14	0	0	0
Aoc2-ps1_XLOC_026486	Aoc2-ps1	chr10:89245590-89247056	0	0	0	0	0	0	0	0	0	0	0	0	0	0	0	0	0	0	0	0	0	0	0	0	0	0	0	0	0	0	0	0	0	0	0	0	0	0	0	0	0	0	0	0	0	0	0
U1_XLOC_026488	U1	chr10:89277081-89277244	0	0	0	0	0	0	0	0	0	0	0	0	0	0	0	0	0	0	0	0	0	0	0	0	0	0	0	0	0	0	0	0	0	0	0	0	0	0	0	0	0	0	0	0	0	0	0
G6pc_XLOC_026489	G6pc	chr10:89286009-89296213	0	0	0	0	0	0	0	0	0	0	0	0	0	0	0	0	0	0	0	0	0	0	0	0	0	0	0	0	0	0	0	0	0	0	0	0	0	0	0	0	0	0	0	0	0	0	0
Aarsd1_XLOC_028065	Aarsd1	chr10:89319939-89331380	0	0	0	48	0	8	17	100	0	0	0	0	0	0	0	0	1	0	25	0	0	0	53	0	0	0	0	0	0	0	0	50	0	0	0	0	0	0	0	0	0	0	0	12	0	0	0
Ptges3l_XLOC_028066	Ptges3l	chr10:89331526-89338830	0	0	0	0	0	0	0	0	0	0	0	0	0	0	18	0	0	0	29	0	0	0	0	0	0	0	0	0	0	0	0	0	0	0	0	0	0	0	0	0	0	0	0	6	0	0	0
GL.693_XLOC_026490	Rundc1	chr10:89339014-89349306	3	0	0	0	0	0	24	3	0	0	0	0	0	0	0	0	0	0	0	0	0	0	5	0	0	0	0	0	0	0	0	0	0	0	0	0	0	0	0	0	0	0	0	0	0	0	5
Rpl27_XLOC_026491	Rpl27	chr10:89352737-89356825	1	0	0	43	0	2	9	122	0	0	0	0	0	0	0	0	0	7	34	3	0	3	34	0	0	0	0	5	0	0	0	14	0	0	0	0	0	0	0	0	0	0	0	78	0	0	3
Ifi35_XLOC_026492	Ifi35	chr10:89358376-89368357	0	0	0	0	0	0	0	0	0	0	0	0	0	0	0	0	0	0	0	0	0	0	0	0	0	0	0	0	0	0	0	0	0	0	0	0	0	0	0	0	0	0	0	0	0	0	0
Vat1_XLOC_028067	Vat1	chr10:89366060-89375214	3	0	0	13	0	0	12	24	0	0	0	0	0	0	0	0	0	0	46	10	0	0	58	0	0	0	0	0	0	0	0	16	0	0	0	0	0	0	0	0	0	0	0	8	0	0	0
Rnd2_XLOC_026493	Rnd2	chr10:89376615-89380102	0	0	0	33	0	0	0	13	0	0	0	0	0	0	0	0	0	0	0	9	0	0	55	0	0	0	0	0	0	0	0	35	0	0	0	0	0	0	0	0	0	0	0	63	0	0	0
Brca1_XLOC_028068	Brca1	chr10:89394803-89454681	0	0	0	0	0	0	0	0	0	0	0	0	0	0	25	0	0	0	0	0	0	0	0	0	0	0	0	0	0	0	0	0	0	0	0	0	0	0	0	0	0	0	0	0	0	0	0
5SrRNA_XLOC_026494	5SrRNA	chr10:89437298-89437418	0	0	0	0	0	0	0	0	0	0	0	0	0	0	0	0	0	0	0	0	0	0	0	0	0	0	0	0	0	0	0	0	0	0	0	0	0	0	0	0	0	0	0	0	0	0	0
Nbr1_XLOC_026496	Nbr1	chr10:89455110-89484142	1	0	0	6	0	2	1	35	0	0	0	0	0	0	0	1	0	17	9	13	0	0	62	0	0	0	0	0	0	0	0	0	0	0	0	0	0	0	0	0	0	0	0	22	0	0	0
Tmem106a_XLOC_026497	Tmem106a	chr10:89484468-89493283	0	0	0	0	0	0	0	0	0	0	0	0	0	0	0	0	0	0	0	0	0	0	0	0	0	0	0	0	0	0	0	0	0	0	0	0	0	0	0	0	0	0	0	0	0	0	0
AC095278.2_XLOC_028069	AC095278.2	chr10:89495056-89500538	0	0	0	0	0	0	0	0	0	0	0	0	0	0	0	0	0	0	0	0	0	0	0	0	0	0	0	0	0	0	0	0	0	0	0	0	0	0	0	0	0	0	0	0	0	0	0
AC095278.1_XLOC_026499	AC095278.1	chr10:89509744-89510322	0	0	0	0	0	0	0	0	0	0	0	0	0	0	0	0	0	0	0	0	0	0	0	0	0	0	0	0	0	0	0	0	0	0	0	0	0	0	0	0	0	0	0	0	0	0	0
U2_XLOC_026500	U2	chr10:89511688-89511878	0	0	0	0	0	0	0	0	0	0	0	0	0	0	0	0	0	0	0	0	0	0	0	0	0	0	0	0	0	0	0	0	0	0	0	0	0	0	0	0	0	0	0	0	0	0	0
U2_XLOC_028071	U2	chr10:89530138-89562230	0	0	0	0	0	0	0	0	0	0	0	0	0	0	0	0	0	0	0	0	0	0	0	0	0	0	0	0	0	0	0	0	0	0	0	0	0	0	0	0	0	0	0	0	0	0	0
U2_XLOC_026502	U2	chr10:89539565-89539755	0	0	0	0	0	0	0	0	0	0	0	0	0	0	0	0	0	0	0	0	0	0	0	0	0	0	0	0	0	0	0	0	0	0	0	0	0	0	0	0	0	0	0	0	0	0	0
Rdm1_XLOC_026503	Rdm1	chr10:89540351-89550615	0	0	0	0	0	0	0	0	0	0	0	0	0	0	0	0	0	0	0	0	0	0	0	0	0	0	0	0	0	0	0	13	0	0	0	0	0	0	0	0	0	0	0	0	0	0	0
U2_XLOC_026504	U2	chr10:89552565-89562105	0	0	7	0	0	0	0	0	0	0	0	0	0	0	0	0	0	0	0	0	0	0	0	0	0	0	0	0	0	0	0	0	0	0	0	0	0	0	0	0	0	0	0	0	0	0	0
U2_XLOC_026505	U2	chr10:89570302-89570492	0	0	0	0	0	0	0	0	0	0	0	0	0	0	0	0	0	0	0	0	0	0	0	0	0	0	0	0	0	0	0	0	0	0	0	0	0	0	0	0	0	0	0	0	0	0	0
Arl4d_XLOC_026506	Arl4d	chr10:89578212-89580368	0	0	0	0	0	0	0	0	0	0	0	0	0	0	0	0	0	0	1	0	0	0	18	0	0	0	0	0	0	0	0	0	0	0	0	0	0	0	0	0	0	0	0	0	0	0	0
Sap18_XLOC_026508	Sap18	chr10:89635675-89636193	0	0	0	0	0	0	0	0	0	0	0	0	0	0	0	0	0	0	0	0	0	0	0	0	0	0	0	0	0	0	0	1	0	0	0	0	0	0	0	0	0	0	0	0	0	0	0
Dhx8_XLOC_026495	Dhx8	chr10:89646127-89683943	2	0	0	49	0	0	0	15	0	0	0	0	0	0	0	0	0	0	0	0	0	0	11	0	0	0	0	0	0	0	0	0	0	0	0	0	0	0	0	0	0	0	0	0	0	0	0
Etv4_XLOC_028075	Etv4	chr10:89684800-89699575	0	0	0	0	0	0	0	0	0	0	0	0	0	0	0	0	0	0	0	0	0	0	0	0	0	0	0	0	0	0	0	0	0	0	0	0	0	0	0	0	0	0	0	0	0	0	0
AABR07030482.1_XLOC_026510	AABR07030482.1	chr10:89777426-89779195	0	0	0	0	0	0	0	0	0	0	0	0	0	0	0	0	0	0	0	0	0	0	0	0	0	0	0	0	0	0	0	0	0	0	0	0	0	0	0	0	0	0	0	0	0	0	0
Meox1_XLOC_028077	Meox1	chr10:89797038-89816491	0	0	0	0	0	0	0	0	0	0	0	0	0	0	6	0	0	0	0	0	0	0	1	0	0	0	0	0	0	0	0	0	0	0	0	0	0	0	0	0	0	0	0	0	0	0	0
AC098160.1_XLOC_026512	AC098160.1	chr10:89892662-89892996	0	0	0	0	0	0	0	0	0	0	0	0	0	0	0	0	0	0	0	0	0	0	0	0	0	0	0	0	0	0	0	0	0	0	0	0	0	0	0	0	0	0	0	0	0	0	0
Sost_XLOC_028078	Sost	chr10:89897087-89900131	0	0	0	0	0	0	0	0	0	0	0	0	0	0	0	0	0	0	0	0	0	0	0	0	0	0	0	0	0	0	0	0	0	0	0	0	0	0	0	0	0	0	0	0	0	0	0
Dusp3_XLOC_028079	Dusp3	chr10:89904007-89916630	0	0	0	31	0	1	27	84	0	0	0	0	0	0	0	13	0	0	59	0	0	0	91	21	0	0	2	2	0	0	0	44	0	0	0	0	0	0	0	0	0	3	0	33	0	0	0
Cfap97d1_XLOC_026513	Cfap97d1	chr10:89918373-89923571	0	0	0	0	0	0	0	0	0	0	0	0	0	0	0	0	0	0	0	0	0	0	0	0	0	0	0	0	0	0	0	0	0	0	0	0	0	0	0	0	0	0	0	0	0	0	0
Mpp3_XLOC_028080	Mpp3	chr10:89929991-89959462	0	0	0	0	0	6	0	18	0	0	0	0	0	0	0	0	0	0	0	0	0	1	44	0	0	0	0	0	0	0	0	0	0	0	0	0	0	0	0	0	0	0	0	1	0	0	0
Cd300lg_XLOC_026514	Cd300lg	chr10:89976547-89995315	0	0	0	0	0	0	0	0	0	0	0	0	0	0	0	0	0	0	0	0	0	0	0	0	0	0	0	0	0	0	0	0	0	0	0	0	0	0	0	0	0	0	0	0	0	0	0
Mpp2_XLOC_028081	Mpp2	chr10:89998214-90030681	0	0	0	0	0	0	0	59	0	0	0	0	0	0	1	0	0	0	9	0	0	0	17	0	0	0	0	0	0	0	0	1	0	0	0	0	0	0	0	0	0	0	0	6	0	0	0
Ppy_XLOC_028082	Ppy	chr10:90041591-90042877	0	0	0	0	0	0	0	0	0	0	0	0	0	0	0	0	0	0	0	0	0	0	0	0	0	0	0	0	0	0	0	0	0	0	0	0	0	0	0	0	0	0	0	0	0	0	0
Pyy_XLOC_028083	Pyy	chr10:90047993-90049112	0	0	0	0	0	0	0	0	0	0	0	0	0	0	0	0	0	0	0	0	0	0	0	0	0	0	0	0	0	0	0	0	0	0	0	0	0	0	0	0	0	0	0	0	0	0	0
Nags_XLOC_026515	Nags	chr10:90085559-90090427	0	0	0	0	0	0	0	0	0	0	0	0	0	0	0	0	0	0	0	0	0	0	0	0	0	0	0	0	0	0	0	0	0	0	0	0	0	0	0	0	0	0	0	0	0	0	0
Tmem101_XLOC_028084	Tmem101	chr10:90092343-90096096	0	0	0	1	0	0	0	21	0	0	0	0	0	0	0	0	0	0	17	0	0	0	0	0	0	0	0	0	0	0	0	5	0	0	0	0	0	0	0	0	0	0	0	0	0	0	0
Lsm12_XLOC_028085	Lsm12	chr10:90104710-90131260	0	0	0	59	0	6	11	47	0	0	0	0	0	0	0	0	0	9	42	4	0	1	59	0	0	0	0	21	0	0	0	18	0	0	0	0	0	0	0	0	0	0	5	36	0	0	0
G6pc3_XLOC_026516	G6pc3	chr10:90134025-90138444	0	0	0	9	0	0	5	24	0	0	0	0	0	0	0	0	0	0	0	0	0	0	0	0	0	0	0	0	0	0	0	0	0	0	0	0	0	0	0	0	0	0	0	1	0	0	0
Hdac5_XLOC_028086	Hdac5	chr10:90138664-90170545	0	0	8	4	0	0	2	10	0	0	0	0	0	0	0	0	0	0	21	8	0	0	13	0	0	0	0	0	0	0	0	47	0	0	0	0	0	0	0	0	0	0	0	17	0	0	0
Hrob_XLOC_026517	Hrob	chr10:90192627-90214486	0	0	0	0	0	0	0	0	0	0	0	0	0	0	0	0	0	0	0	0	0	0	0	0	0	0	0	0	0	0	0	0	0	0	0	0	0	0	0	0	0	0	0	0	0	0	0
Asb16_XLOC_026518	Asb16	chr10:90217979-90224983	0	0	0	0	0	0	0	0	0	0	0	0	0	0	0	0	0	0	0	0	0	0	0	0	0	0	0	0	0	0	0	0	0	0	0	0	0	0	0	0	0	0	0	0	0	0	0
7SK_XLOC_026519	7SK	chr10:90220206-90221531	0	0	0	0	0	0	0	0	0	0	0	0	0	0	0	0	0	0	0	0	0	0	0	0	0	0	0	0	0	0	0	0	0	0	0	0	0	0	0	0	0	0	0	0	0	0	0
Tmub2_XLOC_026520	Tmub2	chr10:90230429-90237806	0	0	0	3	0	0	1	24	0	0	0	0	0	0	0	0	0	0	38	0	0	0	34	0	0	0	0	6	0	0	0	13	0	0	0	0	0	0	0	0	0	0	0	29	0	0	0
Atxn7l3_XLOC_028087	Atxn7l3	chr10:90230454-90240509	0	5	0	2	0	0	0	2	0	0	0	0	0	0	0	0	0	0	8	0	0	0	34	0	0	0	0	0	0	0	0	0	0	0	0	0	0	0	0	0	0	0	0	1	0	0	0
Ubtf_XLOC_028088	Ubtf	chr10:90251856-90265367	0	0	0	18	0	0	0	15	0	0	0	0	0	0	0	0	0	0	7	0	0	0	2	0	0	0	0	0	0	0	0	12	0	0	0	0	0	0	0	0	0	0	0	43	0	0	0
Slc4a1_XLOC_028090	Slc4a1	chr10:90296141-90312386	0	0	0	0	0	0	0	0	0	0	0	0	0	0	0	0	0	0	0	0	0	0	0	0	0	0	0	0	0	0	0	0	0	0	0	0	0	0	0	0	0	0	0	0	0	0	0
Rundc3a_XLOC_026522	Rundc3a	chr10:90342051-90351268	0	0	1	50	0	0	8	51	2	0	0	0	0	0	0	0	0	0	21	3	0	0	45	1	0	0	8	7	0	0	2	8	0	0	0	0	0	0	0	0	0	5	1	4	0	0	0
Slc25a39_XLOC_028091	Slc25a39	chr10:90349767-90357472	0	0	1	41	0	0	5	16	0	0	0	0	0	0	0	0	0	0	11	0	0	0	43	14	0	0	0	0	0	0	28	35	0	0	0	0	0	0	0	0	0	11	0	2	0	0	0
Grn_XLOC_026523	Grn	chr10:90377109-90383212	0	0	1	35	0	0	7	32	0	0	0	0	0	0	0	0	0	0	2	0	0	0	42	0	0	0	0	0	0	0	0	6	0	0	0	0	0	0	0	0	0	0	0	12	0	0	0
Fam171a2_XLOC_028092	Fam171a2	chr10:90383813-90393317	0	0	0	0	0	0	0	0	0	0	0	0	0	0	0	0	0	0	0	0	0	0	0	0	0	0	0	0	0	0	0	0	0	0	0	0	0	0	0	0	0	0	0	0	0	0	0
Itga2b_XLOC_028094	Itga2b	chr10:90398132-90415070	0	0	0	0	0	0	0	0	0	0	0	0	0	0	0	0	0	0	0	0	0	0	0	0	0	0	0	0	0	0	0	0	0	0	0	0	0	0	0	0	0	0	0	0	0	0	0
Gpatch8_XLOC_028095	Gpatch8	chr10:90421442-90501819	0	0	18	0	0	0	0	49	0	0	0	0	0	0	0	0	0	1	24	0	0	0	30	0	0	0	0	0	0	0	0	8	0	0	0	0	0	0	0	0	0	4	0	25	0	0	0
Gpatch8-AC118439.1_XLOC_028095	Gpatch8-AC118439.1	chr10:90481374-90501819	0	0	0	0	0	0	0	0	0	0	0	0	0	0	0	0	0	0	0	0	0	0	0	0	0	0	0	0	0	0	0	0	0	0	0	0	0	0	0	0	0	0	0	0	0	0	0
AC118439.1_XLOC_028095	AC118439.1	chr10:90481380-90481506	0	0	0	0	0	0	0	0	0	0	0	0	0	0	0	0	0	0	0	0	0	0	0	0	0	0	0	0	0	0	0	0	0	0	0	0	0	0	0	0	0	0	0	0	0	0	0
Fzd2_XLOC_026525	Fzd2	chr10:90550147-90552057	0	0	0	0	0	0	0	0	0	0	0	0	0	0	0	0	0	0	0	0	0	0	0	0	0	0	0	0	0	0	0	0	0	0	0	0	0	0	0	0	0	0	0	0	0	0	0
AABR07030494.1_XLOC_028097	AABR07030494.1	chr10:90569201-90569575	0	0	0	0	0	0	0	0	0	0	0	0	0	0	0	0	0	0	0	0	0	0	0	0	0	0	0	0	0	0	0	0	0	0	0	0	0	0	0	0	0	0	0	0	0	0	0
Meioc_XLOC_026527	Meioc	chr10:90622992-90648259	0	0	0	7	0	1	0	0	1	0	0	0	0	0	0	0	0	0	0	0	0	0	0	0	0	0	0	0	0	0	0	0	0	0	0	0	0	0	0	0	0	25	0	0	0	0	1
Ccdc43_XLOC_028099	Ccdc43	chr10:90641448-90658444	0	0	0	8	0	5	1	11	0	0	0	0	0	0	0	0	0	0	0	0	0	0	21	0	0	0	0	0	0	0	0	6	0	0	0	0	0	0	0	0	0	0	0	8	0	0	0
AABR07030498.1_XLOC_028101	AABR07030498.1	chr10:90700111-90709932	0	0	0	0	0	0	0	0	0	0	0	0	0	0	0	0	0	0	0	0	0	0	0	0	0	0	0	0	0	0	0	0	0	0	0	0	0	0	0	0	0	0	0	0	0	0	0
Adam11_XLOC_026528	Adam11	chr10:90731148-90749221	0	0	0	6	0	0	0	14	0	0	0	0	0	0	0	0	0	0	1	0	0	0	12	0	0	0	0	0	0	0	0	2	0	0	0	0	0	0	0	0	0	0	0	1	0	0	0
AABR07030501.1_XLOC_028103	AABR07030501.1	chr10:90769555-90772638	0	0	0	0	0	0	0	0	0	0	0	0	0	0	0	0	0	0	0	0	0	0	0	0	0	0	0	0	0	0	0	0	0	0	0	0	0	0	0	0	0	0	0	0	0	0	0
Gjc1_XLOC_028104	Gjc1	chr10:90779604-90914444	0	0	0	0	0	0	0	0	0	0	0	0	0	0	2	0	0	0	0	0	0	0	0	0	0	0	0	0	0	0	0	0	0	0	0	0	0	0	0	0	0	0	0	0	0	0	0
Higd1b_XLOC_026530	Higd1b	chr10:90929867-90931634	0	0	0	0	0	0	0	0	0	0	0	0	0	0	0	0	0	0	0	0	0	0	0	0	0	0	0	0	0	0	0	0	0	0	0	0	0	0	0	0	0	0	0	0	0	0	0
GL.1443_XLOC_028105	Eftud2	chr10:90932037-90983989	10	0	0	29	0	0	0	32	0	0	0	0	0	0	0	0	0	0	0	3	0	0	48	0	0	0	0	0	0	0	0	0	0	0	0	0	0	0	0	0	0	0	0	45	0	0	0
Ccdc103_XLOC_026533	Ccdc103	chr10:90984227-90988257	0	0	0	0	0	0	0	0	0	0	0	0	0	0	0	0	0	0	0	0	0	0	0	0	0	0	0	0	0	0	0	0	0	0	0	0	0	0	0	0	0	0	0	0	0	0	0
[truncated: 28,467 more rows]
[truncated: 913 more columns]
