# Supplementary material for: Subcellular sequencing of single neurons reveals the dendritic transcriptome of GABAergic interneurons
Source: eLife. 2021 Jan 6;10:e63092. doi: 10.7554/eLife.63092 (PMC7819707; doi:10.7554/eLife.63092)
Supplement: Supplementary file 5. — Related to Figure 4. Contains results of somata vs dendrites differential expression test. [file elife-63092-supp5.tsv]

Gene	SomataNormExp	DendritesNormExp	p-value	Avg_logFC	pct.Den	pct.Som	adj_p-value	Evaluation	CellNormExp
Cox6a1	19.9263157894737	77.8526315789474	0	1.32657319173136	1	0.989	0	Dendrites	97.7789473684211
LOC252890-Cox7c	24.4421052631579	69.7052631578947	0	1.02211452456338	0.989	0.968	0	Dendrites	94.1473684210526
Map1a	10.0947368421053	58.7157894736842	0	1.68312562822526	0.989	0.884	0	Dendrites	68.8105263157895
Malat1	225.915789473684	17.5894736842105	0	-2.50198348760953	0.926	1	0	Somata	243.505263157895
Meg3	147.073684210526	4.51578947368421	0	-3.29009522343665	0.737	1	0	Somata	151.589473684211
Fth1	10.3263157894737	38.0105263157895	7.31845106864387e-287	1.23670266612358	0.989	0.958	8.57063804648884e-283	Dendrites	48.3368421052632
Rpl41	7.74736842105263	33.6421052631579	1.72189764257236e-282	1.37631695408789	1	0.958	2.0165143292165e-278	Dendrites	41.3894736842105
Atp1b1	48.7473684210526	17.4631578947368	6.92530676101714e-282	-0.991180284814725	0.874	0.979	8.11022674782717e-278	Somata	66.2105263157895
Snhg11	29.0421052631579	2.10526315789474	2.92105679823098e-281	-2.26950144169696	0.6	0.979	3.4208496164083e-277	Somata	31.1473684210526
Rnf139-Ndufb9	13.7263157894737	41.3368421052632	1.0197334721965e-260	1.05602159566712	0.947	0.884	1.19420986928932e-256	Dendrites	55.0631578947368
Uqcrq	13.9263157894737	41.5684210526316	1.05229011780927e-259	1.04798687304829	0.979	0.958	1.23233695696643e-255	Dendrites	55.4947368421053
Gria2	28.3368421052632	6.29473684210526	7.82544512788139e-243	-1.39169102829204	0.737	0.979	9.1643787892619e-239	Somata	34.6315789473684
Atp5f1e	10.4	34.5157894736842	1.34806393353908e-239	1.13636401610492	0.979	0.989	1.57871767256761e-235	Dendrites	44.9157894736842
Cox8a	10.3789473684211	33.3684210526316	4.65671731981535e-225	1.10537322407132	0.989	0.958	5.45348165323576e-221	Dendrites	43.7473684210526
Rtn1	36.4631578947368	13.3052631578947	1.07432871748169e-206	-0.962730471359049	0.884	0.989	1.2581463610428e-202	Somata	49.7684210526316
Cox6c	16.3263157894737	40.3157894736842	3.44409329003562e-198	0.869018248979494	0.989	0.968	4.03337765196071e-194	Dendrites	56.6421052631579
Atp5mg	14.5368421052632	37.4842105263158	3.52204746895913e-196	0.907033927413623	0.979	0.979	4.12466979089804e-192	Dendrites	52.021052631579
Atp5me	18.8315789473684	43.6947368421053	1.26427977333317e-194	0.812580187126893	0.989	0.989	1.48059804255047e-190	Dendrites	62.5263157894737
Timm8b	11.6526315789474	31.5052631578947	7.13382114908064e-176	0.943536796049514	0.853	0.905	8.35441794768833e-172	Dendrites	43.1578947368421
Ndufa4	27.9473684210526	53.6526315789474	1.6562593314102e-163	0.635518067723309	0.989	0.958	1.93964530301448e-159	Dendrites	81.6
Uqcr10	10.3263157894737	28.2210526315789	6.83385819350592e-160	0.947760580904966	0.916	0.947	8.00313133041479e-156	Dendrites	38.5473684210526
Cops9	4.15789473684211	18.5894736842105	1.83955800859013e-159	1.33446386553758	0.842	0.8	2.1543063838599e-155	Dendrites	22.7473684210526
Rpl37a-ps1	6.71578947368421	22.1789473684211	5.05140526045794e-154	1.09997561539597	0.926	0.958	5.91570070052229e-150	Dendrites	28.8947368421053
Rian	14.9789473684211	1.83157894736842	6.38025616272885e-151	-1.73043757835374	0.579	0.895	7.47191799217175e-147	Somata	16.8105263157895
Map2	15.4842105263158	34.7263157894737	2.37829513749313e-146	0.773484569243423	0.968	0.958	2.7852214355182e-142	Dendrites	50.2105263157895
Ndrg4	37.4315789473684	17.4736842105263	7.40405887471058e-145	-0.732532245755671	0.811	0.968	8.67089334817356e-141	Somata	54.9052631578947
Uba52	10	25.8526315789474	2.02400865900982e-136	0.8924685537429	0.947	0.926	2.3703165405664e-132	Dendrites	35.8526315789474
Stmn3	32.7368421052632	14.8105263157895	1.48277597230378e-134	-0.757914537030691	0.884	0.979	1.73647894116496e-130	Somata	47.5473684210526
Gad1	27.7052631578947	11.5052631578947	9.8840269811779e-132	-0.830930882922998	0.884	0.926	1.15751839976574e-127	Somata	39.2105263157895
Cd320-Ndufa7	3.89473684210526	15.6421052631579	1.49338583178349e-126	1.22377543162212	0.726	0.821	1.74890414760165e-122	Dendrites	19.5368421052632
Tmsb4x	12.4947368421053	28.6421052631579	1.04338456049878e-125	0.786896079797318	0.979	0.989	1.22190765880012e-121	Dendrites	41.1368421052632
Ndufa2	6.08421052631579	18.5789473684211	5.10301528308971e-120	1.01658643706252	0.874	0.853	5.97614119802637e-116	Dendrites	24.6631578947368
Scg2	18.3789473684211	5.95789473684211	5.6424794943022e-120	-1.02431034138139	0.642	0.895	6.60790773577731e-116	Somata	24.3368421052632
Reln	12.2631578947368	2.04210526315789	3.08365718912847e-118	-1.47244031183309	0.558	0.716	3.61127093418836e-114	Somata	14.3052631578947
Kif5c	14.4315789473684	30.6842105263158	2.11871862424101e-117	0.719402475296325	0.926	0.979	2.48123138084864e-113	Dendrites	45.1157894736842
Uqcr11	7.70526315789474	20.5263157894737	3.9704132351876e-113	0.905348373453211	0.895	0.926	4.6497509397282e-109	Dendrites	28.2315789473684
Dynlrb1	9.27368421052632	22.7894736842105	4.21837448405618e-112	0.839657505853239	0.779	0.874	4.94013835827819e-108	Dendrites	32.0631578947368
Atp6v0c-Amdhd2	29.0210526315789	13.7473684210526	1.32012157032646e-109	-0.710834235197179	0.853	0.968	1.54599437100932e-105	Somata	42.7684210526316
Gad2	32.1684210526316	16.0421052631579	4.57259228208219e-109	-0.66591118807964	0.863	0.905	5.35496282154645e-105	Somata	48.2105263157895
AABR07015346.1	2.34736842105263	11.8736842105263	2.06359993134075e-108	1.347010752907	0.916	0.832	2.41668187959315e-104	Dendrites	14.2210526315789
Ccni	2.31578947368421	11.8	4.66141599135957e-108	1.35074942370048	0.716	0.642	5.45898426748119e-104	Dendrites	14.1157894736842
Calm3	9.51578947368421	22.7789473684211	1.1516336501586e-107	0.81592273781945	0.926	0.958	1.34867816770074e-103	Dendrites	32.2947368421053
Atp2b1	15.1894736842105	4.52631578947368	1.30102344477189e-107	-1.07483988747397	0.695	0.968	1.52362855617236e-103	Somata	19.7157894736842
Tmem130	20.3052631578947	7.91578947368421	1.98507419178789e-106	-0.871130335755302	0.768	0.947	2.3247203860028e-102	Somata	28.2210526315789
Cox5b	14.7684210526316	30.0631578947368	2.19469497146817e-105	0.678013210865775	0.989	0.968	2.57020728108638e-101	Dendrites	44.8315789473684
Mdh1	25.6421052631579	11.6526315789474	5.63695307830491e-105	-0.744627645449971	0.832	0.937	6.60143575000288e-101	Somata	37.2947368421053
Hsp90ab1	38.7473684210526	21.2526315789474	2.75793766518985e-104	-0.580083360835209	0.905	1	3.22982079970384e-100	Somata	60
Slc25a4	39.1263157894737	21.6736842105263	1.49698607611585e-102	-0.570827407057759	0.947	0.968	1.75312039373927e-98	Somata	60.8
Rpl35	6.73684210526316	17.8947368421053	1.66286558088384e-98	0.892889801709543	0.916	0.937	1.94738188177307e-94	Dendrites	24.6315789473684
Usmg5	3.01052631578947	12.0105263157895	3.23389304031584e-97	1.17683626289094	0.958	0.905	3.78721213951388e-93	Dendrites	15.0210526315789
Mt1-Mt3-Mt2A	3	11.8631578947368	1.65714913454525e-95	1.16807288701111	0.8	0.695	1.94068735146594e-91	Dendrites	14.8631578947368
Nnat	3.24210526315789	12.2315789473684	2.37443984365037e-95	1.13754664664356	0.716	0.4	2.78070650089895e-91	Dendrites	15.4736842105263
App	16.6736842105263	6.14736842105263	2.1521928807571e-94	-0.905332529518845	0.705	1	2.52043308265464e-90	Somata	22.8210526315789
LOC102552369	1.78947368421053	9.8	2.14187021166277e-92	1.35369319974449	0.695	0.663	2.50834420487827e-88	Dendrites	11.5894736842105
LOC108352650	3.14736842105263	11.6842105263158	3.94429133605753e-90	1.11788393662682	0.968	0.884	4.61915958365697e-86	Dendrites	14.8315789473684
Cox4i1	3.87368421052632	12.8105263157895	6.64774504972096e-90	1.0415809154178	0.916	0.905	7.78517422772822e-86	Dendrites	16.6842105263158
Uqcrh	14.0421052631579	27.6	8.41112250508898e-90	0.64255343149648	0.968	0.947	9.8502655657097e-86	Dendrites	41.6421052631579
Atp5mf-Zfp394	8.03157894736842	19.0526315789474	4.26333995810883e-89	0.797633188072839	0.884	0.937	4.99279742494125e-85	Dendrites	27.0842105263158
Rpl3	4.85263157894737	14.2526315789474	8.13799397552107e-89	0.9578606480701	0.726	0.842	9.53040474473272e-85	Dendrites	19.1052631578947
Syt1	18.5894736842105	7.73684210526316	9.98534182003799e-89	-0.807443555851608	0.768	0.937	1.16938338054465e-84	Somata	26.3263157894737
Nedd8	5.95789473684211	15.8736842105263	6.11872525721331e-88	0.885878312757867	0.705	0.863	7.1656391487225e-84	Dendrites	21.8315789473684
Ndufb8	13.3789473684211	26.2421052631579	4.43529982548434e-85	0.638998615490056	0.947	0.884	5.19417962562471e-81	Dendrites	39.6210526315789
Fkbp3	13.5473684210526	4.61052631578947	1.48499155418604e-84	-0.952765580161771	0.705	0.905	1.73907360910727e-80	Somata	18.1578947368421
Sult4a1	4.44210526315789	13.2	1.95157703700203e-83	0.959075981699327	0.747	0.884	2.28549186803307e-79	Dendrites	17.6421052631579
Rplp0	6	15.5368421052632	6.06529787515143e-83	0.859680597599767	0.758	0.853	7.10307034158984e-79	Dendrites	21.5368421052632
Slc25a3	17.1578947368421	7.25263157894737	4.43638531838269e-80	-0.788573309115052	0.737	0.958	5.19545084635797e-76	Somata	24.4105263157895
Mrps24	1.75789473684211	8.62105263157895	2.9458382501286e-78	1.24948606769305	0.495	0.568	3.4498711747256e-74	Dendrites	10.3789473684211
Rpl18a	8.04210526315789	18.0631578947368	2.93436471374413e-77	0.745865535899158	0.842	0.832	3.43643451626575e-73	Dendrites	26.1052631578947
Rpsa	2.13684210526316	9.11578947368421	3.02262592104621e-77	1.17088092246489	0.705	0.768	3.53979721613722e-73	Dendrites	11.2526315789474
Sqle	10.9473684210526	3.34736842105263	2.41941492471204e-76	-1.01094033695447	0.547	0.926	2.83337681833027e-72	Somata	14.2947368421053
Atp5po	11.5368421052632	22.7578947368421	5.57243583799949e-75	0.639243207462236	0.916	0.905	6.5258796098812e-71	Dendrites	34.2947368421053
Guk1	4.74736842105263	12.8947368421053	1.48630185294277e-73	0.882768039835512	0.737	0.811	1.74060809998128e-69	Dendrites	17.6421052631579
Mir384	7.11578947368421	0.789473684210526	5.95356314794097e-73	-1.51188993651307	0.453	0.768	6.97221780255366e-69	Somata	7.90526315789474
GL.11587	1.75789473684211	8.14736842105263	3.12579678384851e-72	1.1989986215043	0.674	0.684	3.66062061356499e-68	Dendrites	9.90526315789474
Nsmf	1.71578947368421	8.02105263157895	1.99691899667429e-71	1.20047833367616	0.547	0.579	2.33859183700526e-67	Dendrites	9.73684210526316
Mrpl54	1.75789473684211	8.03157894736842	9.52084890512843e-71	1.18625959572687	0.674	0.653	1.11498661527959e-66	Dendrites	9.78947368421053
Tmsb10	6.91578947368421	15.8631578947368	1.49982186278746e-70	0.756271803678465	0.979	0.874	1.75644138351039e-66	Dendrites	22.7789473684211
Serf2	5.32631578947368	13.5052631578947	2.73624138104133e-70	0.829793517038396	0.8	0.832	3.2044122813375e-66	Dendrites	18.8315789473684
Rpl34	1.98947368421053	8.34736842105263	3.1140755366398e-70	1.13999750483096	0.726	0.832	3.64689386095886e-66	Dendrites	10.3368421052632
Babam2	4.43157894736842	12.1263157894737	6.487408794687e-70	0.882389180198474	0.8	0.905	7.59740443945794e-66	Dendrites	16.5578947368421
AABR07054460.1	7.05263157894737	0.515789473684211	6.72913035649889e-70	-1.67006253425054	0.442	0.789	7.88048456049584e-66	Somata	7.56842105263158
Ndufb11	4.48421052631579	12.1894736842105	1.06148948435175e-69	0.877545913142701	0.726	0.863	1.24311033512433e-65	Dendrites	16.6736842105263
Gpx4	4.05263157894737	11.5052631578947	2.2009791047239e-69	0.906240396020654	0.811	0.884	2.57756662954215e-65	Dendrites	15.5578947368421
LOC103692691	4.21052631578947	11.7368421052632	2.97974361475772e-69	0.893817876022097	0.874	0.853	3.48957774724277e-65	Dendrites	15.9473684210526
Chl1	7.68421052631579	1.71578947368421	4.18117965361072e-67	-1.16242380141306	0.526	0.789	4.89657949234351e-63	Somata	9.4
Lhx6-Ndufa8	7.34736842105263	16.0210526315789	3.30241285934103e-65	0.712504637942259	0.821	0.832	3.86745569957428e-61	Dendrites	23.3684210526316
Ndufa5	10.2947368421053	20.0421052631579	2.52172708592465e-64	0.622188591869701	0.884	0.947	2.95319459032636e-60	Dendrites	30.3368421052632
Peg3	10.8105263157895	3.90526315789474	2.07612722518485e-63	-0.878682451956996	0.705	0.937	2.43135259341398e-59	Somata	14.7157894736842
Kif1a	7.30526315789474	15.7684210526316	5.10199106886206e-63	0.702607989064175	0.758	0.916	5.97494174074435e-59	Dendrites	23.0736842105263
Tmsb15b2	3.74736842105263	10.4631578947368	4.65791308034685e-62	0.881547783430282	0.716	0.779	5.4548820083942e-58	Dendrites	14.2105263157895
Ndufa3	4.04210526315789	10.9052631578947	5.70185931698638e-62	0.859156878705205	0.916	0.884	6.67744744612275e-58	Dendrites	14.9473684210526
Pabpc1	1.55789473684211	6.94736842105263	1.02405726664076e-60	1.13365630590848	0.611	0.642	1.199273464963e-56	Dendrites	8.50526315789474
Gng2	2.14736842105263	7.83157894736842	3.02446066332056e-60	1.03176713307652	0.579	0.589	3.54194588281471e-56	Dendrites	9.97894736842105
Ndufb7	8.46315789473684	17.1157894736842	5.52639285363158e-60	0.649377761739919	0.884	0.895	6.47195867088795e-56	Dendrites	25.5789473684211
Pja2	10.4736842105263	3.86315789473684	5.92460282264221e-60	-0.85836808414145	0.642	0.863	6.9383023655963e-56	Somata	14.3368421052632
Gpr88	11.4	4.52631578947368	4.61157814745817e-59	-0.808175101619908	0.632	0.758	5.40061916848827e-55	Somata	15.9263157894737
Rps16	4.58947368421053	11.4736842105263	8.19743448242495e-59	0.802736032327293	0.821	0.874	9.60001552236786e-55	Dendrites	16.0631578947368
Ppa2	0.978947368421053	5.94736842105263	1.76083546004536e-58	1.25579787219052	0.232	0.484	2.06211440725912e-54	Dendrites	6.92631578947368
Ndfip1	14.4315789473684	6.65263157894737	2.29043612775806e-58	-0.701366404913077	0.653	0.958	2.68232974921747e-54	Somata	21.0842105263158
Pcdh9	11.6947368421053	4.76842105263158	2.85131342322594e-58	-0.788789090339115	0.579	0.853	3.3391731499399e-54	Somata	16.4631578947368
Nrip3	2.56842105263158	8.32631578947368	4.80018523836327e-58	0.960716843224631	0.579	0.663	5.62149693264723e-54	Dendrites	10.8947368421053
Myl6	10.9578947368421	20.3052631578947	6.84730262644391e-58	0.577562431126259	0.884	0.916	8.01887610582847e-54	Dendrites	31.2631578947368
Rab6b	10.3157894736842	19.4421052631579	7.09405637708463e-58	0.591397708289507	0.916	0.958	8.30784942320381e-54	Dendrites	29.7578947368421
Oxct1	6.94736842105263	14.8	8.17679351861443e-58	0.687169082384437	0.789	0.884	9.57584288964936e-54	Dendrites	21.7473684210526
Rtn4	9.95789473684211	3.68421052631579	7.11541424849116e-57	-0.849862786448729	0.611	0.926	8.33286162640799e-53	Somata	13.6421052631579
Thra	1.45263157894737	6.45263157894737	2.07253286957057e-56	1.11140564012802	0.537	0.568	2.42714324355409e-52	Dendrites	7.90526315789474
Cox17	4.14736842105263	10.6	3.56191012904932e-56	0.812519500237988	0.811	0.874	4.17135295212966e-52	Dendrites	14.7473684210526
Rps27	3.88421052631579	10.2	4.08454875920055e-56	0.829906117675334	0.811	0.821	4.78341505189977e-52	Dendrites	14.0842105263158
Atp5mc1	16.3789473684211	27.1157894736842	1.4856637655984e-55	0.481071769189833	0.926	0.968	1.73986083589228e-51	Constant	43.4947368421053
Col19a1	6.11578947368421	1.27368421052632	1.49147350598385e-55	-1.1409146683588	0.495	0.821	1.74666462285769e-51	Somata	7.38947368421053
Pak3	3.69473684210526	9.86315789473684	1.76207232393635e-55	0.838934994021444	0.589	0.716	2.06356289856186e-51	Dendrites	13.5578947368421
Rps3	3.55789473684211	9.65263157894737	1.92221320436722e-55	0.848946121844921	0.726	0.789	2.25110388363446e-51	Dendrites	13.2105263157895
Paxx	1.53684210526316	6.49473684210526	2.8260579689725e-55	1.08328097792132	0.505	0.642	3.3095964874637e-51	Dendrites	8.03157894736842
Rabac1	10.2631578947368	3.97894736842105	3.97257815117459e-55	-0.816318538964019	0.568	0.905	4.65228627284056e-51	Somata	14.2421052631579
Clec2l	1.43157894736842	6.29473684210526	8.69632770819005e-55	1.09861228866811	0.516	0.516	1.01842693790614e-50	Dendrites	7.72631578947368
Rex1bd	1.88421052631579	6.98947368421053	1.24747372475695e-54	1.01887367100756	0.484	0.642	1.46091647906287e-50	Dendrites	8.87368421052632
Pnoc	9.96842105263158	3.82105263157895	2.06412094920523e-54	-0.822028038199127	0.611	0.8	2.41729204361424e-50	Somata	13.7894736842105
AC141489.1	1.42105263157895	6.2421052631579	2.57619373217902e-54	1.09570952901015	0.832	0.737	3.01698047975485e-50	Dendrites	7.66315789473684
Akap12	2.86315789473684	8.49473684210526	2.90897202334252e-54	0.899252672008053	0.632	0.632	3.40669713653643e-50	Dendrites	11.3578947368421
Gria1	10.3052631578947	4.07368421052632	6.7891453695332e-54	-0.80120116101821	0.663	0.937	7.95076814226033e-50	Somata	14.3789473684211
Mapk8ip2	1.42105263157895	6.18947368421053	1.2357520304429e-53	1.08841555064759	0.389	0.6	1.44718920285168e-49	Dendrites	7.61052631578948
Tp53inp2	1.92631578947368	6.93684210526316	4.56574094770601e-53	0.997771254317319	0.632	0.558	5.34693922385851e-49	Dendrites	8.86315789473684
Ahi1	5.08421052631579	0.515789473684211	1.37159441725884e-52	-1.38976056909638	0.432	0.737	1.60627422205183e-48	Somata	5.6
Adck2-Ndufb2	7.70526315789474	15.3684210526316	1.78489721608314e-52	0.631426129589643	0.863	0.884	2.09029312975496e-48	Dendrites	23.0736842105263
Srrm2	7.51578947368421	2.33684210526316	3.41849481836723e-52	-0.936897143181211	0.484	0.937	4.00339928178986e-48	Somata	9.85263157894737
Dst	9.4	3.56842105263158	4.58078353936599e-52	-0.822638163647463	0.642	0.958	5.36455560295151e-48	Somata	12.9684210526316
Mapk8ip1	1.06315789473684	5.50526315789474	1.02485046868019e-51	1.14837379822717	0.568	0.516	1.20020238387137e-47	Dendrites	6.56842105263158
Gnaq	2.96842105263158	8.45263157894737	1.23841023798117e-51	0.867924880854189	0.579	0.705	1.45030222969975e-47	Dendrites	11.4210526315789
Cox14	3.77894736842105	9.66315789473684	2.10283164538051e-51	0.802574306207335	0.779	0.758	2.46262613990512e-47	Dendrites	13.4421052631579
Atp6ap2	5.89473684210526	1.35789473684211	4.47154457425261e-51	-1.07298918378021	0.516	0.853	5.23662585090724e-47	Somata	7.25263157894737
Zfp106	1.82105263157895	6.58947368421053	1.10875079809752e-50	0.989652156774092	0.516	0.653	1.29845805965201e-46	Dendrites	8.41052631578947
Minos1	5	11.3368421052632	5.77531742344733e-50	0.720830609308362	0.737	0.853	6.76347423459916e-46	Dendrites	16.3368421052632
Epha5	5.96842105263158	1.46315789473684	6.54359358112432e-50	-1.03994444057931	0.558	0.789	7.66320244285469e-46	Somata	7.43157894736842
Lgi2	25.0947368421053	15.3263157894737	1.01140438155455e-49	-0.468955368858652	0.842	0.937	1.18445567123854e-45	Constant	40.4210526315789
Sparcl1	7.2421052631579	2.29473684210526	1.76861096210462e-49	-0.91692950545065	0.537	0.632	2.07122029772072e-45	Somata	9.53684210526316
Kif3a	4.97894736842105	0.810526315789474	2.21880077051272e-49	-1.1946269419077	0.474	0.863	2.59843758234745e-45	Somata	5.78947368421053
Rpl23	5.74736842105263	12.3473684210526	2.63599348465501e-49	0.682166678076501	0.768	0.884	3.08701196987948e-45	Dendrites	18.0947368421053
Aes	0.673684210526316	4.75789473684211	1.64372843389965e-48	1.23554460020175	0.537	0.453	1.92497036893988e-44	Dendrites	5.43157894736842
Oaz2	2.81052631578947	7.95789473684211	2.09857972441135e-48	0.854767916747603	0.642	0.8	2.45764671525813e-44	Dendrites	10.7684210526316
Nars	7.73684210526316	2.67368421052632	2.87390445733106e-48	-0.866353778588216	0.589	0.853	3.36562950998041e-44	Somata	10.4105263157895
Txndc17	0.715789473684211	4.7578947368421	4.85017115668694e-48	1.21069860161522	0.211	0.411	5.68003544159608e-44	Dendrites	5.47368421052632
Chga	5.2421052631579	1.08421052631579	5.15744710568968e-48	-1.09692736830319	0.526	0.821	6.03988630547319e-44	Somata	6.32631578947368
Ptprn	6.2421052631579	1.73684210526316	7.36115525721392e-48	-0.973107206917816	0.589	0.947	8.62064892172322e-44	Somata	7.97894736842105
AABR07037520.1	1.50526315789474	5.84210526315789	2.14944949330432e-47	1.00470168921821	0.347	0.547	2.51722030160868e-43	Dendrites	7.34736842105263
LOC102555659	3.03157894736842	8.21052631578947	2.51318850182355e-47	0.826188897176968	0.547	0.8	2.94319505448556e-43	Dendrites	11.2421052631579
Nxph1	5.51578947368421	1.30526315789474	3.27112636228094e-47	-1.0390335428681	0.516	0.705	3.83081608286721e-43	Somata	6.82105263157895
Bloc1s1	2.03157894736842	6.6	1.80257837217079e-46	0.91906465875688	0.663	0.695	2.11099953164922e-42	Dendrites	8.63157894736842
Cox7a2l	4.82105263157895	10.7684210526316	2.39297391646104e-46	0.70393865219271	0.768	0.853	2.80241175356752e-42	Dendrites	15.5894736842105
Becn1	0.621052631578947	4.51578947368421	2.60295478709737e-46	1.22453908190741	0.284	0.4	3.04832035116974e-42	Dendrites	5.13684210526316
Zranb2	6.98947368421053	2.30526315789474	5.60281741304754e-46	-0.882608791487377	0.505	0.916	6.56145947241997e-42	Somata	9.29473684210526
Cplx2	5.94736842105263	12.3263157894737	6.18476223212573e-46	0.65137776768365	0.705	0.747	7.24297505004244e-42	Dendrites	18.2736842105263
Ldhb	21.7684210526316	13.1473684210526	5.73857500618343e-45	-0.475845904869963	0.768	0.905	6.72044518974142e-41	Constant	34.9157894736842
Tpt1	7.31578947368421	14.1157894736842	6.4802902196225e-45	0.597583804147102	0.895	0.916	7.58906787619991e-41	Dendrites	21.4315789473684
Sptbn2	2.55789473684211	7.25263157894737	2.4293825512251e-44	0.841363124867389	0.537	0.653	2.84504990573971e-40	Dendrites	9.81052631578947
Scn1a	4.64210526315789	0.884210526315789	4.21541365492019e-44	-1.09674835523005	0.474	0.768	4.93667093127704e-40	Somata	5.52631578947368
LOC687780	4.14736842105263	9.58947368421053	6.24763300478059e-44	0.721374861184813	0.789	0.863	7.31660301189855e-40	Dendrites	13.7368421052632
Kif5b	2.76842105263158	7.51578947368421	1.34316865535098e-43	0.815265930657791	0.695	0.737	1.57298481228154e-39	Dendrites	10.2842105263158
Arl8b	2.09473684210526	6.46315789473684	2.14487809985888e-43	0.880275759193446	0.453	0.674	2.51186674274474e-39	Dendrites	8.55789473684211
Pabpn1	4.2421052631579	0.642105263157895	5.6266206396372e-43	-1.16074406977512	0.453	0.842	6.58933543107912e-39	Somata	4.88421052631579
Snrnp70	5.69473684210526	1.63157894736842	7.66055527607671e-43	-0.933737645477876	0.526	0.842	8.97127628381344e-39	Somata	7.32631578947368
Psap	7.09473684210526	2.54736842105263	1.57065854942392e-42	-0.825008039153282	0.611	0.968	1.83939822723036e-38	Somata	9.64210526315789
Nop10	2.27368421052632	6.66315789473684	2.17393038967117e-42	0.850508136017452	0.684	0.8	2.54588987934391e-38	Dendrites	8.93684210526316
Ube2l3	1.42105263157895	5.32631578947368	2.32793744486952e-42	0.960515625612012	0.537	0.621	2.7262475416867e-38	Dendrites	6.74736842105263
Apc	6.05263157894737	12.1368421052632	2.73035498590633e-42	0.622019836544361	0.768	0.832	3.1975187239949e-38	Dendrites	18.1894736842105
Ubxn4	4.33684210526316	0.789473684210526	6.06822560300801e-42	-1.09271256654092	0.484	0.821	7.10649900368268e-38	Somata	5.12631578947368
Ddx5	5.77894736842105	1.75789473684211	2.4438017119488e-41	-0.899354222343257	0.558	0.863	2.86193618486324e-37	Somata	7.53684210526316
Nrcam	6.2	2.03157894736842	2.98714681560204e-41	-0.864997437486605	0.537	0.832	3.49824763575155e-37	Somata	8.23157894736842
Vdac2	6.32631578947368	2.11578947368421	3.4113151868643e-41	-0.854990206010359	0.547	0.853	3.99499121533678e-37	Somata	8.4421052631579
Pcp4	5.12631578947368	10.7473684210526	3.42305945003788e-41	0.651035695209818	0.747	0.726	4.00874492193937e-37	Dendrites	15.8736842105263
Cd81	5.02105263157895	1.28421052631579	3.55379222348272e-41	-0.969241637839338	0.505	0.8	4.16184607292062e-37	Somata	6.30526315789474
Anapc11	1.22105263157895	4.90526315789474	5.90601899473442e-41	0.97786277204663	0.526	0.526	6.91653884473348e-37	Dendrites	6.12631578947368
Rps11	7.11578947368421	13.4210526315789	1.42244365119628e-40	0.574877645258841	0.832	0.916	1.66582375991597e-36	Dendrites	20.5368421052632
Ppp1r9b	0.547368421052632	3.93684210526316	1.52854688820272e-40	1.16017018166754	0.4	0.337	1.79008126077421e-36	Dendrites	4.48421052631579
Crh	4.2	0.242105263157895	2.11914299389829e-40	-1.43185089272226	0.137	0.389	2.48172836015428e-36	Somata	4.4421052631579
Dnajc15	2.29473684210526	6.53684210526316	2.39168757717709e-40	0.827476976420493	0.642	0.653	2.80090532163209e-36	Dendrites	8.83157894736842
Cracd	2.71578947368421	7.15789473684211	4.27885034308661e-40	0.78639497242005	0.632	0.705	5.01096163678872e-36	Dendrites	9.87368421052632
Saraf	4.36842105263158	0.936842105263158	1.14015678732235e-39	-1.01947496810939	0.484	0.832	1.3352376136332e-35	Somata	5.30526315789474
Sv2a	11.0842105263158	5.47368421052632	1.41196307633571e-39	-0.624154309072994	0.653	0.968	1.65354995869675e-35	Somata	16.5578947368421
Pcdh17	11.2526315789474	5.6	1.65055301242625e-39	-0.618671087658463	0.726	0.863	1.93296263285238e-35	Somata	16.8526315789474
Ddx17	4.98947368421053	1.34736842105263	1.86692026872766e-39	-0.936708662666212	0.495	0.811	2.18635032670696e-35	Somata	6.33684210526316
Mrpl52	1.55789473684211	5.31578947368421	2.19692049804517e-39	0.903868211875598	0.516	0.632	2.5728135952607e-35	Dendrites	6.87368421052632
Lrrc73	0.6	3.88421052631579	2.40191293719923e-39	1.11600403137998	0.126	0.284	2.81288024075401e-35	Dendrites	4.48421052631579
Akap9	4.29473684210526	0.905263157894737	2.48114822305087e-39	-1.02209313883391	0.474	0.768	2.90567268401487e-35	Somata	5.2
Tmem183a	1.76842105263158	5.64210526315789	2.49075327306084e-39	0.875151830363448	0.526	0.642	2.91692115808155e-35	Dendrites	7.41052631578947
Yeats4	0.726315789473684	4.03157894736842	3.06991335408708e-39	1.06974430466726	0.084	0.4	3.59517552897138e-35	Dendrites	4.75789473684211
Ndufc1	8.88421052631579	15.6210526315789	3.75474144703899e-39	0.519731535047379	0.832	0.874	4.39717770862736e-35	Dendrites	24.5052631578947
Klhl13	1.86315789473684	5.76842105263158	4.77376677901949e-39	0.860342657941622	0.505	0.589	5.59055827490973e-35	Dendrites	7.63157894736842
Mapt	9.18947368421053	4.17894736842105	9.7352630904484e-39	-0.676753370784269	0.695	0.958	1.14009666052241e-34	Somata	13.3684210526316
Rps24	2.83157894736842	7.22105263157895	1.02722141454284e-38	0.763421282202946	0.768	0.821	1.20297899857112e-34	Dendrites	10.0526315789474
Son	8.91578947368421	4	1.55445326919971e-38	-0.684690470541722	0.547	0.947	1.82042022355978e-34	Somata	12.9157894736842
Phactr1	2.63157894736842	6.90526315789474	1.60415840795808e-38	0.777861234732775	0.558	0.674	1.87862991155971e-34	Dendrites	9.53684210526316
Usp33	4.15789473684211	0.863157894736842	2.19502824820258e-38	-1.01825565853084	0.432	0.779	2.57059758147004e-34	Somata	5.02105263157895
Cdip1	1.84210526315789	5.68421052631579	2.23080533203388e-38	0.855203039894317	0.558	0.674	2.61249612434488e-34	Dendrites	7.52631578947368
Rpl23a	1.96842105263158	5.87368421052632	2.73386726762773e-38	0.839670058338318	0.789	0.8	3.20163195711884e-34	Dendrites	7.84210526315789
Ryr3	3.97894736842105	0.747368421052632	3.11341311259021e-38	-1.04710760013539	0.347	0.505	3.6461180961544e-34	Somata	4.72631578947368
Rbm5	3.64210526315789	0.389473684210526	3.26848445265194e-38	-1.20624295286048	0.379	0.758	3.82772214250069e-34	Somata	4.03157894736842
Cnr1	9.67368421052632	4.5578947368421	3.92025919510522e-38	-0.652561900444867	0.463	0.484	4.59101554338772e-34	Somata	14.2315789473684
Sptan1	5.51578947368421	1.74736842105263	4.14143099807439e-38	-0.863584865361902	0.568	0.884	4.85002984184492e-34	Somata	7.26315789473684
Phyhipl	7.05263157894737	2.76842105263158	8.46918794525148e-38	-0.759342847425835	0.589	0.842	9.918266002684e-34	Somata	9.82105263157895
Gnas-Gnas	22.8842105263158	32.7263157894737	1.73679867641693e-37	0.345060823408408	0.958	0.958	2.03396492995186e-33	Constant	55.6105263157895
Rundc3a	1.93684210526316	5.74736842105263	2.74660928972411e-37	0.831817675099304	0.579	0.779	3.21655413919591e-33	Dendrites	7.68421052631579
Reep5	11.4315789473684	5.89473684210526	3.9783542443473e-37	-0.58948158056211	0.705	0.947	4.65905065555512e-33	Somata	17.3263157894737
Atp6v1f	5.05263157894737	10.2210526315789	1.4976106254338e-36	0.617298563928439	0.705	0.842	1.75385180344552e-32	Dendrites	15.2736842105263
Nme3	1.66315789473684	5.26315789473684	1.57963922087597e-36	0.85517191681811	0.421	0.6	1.84991549156784e-32	Dendrites	6.92631578947369
Ndufa11	3.94736842105263	8.66315789473684	1.72058588196302e-36	0.669464695916386	0.8	0.821	2.01497812636689e-32	Dendrites	12.6105263157895
Smdt1	6.4	12.0526315789474	1.76514493024021e-36	0.567509766788417	0.811	0.842	2.06716122780431e-32	Dendrites	18.4526315789474
LOC100911769	2.16842105263158	6.03157894736842	2.31356063665831e-36	0.79717790878777	0.674	0.726	2.70941086159055e-32	Dendrites	8.2
Dad1	6.77894736842105	2.66315789473684	2.33427704303893e-36	-0.753095441173728	0.558	0.811	2.73367184510289e-32	Somata	9.4421052631579
Rpl29	1.25263157894737	4.58947368421053	3.72943890628856e-36	0.908786006220087	0.726	0.705	4.36754590315453e-32	Dendrites	5.84210526315789
Akr1a1	9.62105263157895	16.2421052631579	4.19319836731463e-36	0.484516244059406	0.779	0.863	4.91065460796217e-32	Constant	25.8631578947368
Ube3a	6.13684210526316	2.25263157894737	4.55336642436295e-36	-0.78580601104265	0.537	0.821	5.33244741957145e-32	Somata	8.38947368421053
Itm2b-Rb1	4.37894736842105	1.12631578947368	5.32414772813038e-36	-0.9281018928025	0.495	0.821	6.23510940441349e-32	Somata	5.50526315789474
Tomm7	3.43157894736842	7.84210526315789	1.471185564298e-35	0.690769058154978	0.832	0.895	1.72290541434939e-31	Dendrites	11.2736842105263
Cystm1	2.88421052631579	7.04210526315789	1.47729321843704e-35	0.727771145125993	0.611	0.726	1.73005808811161e-31	Dendrites	9.92631578947368
Dpcd	2.15789473684211	5.94736842105263	1.70623181479169e-35	0.78845736036427	0.632	0.684	1.99816807830255e-31	Dendrites	8.10526315789474
Cmtr1	0.6	3.55789473684211	1.76776141871206e-35	1.04685720715621	0.042	0.316	2.0702253974537e-31	Dendrites	4.15789473684211
Trim44	1.93684210526316	5.6	2.19297074485552e-35	0.809734758811555	0.6	0.705	2.5681880393003e-31	Dendrites	7.53684210526316
Map1lc3a	1.8	5.37894736842105	2.91598182854439e-35	0.823383677287616	0.779	0.821	3.41490631940834e-31	Dendrites	7.17894736842105
Eprs	5.32631578947368	1.76842105263158	3.251904124077e-35	-0.826440902357443	0.526	0.853	3.80830491970657e-31	Somata	7.09473684210526
Nme2	7.73684210526316	13.6842105263158	4.48941817244706e-35	0.519223993464823	0.842	0.884	5.25755762175275e-31	Dendrites	21.4210526315789
Man1a2	0.884210526315789	3.91578947368421	7.21155986198708e-35	0.958943451828142	0.074	0.368	8.44545775437306e-31	Dendrites	4.8
N4bp2l2	1.41052631578947	4.72631578947368	1.10651062441821e-34	0.865227243301703	0.621	0.526	1.29583459225617e-30	Dendrites	6.13684210526316
Nptn	3.85263157894737	0.852631578947368	1.12590282371596e-34	-0.962914047958497	0.484	0.832	1.31854479685376e-30	Somata	4.70526315789474
Prpf4b	3.69473684210526	0.747368421052632	1.14635246940087e-34	-0.988331163663521	0.442	0.768	1.34249337691535e-30	Somata	4.44210526315789
Kidins220	3.52631578947368	0.642105263157895	2.00996257241335e-34	-1.01392920143807	0.453	0.768	2.35386716855327e-30	Somata	4.16842105263158
Ndufs8	4.49473684210526	9.23157894736842	3.2390475875745e-34	0.6216882165778	0.726	0.821	3.7932486298085e-30	Dendrites	13.7263157894737
Atp5pd	9.53684210526316	15.9157894736842	3.50855069282797e-34	0.473369586422292	0.874	0.884	4.10886371637083e-30	Constant	25.4526315789474
Git1	1.13684210526316	4.2421052631579	5.54496168143291e-34	0.897394097982866	0.484	0.526	6.49370462512608e-30	Dendrites	5.37894736842105
LOC100912227	10.1473684210526	16.6631578947368	6.44940534173246e-34	0.460277541425745	0.705	0.874	7.55289859570289e-30	Constant	26.8105263157895
Luc7l3	7.01052631578947	2.95789473684211	7.24401846503798e-34	-0.705044214471791	0.516	0.853	8.48347002440597e-30	Somata	9.96842105263158
Cisd1	10.6210526315789	17.2526315789474	7.92150043060721e-34	0.451490930503446	0.842	0.947	9.27686915428411e-30	Constant	27.8736842105263
Nrxn3	9.13684210526316	4.45263157894737	8.04202270314384e-34	-0.620078169538642	0.6	0.905	9.41801278765175e-30	Somata	13.5894736842105
Csde1	0.410526315789474	3.22105263157895	8.70051354695346e-34	1.09612162735566	0.137	0.316	1.01891714148372e-29	Dendrites	3.63157894736842
Aco2	5.98947368421053	11.2315789473684	9.14865336976468e-34	0.559615787935423	0.811	0.884	1.07139879613314e-29	Dendrites	17.2210526315789
Traf3	0.547368421052632	3.34736842105263	9.86328687225276e-34	1.0330150061823	0.137	0.316	1.15508952560952e-29	Dendrites	3.89473684210526
Vamp2	2.04210526315789	5.63157894736842	1.00656234360547e-33	0.779293131273146	0.821	0.821	1.17878516059637e-29	Dendrites	7.67368421052632
Rock1	3.42105263157895	0.610526315789474	1.18819352397769e-33	-1.00981678988498	0.358	0.653	1.39149343593027e-29	Somata	4.03157894736842
Sugt1	3.17894736842105	0.442105263157895	4.57506275419948e-33	-1.06395535485907	0.389	0.716	5.35785599144302e-29	Somata	3.62105263157895
Dmxl1	3.15789473684211	0.431578947368421	6.2676226050569e-33	-1.06623087916507	0.337	0.589	7.34001283278214e-29	Somata	3.58947368421053
Smarca4	3.69473684210526	0.842105263157895	7.68634563894899e-33	-0.93553297809655	0.474	0.737	9.00147937777317e-29	Somata	4.53684210526316
Pitpnm1	0.6	3.33684210526316	8.61842825221577e-33	0.99714282850325	0.168	0.411	1.00930413261699e-28	Dendrites	3.93684210526316
Atox1	3.56842105263158	7.77894736842105	1.50381860514651e-32	0.653188868258342	0.737	0.737	1.76112196848708e-28	Dendrites	11.3473684210526
Pmvk	4.22105263157895	8.69473684210526	1.63633389730533e-32	0.618884109530379	0.568	0.789	1.91631062713427e-28	Dendrites	12.9157894736842
Zmat3	1.44210526315789	4.6	2.24724292631524e-32	0.829906117675334	0.463	0.579	2.63174619100777e-28	Dendrites	6.0421052631579
Rsrp1	4.36842105263158	1.29473684210526	2.27113667842705e-32	-0.849915662929282	0.474	0.811	2.65972816410592e-28	Somata	5.66315789473684
Cd47	9.5578947368421	4.86315789473684	2.95289192021704e-32	-0.588185548034651	0.568	0.895	3.45813172776618e-28	Somata	14.4210526315789
Card9-Dnlz	1.43157894736842	4.56842105263158	3.54399209474933e-32	0.828570721336506	0.326	0.558	4.15036914216094e-28	Dendrites	6
Timm13	4.84210526315789	9.51578947368421	4.07639582420836e-32	0.587786664902119	0.768	0.832	4.77386714973041e-28	Dendrites	14.3578947368421
Sirt3	1.24210526315789	4.26315789473684	4.4837728691599e-32	0.853315932712767	0.379	0.474	5.25094640707316e-28	Dendrites	5.50526315789474
Clpb	1.50526315789474	4.67368421052632	4.76579580048982e-32	0.817444897237523	0.463	0.558	5.58122346195363e-28	Dendrites	6.17894736842105
Atp6v0b	5.13684210526316	1.81052631578947	6.26421333150242e-32	-0.780938527950243	0.589	0.947	7.33602023252249e-28	Somata	6.94736842105263
Hspa5	8.77894736842105	4.32631578947368	7.78853668221953e-32	-0.607572069526373	0.579	0.874	9.12115530854729e-28	Somata	13.1052631578947
Arl6ip1	3.69473684210526	0.894736842105263	8.83428807753334e-32	-0.907362101129853	0.463	0.779	1.03458347675993e-27	Somata	4.58947368421053
Slitrk1	3.16842105263158	0.547368421052632	1.40037443492033e-31	-0.990981624475744	0.411	0.737	1.63997850073519e-27	Somata	3.71578947368421
Eef2	9.63157894736842	15.7263157894737	1.62517895372387e-31	0.453154556701411	0.821	0.926	1.90324707270603e-27	Constant	25.3578947368421
Borcs7	0.842105263157895	3.58947368421053	1.79422685360751e-31	0.91285626942552	0.211	0.379	2.10121906825975e-27	Dendrites	4.43157894736842
Dgkz	1.4	4.46315789473684	1.90961264587647e-31	0.822558254211448	0.474	0.568	2.23634736958594e-27	Dendrites	5.86315789473684
Abhd8	1.24210526315789	4.2	3.04218978429343e-31	0.841243351478497	0.589	0.6	3.56270845638603e-27	Dendrites	5.4421052631579
Glrx2	2.44210526315789	6.03157894736842	3.30564957616472e-31	0.714328002639392	0.6	0.684	3.87124621864651e-27	Dendrites	8.47368421052632
Nrxn1	5.82105263157895	2.31578947368421	6.31077005104713e-31	-0.721318057526642	0.568	0.874	7.39054280678129e-27	Somata	8.13684210526316
Mrpl48	2.21052631578947	5.65263157894737	8.69732664615582e-31	0.728577617539446	0.589	0.695	1.01854392353131e-26	Dendrites	7.86315789473684
Syt11	8.67368421052632	4.32631578947368	1.06430824218619e-30	-0.596749453068221	0.6	0.937	1.24641138242425e-26	Somata	13
Pet100	0.694736842105263	3.29473684210526	1.45096802803207e-30	0.929862809419699	0.295	0.421	1.69922865762835e-26	Dendrites	3.98947368421053
Sec62	8.02105263157895	3.87368421052632	1.95473529927669e-30	-0.615710864511546	0.579	0.874	2.28919050898294e-26	Somata	11.8947368421053
Taf1d	2.98947368421053	0.494736842105263	3.20645654858293e-30	-0.981709147481166	0.368	0.653	3.75508126404547e-26	Somata	3.48421052631579
Coro7	0.421052631578947	2.89473684210526	4.55085882066262e-30	1.00822822719984	0.042	0.284	5.32951076487799e-26	Dendrites	3.31578947368421
Ap1ar	0.473684210526316	2.92631578947368	9.05346979071354e-30	0.979935997034511	0.063	0.337	1.06025184719046e-25	Dendrites	3.4
Grin2b	6.38947368421053	2.76842105263158	9.36610534865481e-30	-0.67340041762511	0.579	0.916	1.09686459738096e-25	Somata	9.15789473684211
Rab18	1.29473684210526	4.16842105263158	9.64098541341657e-30	0.811949065005431	0.389	0.611	1.12905580176521e-25	Dendrites	5.46315789473684
Eif4ebp3	3.50526315789474	0.873684210526316	9.9477506873993e-30	-0.877339645289711	0.453	0.695	1.16498108300133e-25	Somata	4.37894736842105
Pclo	7.70526315789474	3.69473684210526	1.03469960679464e-29	-0.617485743003627	0.653	0.863	1.21173670951721e-25	Somata	11.4
Dbndd1	0.463157894736842	2.89473684210526	1.52947989308926e-29	0.979029072507578	0.032	0.284	1.79117390279683e-25	Dendrites	3.35789473684211
Prkcz	0.957894736842105	3.62105263157895	1.63452810553679e-29	0.85875273936197	0.368	0.474	1.91419586439414e-25	Dendrites	4.57894736842105
Uhmk1	1.77894736842105	4.89473684210526	1.87789756290353e-29	0.751987680582879	0.558	0.642	2.19920583591633e-25	Dendrites	6.67368421052632
Herc1	4.30526315789474	1.4	2.21178641396246e-29	-0.793230639116928	0.505	0.8	2.59022306939144e-25	Somata	5.70526315789474
Ndufv3-148199	1.28421052631579	4.11578947368421	2.87189888876884e-29	0.806311270360034	0.632	0.726	3.36328078863719e-25	Dendrites	5.4
Lonrf2	4.84210526315789	1.75789473684211	3.42853714201345e-29	-0.750623609985338	0.526	0.821	4.01515984701195e-25	Somata	6.6
Slc6a1	10.7052631578947	5.94736842105263	3.97978795498669e-29	-0.521675639790056	0.642	0.853	4.66072967408492e-25	Somata	16.6526315789474
Selenom	4.05263157894737	8.14736842105263	4.19664927447157e-29	0.593557021363455	0.663	0.789	4.91469596533365e-25	Dendrites	12.2
Chd3	1.82105263157895	4.91578947368421	6.60005082956213e-29	0.740514869382835	0.611	0.642	7.72931952650021e-25	Dendrites	6.73684210526316
Ccdc124	1.16842105263158	3.90526315789474	6.87856555116728e-29	0.816309465336065	0.495	0.547	8.055488116972e-25	Dendrites	5.07368421052632
Serpini1	5.14736842105263	1.97894736842105	8.06839490324445e-29	-0.724454085184989	0.495	0.789	9.44889727118958e-25	Somata	7.12631578947368
Tmem151b	0.957894736842105	3.56842105263158	8.07375071078613e-29	0.847297860387204	0.547	0.4	9.45516945740164e-25	Dendrites	4.52631578947368
Atp6v0d1-Agrp	6.51578947368421	11.3894736842105	1.54211511203242e-28	0.499841144920693	0.716	0.926	1.80597100770117e-24	Constant	17.9052631578947
Dlat	1.96842105263158	5.10526315789474	1.71909490771612e-28	0.721121032602352	0.474	0.705	2.01323204642635e-24	Dendrites	7.07368421052632
Gm1673	4.05263157894737	8.08421052631579	1.99802942154699e-28	0.586628587181491	0.8	0.832	2.33989225557368e-24	Dendrites	12.1368421052632
Tubb2a	11.0736842105263	6.28421052631579	2.04215599097165e-28	-0.505319161511701	0.716	0.958	2.3915688810269e-24	Somata	17.3578947368421
Med1	0.684210526315789	3.09473684210526	3.38133811249034e-28	0.888405528384619	0.105	0.347	3.95988506353743e-24	Dendrites	3.77894736842105
Rps26	0.652631578947368	3.04210526315789	3.908557140947e-28	0.894396747239419	0.705	0.516	4.57731126776303e-24	Dendrites	3.69473684210526
Ncam1	4.15789473684211	1.36842105263158	4.21661900712297e-28	-0.778304988900252	0.558	0.842	4.93808251924171e-24	Somata	5.52631578947368
Arfgef1	4.06315789473684	1.31578947368421	6.19828583028509e-28	-0.7822397237534	0.495	0.789	7.25881253584686e-24	Somata	5.37894736842105
Cyp51	5.01052631578947	1.93684210526316	6.7000251461152e-28	-0.716177427834645	0.537	0.832	7.84639944861551e-24	Somata	6.94736842105263
Cx3cl1	1.15789473684211	3.81052631578947	7.35060724604876e-28	0.801673411755797	0.389	0.558	8.6082961458477e-24	Dendrites	4.96842105263158
Cox6b1-004303	2.61052631578947	6	7.41797090960301e-28	0.662056593489914	0.874	0.863	8.68718573223608e-24	Dendrites	8.61052631578947
Atp5f1d	16.2736842105263	23.3789473684211	7.59482782020247e-28	0.344535747602795	0.916	0.926	8.89430286023912e-24	Constant	39.6526315789474
Rnf10	1.12631578947368	3.75789473684211	8.05738108955511e-28	0.805414482431027	0.516	0.558	9.43599899397799e-24	Dendrites	4.88421052631579
Sarnp	0.757894736842105	3.17894736842105	8.07946437777964e-28	0.865942468270435	0.253	0.442	9.46186073281773e-24	Dendrites	3.93684210526316
Grik1	4.16842105263158	1.38947368421053	8.18913935468704e-28	-0.771494110313118	0.432	0.642	9.590301098274e-24	Somata	5.5578947368421
Ppfia2	3.2	0.778947368421053	1.14910521728989e-27	-0.85906270196679	0.453	0.684	1.34571711996819e-23	Somata	3.97894736842105
Rc3h2	1.53684210526316	4.37894736842105	1.35681859482541e-27	0.75157265671305	0.411	0.589	1.58897025640004e-23	Dendrites	5.91578947368421
Cnksr2	0.673684210526316	3.03157894736842	1.37528679961525e-27	0.879130786960415	0.074	0.274	1.61059837102942e-23	Dendrites	3.70526315789474
Wdr26	1.17894736842105	3.82105263157895	1.45210449536931e-27	0.794150390848816	0.368	0.537	1.700559574527e-23	Dendrites	5
Cartpt	15.2947368421053	9.67368421052631	1.61811368058367e-27	-0.423060869998544	0.632	0.558	1.89497293133153e-23	Constant	24.9684210526316
Btaf1	1.57894736842105	4.43157894736842	1.93118089025087e-27	0.744848554936836	0.484	0.453	2.26160594057279e-23	Dendrites	6.01052631578947
Slc3a1	5.81052631578947	2.50526315789474	2.01951501042509e-27	-0.664203804520457	0.495	0.768	2.36505402870883e-23	Somata	8.31578947368421
Ddx1	2.62105263157895	0.378947368421053	2.0831450836954e-27	-0.965444334172247	0.379	0.716	2.43957120751569e-23	Somata	3
Cnbp	5.18947368421053	2.08421052631579	2.1660728788864e-27	-0.69655433888156	0.537	0.789	2.53668794846386e-23	Somata	7.27368421052632
Tenm3	2.88421052631579	0.589473684210526	2.56870562345171e-27	-0.893516807225603	0.421	0.695	3.0082111556243e-23	Somata	3.47368421052632
Ilf2	3.04210526315789	0.694736842105263	2.62632945347018e-27	-0.869238187603264	0.411	0.726	3.07569442295892e-23	Somata	3.73684210526316
Lage3-Ubl4a	4.46315789473684	8.53684210526316	2.71872466287018e-27	0.557135422877091	0.653	0.8	3.18389845268727e-23	Dendrites	13
Cct8	3.8	1.17894736842105	2.74429672843465e-27	-0.789774016249017	0.526	0.811	3.21384589866981e-23	Somata	4.97894736842105
Cacna1a	4.04210526315789	1.33684210526316	3.11592506493654e-27	-0.769023215538636	0.526	0.811	3.64905984354718e-23	Somata	5.37894736842105
Pnpla8	1.77894736842105	4.71578947368421	3.46668594427777e-27	0.721160216787619	0.526	0.632	4.0598359093437e-23	Dendrites	6.49473684210526
Pmm1	3.13684210526316	6.69473684210526	3.47114644891519e-27	0.620603847880517	0.579	0.705	4.06505960632457e-23	Dendrites	9.83157894736842
Pcm1	2.94736842105263	0.642105263157895	4.04417881798207e-27	-0.877070018720874	0.421	0.789	4.7361378137388e-23	Somata	3.58947368421053
LOC108352127	1.41052631578947	4.13684210526316	5.56380216380306e-27	0.756593402298908	0.442	0.495	6.51576871402977e-23	Dendrites	5.54736842105263
Dlg2-Tmem126a	0.536842105263158	2.77894736842105	5.99374508778436e-27	0.899715766779942	0.042	0.253	7.01927487230426e-23	Dendrites	3.31578947368421
Tcf4	22.7789473684211	15.8947368421053	7.22252778250848e-27	-0.341798480903887	0.874	1	8.45830228609569e-23	Constant	38.6736842105263
Sc5d	4.18947368421053	1.45263157894737	8.02454723142683e-27	-0.74947072047699	0.505	0.842	9.39754726272396e-23	Somata	5.64210526315789
Trim24	0.789473684210526	3.14736842105263	9.26076701904169e-27	0.840552472247672	0.053	0.379	1.08452842559997e-22	Dendrites	3.93684210526316
Cgrrf1	0.505263157894737	2.71578947368421	1.03150247978926e-26	0.90362342667339	0.021	0.305	1.2079925540812e-22	Dendrites	3.22105263157895
Snrnp35	0.536842105263158	2.75789473684211	1.1019963236624e-26	0.894129160071303	0.084	0.326	1.29054789464104e-22	Dendrites	3.29473684210526
Ubb	7.06315789473684	3.43157894736842	1.10259705516343e-26	-0.59854933605821	0.716	0.811	1.29125141130189e-22	Somata	10.4947368421053
Srsf11	2.54736842105263	0.368421052631579	1.10740695174618e-26	-0.952548479896779	0.368	0.716	1.29688428118995e-22	Somata	2.91578947368421
Mdh2	5.65263157894737	2.44210526315789	1.23178230926118e-26	-0.658929223249604	0.611	0.884	1.44254026237577e-22	Somata	8.09473684210526
Adam23	2.68421052631579	0.494736842105263	1.68079565362005e-26	-0.902106096882199	0.4	0.684	1.96837978995444e-22	Somata	3.17894736842105
Nup54	0.568421052631579	2.77894736842105	2.26598977752999e-26	0.87937608254282	0.042	0.263	2.65370062846537e-22	Dendrites	3.34736842105263
Hip1	5.10526315789474	2.08421052631579	2.33155012464635e-26	-0.682855494523398	0.547	0.758	2.73047835097334e-22	Somata	7.18947368421053
Naa38	4.52631578947368	8.52631578947368	2.5913333678465e-26	0.544536681108303	0.747	0.874	3.03471050708504e-22	Dendrites	13.0526315789474
Slc3a2	4.95789473684211	1.98947368421053	2.83770893631913e-26	-0.689619840041977	0.505	0.758	3.32324093532333e-22	Somata	6.94736842105263
Dync1i2	4.55789473684211	1.72631578947368	3.36427884767386e-26	-0.712268222006724	0.537	0.874	3.93990695851086e-22	Somata	6.28421052631579
Spop	1	3.43157894736842	3.87213688068173e-26	0.795608761521895	0.126	0.379	4.53465950096638e-22	Dendrites	4.43157894736842
Sfpq	2.96842105263158	0.705263157894737	3.90144929502855e-26	-0.844648852215627	0.421	0.737	4.56898726940794e-22	Somata	3.67368421052632
Cab39	2.63157894736842	5.87368421052632	5.09369525003273e-26	0.638032712245071	0.505	0.716	5.96522650731333e-22	Dendrites	8.50526315789474
Clta	4.52631578947368	1.71578947368421	5.30014812660486e-26	-0.710438677670006	0.579	0.811	6.20700347106695e-22	Somata	6.24210526315789
Map11	0.652631578947368	2.87368421052632	5.85582732807845e-26	0.851837132820623	0.063	0.379	6.85775938391267e-22	Dendrites	3.52631578947368
Nop58	2.47368421052632	0.357894736842105	5.88942497046374e-26	-0.939280250098854	0.358	0.695	6.89710558291009e-22	Somata	2.83157894736842
Srpra	3.28421052631579	0.91578947368421	6.05250489089371e-26	-0.8048064983658	0.389	0.674	7.08808847772562e-22	Somata	4.2
AABR07060833.1	4.7578947368421	1.87368421052632	6.20423932644376e-26	-0.694977007237021	0.421	0.547	7.26578467519828e-22	Somata	6.63157894736842
Ddx25	1.17894736842105	3.68421052631579	9.04069662374662e-26	0.765355488900871	0.358	0.547	1.05875598160697e-21	Dendrites	4.86315789473684
Fubp1	2.53684210526316	0.431578947368421	1.017339318632e-25	-0.904456274227152	0.4	0.726	1.19140607604993e-21	Somata	2.96842105263158
Pkp4	2.96842105263158	6.31578947368421	1.35450846485502e-25	0.611666658116781	0.579	0.758	1.58626486319172e-21	Dendrites	9.28421052631579
Pcnp	2.70526315789474	5.93684210526316	1.56958203692167e-25	0.62709235890441	0.6	0.737	1.83813752343897e-21	Dendrites	8.64210526315789
Chchd6	1.8	4.61052631578947	1.79679951002935e-25	0.695025115384146	0.421	0.547	2.10423190619537e-21	Dendrites	6.41052631578947
Emc6	1.06315789473684	3.47368421052632	2.19333581890458e-25	0.773974509693899	0.358	0.526	2.56861557751916e-21	Dendrites	4.53684210526316
Lrp1b	4.01052631578947	1.41052631578947	2.37116832427581e-25	-0.73169585067718	0.4	0.537	2.7768752245594e-21	Somata	5.42105263157895
Nap1l5	13.4421052631579	8.41052631578947	2.60093723683869e-25	-0.428319033112317	0.737	0.905	3.04595759806179e-21	Constant	21.8526315789474
Psip1	4.49473684210526	1.73684210526316	3.29239199240425e-25	-0.696985956867111	0.547	0.884	3.85572026230462e-21	Somata	6.23157894736842
Cbx6	1.72631578947368	4.47368421052632	3.8287962479508e-25	0.697000749875935	0.716	0.705	4.48390328597518e-21	Dendrites	6.2
Jund	1.13684210526316	3.56842105263158	4.08819652472515e-25	0.759838555058617	0.579	0.611	4.78768695010562e-21	Dendrites	4.70526315789474
Ndufaf3	1.08421052631579	3.48421052631579	4.32983823648527e-25	0.766172315574835	0.263	0.421	5.07067355874789e-21	Dendrites	4.56842105263158
Spock3	4.57894736842105	1.8	4.43656595828342e-25	-0.689380697764469	0.568	0.779	5.19566239374571e-21	Somata	6.37894736842105
Mef2c	9.72631578947368	5.52631578947368	4.47482998678179e-25	-0.496857555183587	0.737	0.905	5.24047339752016e-21	Constant	15.2526315789474
Tubb5	9.03157894736842	5	4.69776815116358e-25	-0.513978542825607	0.737	0.895	5.50155628182767e-21	Somata	14.0315789473684
Ankrd17	3.57894736842105	1.14736842105263	4.88468457299451e-25	-0.757226037244468	0.495	0.758	5.72045410343387e-21	Somata	4.72631578947368
Gls	3.17894736842105	0.894736842105263	5.41866038243127e-25	-0.79097942979698	0.453	0.789	6.34579317386526e-21	Somata	4.07368421052632
1110065P20Rik	1.41052631578947	3.97894736842105	6.03465728230271e-25	0.725373384937693	0.421	0.579	7.0671871433047e-21	Dendrites	5.38947368421053
Itfg1	3.04210526315789	0.810526315789474	6.14851798832237e-25	-0.803148075774274	0.411	0.747	7.20052941612433e-21	Somata	3.85263157894737
Ptp4a2	2.37894736842105	5.41052631578947	7.42076107468899e-25	0.640377144579881	0.632	0.737	8.69045329456828e-21	Dendrites	7.78947368421053
Uqcrb-224005	4.84210526315789	8.8	7.75833783543521e-25	0.517291163530633	0.853	0.874	9.08578943907817e-21	Dendrites	13.6421052631579
Lamtor2	2.24210526315789	5.21052631578947	7.77010976223898e-25	0.650022753926191	0.663	0.726	9.09957554255807e-21	Dendrites	7.45263157894737
Zfp281	0.663157894736842	2.8	8.6907556531574e-25	0.826282925305914	0.042	0.389	1.01777439454126e-20	Dendrites	3.46315789473684
Kcnd3	3.09473684210526	0.852631578947368	9.32546168200237e-25	-0.793095348580294	0.411	0.579	1.0921048175793e-20	Somata	3.94736842105263
Chgb	4.81052631578947	1.97894736842105	1.16498938341927e-24	-0.668101148633858	0.547	0.789	1.36431906692231e-20	Somata	6.78947368421053
Rab6a	8.98947368421053	14.0842105263158	1.16643820827321e-24	0.412116629218244	0.789	0.905	1.36601578570876e-20	Constant	23.0736842105263
Creld1	0.957894736842105	3.25263157894737	1.18677237180909e-24	0.775668204247949	0.168	0.474	1.38982912462562e-20	Dendrites	4.21052631578948
Oga	2.91578947368421	0.747368421052632	1.39634479083997e-24	-0.806906065916603	0.411	0.726	1.63525938455269e-20	Somata	3.66315789473684
Arpc5	1.14736842105263	3.53684210526316	1.73560241528953e-24	0.747988096259532	0.4	0.526	2.03256398854557e-20	Dendrites	4.68421052631579
Ndufb5	7.62105263157895	12.3473684210526	1.79654753416544e-24	0.437112051144102	0.811	0.863	2.10393681726114e-20	Constant	19.9684210526316
Myg1	0.768421052631579	2.93684210526316	2.01141037706458e-24	0.800291818011273	0.179	0.389	2.35556269258033e-20	Dendrites	3.70526315789474
Kcnc2	4.22105263157895	1.6	2.3257135104035e-24	-0.69718759009695	0.495	0.674	2.72364309203354e-20	Somata	5.82105263157895
Mrps18a	3.11578947368421	6.41052631578947	2.3810844727384e-24	0.588070796172677	0.568	0.695	2.78848802602394e-20	Dendrites	9.52631578947368
Hnrnpu	5.86315789473684	2.72631578947368	2.3981418035041e-24	-0.610747648792878	0.568	0.842	2.80846386608365e-20	Somata	8.58947368421053
Trappc2l	2.46315789473684	5.48421052631579	2.66353956050429e-24	0.627189212768148	0.674	0.695	3.11927117930657e-20	Dendrites	7.94736842105263
LOC685963	0.694736842105263	2.8	3.8330385532253e-24	0.807473593348418	0.653	0.495	4.48887144968214e-20	Dendrites	3.49473684210526
Hs3st1	2.26315789473684	0.305263157894737	4.19552680210762e-24	-0.916290731874155	0.305	0.589	4.91338143794824e-20	Somata	2.56842105263158
Fam49a	5.50526315789474	2.49473684210526	5.07245846080711e-24	-0.621353488541202	0.579	0.874	5.9403561034512e-20	Somata	8
Csnk1a1	4.95789473684211	2.11578947368421	5.12722771467317e-24	-0.648234623879123	0.547	0.874	6.00449637665375e-20	Somata	7.07368421052632
Zfp207-Rnf135	2.26315789473684	0.315789473684211	5.245328373334e-24	-0.908258560176891	0.316	0.621	6.14280405801144e-20	Somata	2.57894736842105
Enho	1.28421052631579	3.70526315789474	6.3875804108394e-24	0.722661241073109	0.411	0.537	7.48049541913402e-20	Dendrites	4.98947368421053
Idi1	4.91578947368421	2.09473684210526	7.01878184910745e-24	-0.64792208255501	0.526	0.789	8.21969542348973e-20	Somata	7.01052631578947
Abcc5	2.24210526315789	0.305263157894737	7.19294626924122e-24	-0.909818217368537	0.305	0.558	8.42365937590839e-20	Somata	2.54736842105263
Sars	4.30526315789474	1.68421052631579	7.8791870297903e-24	-0.681312722912943	0.537	0.853	9.22731593058741e-20	Somata	5.98947368421053
Wbp2	0.736842105263158	2.84210526315789	7.91132447827376e-24	0.793951879681911	0.432	0.516	9.2649520965064e-20	Dendrites	3.57894736842105
Tmx2	3.51578947368421	1.16842105263158	8.73045073138124e-24	-0.733580750138436	0.526	0.768	1.02242308515206e-19	Somata	4.68421052631579
Jak1	3.06315789473684	0.884210526315789	1.10734935233413e-23	-0.768451563624076	0.421	0.705	1.29681682651849e-19	Somata	3.94736842105263
Ccny	0.852631578947368	3.01052631578948	1.20873077063906e-23	0.772315380088549	0.084	0.337	1.4155446054954e-19	Dendrites	3.86315789473684
Nktr	3.04210526315789	0.873684210526316	1.26870279463423e-23	-0.768859002295642	0.432	0.705	1.48577784279615e-19	Somata	3.91578947368421
Cttnbp2	2.21052631578947	0.294736842105263	1.30858731918653e-23	-0.908127421234994	0.274	0.526	1.53248660949934e-19	Somata	2.50526315789474
Akap11	3.54736842105263	6.93684210526316	1.31977280978074e-23	0.556966779763846	0.621	0.716	1.54558593753422e-19	Dendrites	10.4842105263158
Psmd6	2.29473684210526	0.378947368421053	1.36585451637973e-23	-0.871005867339002	0.379	0.779	1.59955222413231e-19	Somata	2.67368421052632
Abcd3	4.57894736842105	1.88421052631579	1.53090576350416e-23	-0.659748900158097	0.568	0.884	1.79284373963972e-19	Somata	6.46315789473684
Sf3b1	4.2421052631579	1.66315789473684	1.95150110649412e-23	-0.677210588297133	0.537	0.768	2.28540294581526e-19	Somata	5.90526315789474
Ociad1	3.93684210526316	1.46315789473684	2.19558767088765e-23	-0.695281653088578	0.505	0.811	2.57125272137652e-19	Somata	5.4
Polr2f	1.07368421052632	3.33684210526316	2.25487904973934e-23	0.737819620611538	0.495	0.484	2.64068885514974e-19	Dendrites	4.41052631578947
Anp32e	1.25263157894737	3.61052631578947	2.51532879233722e-23	0.716242895354595	0.4	0.474	2.94570154870612e-19	Dendrites	4.86315789473684
AABR07019061.1	1.27368421052632	3.64210526315789	2.57666465151464e-23	0.713766467762681	0.695	0.716	3.01753197338879e-19	Dendrites	4.91578947368421
Ank2.1	4.38947368421053	8.0421052631579	2.66035448471283e-23	0.517444296944748	0.674	0.832	3.1155411370472e-19	Dendrites	12.4315789473684
Eif4g2	1.97894736842105	4.69473684210526	2.94135737189429e-23	0.647972381203244	0.579	0.611	3.4446236182254e-19	Dendrites	6.67368421052632
Ppa1	2.94736842105263	0.831578947368421	3.00994658058591e-23	-0.767870726755882	0.421	0.684	3.52494844052416e-19	Somata	3.77894736842105
Bsg	8.31578947368421	4.6	3.0264385251113e-23	-0.508944155666285	0.705	0.937	3.54426215675784e-19	Somata	12.9157894736842
Ptprs	3.21052631578947	1.01052631578947	5.19932695600804e-23	-0.739191119061352	0.484	0.789	6.08893179818101e-19	Somata	4.22105263157895
Crtac1	5.55789473684211	2.6	6.51485461705605e-23	-0.599735781724848	0.537	0.789	7.62954624203434e-19	Somata	8.1578947368421
Glrx5	2.04210526315789	4.7578947368421	6.55532769932856e-23	0.638022114309549	0.568	0.663	7.67694426868367e-19	Dendrites	6.8
Gtf2h5	3.68421052631579	7.05263157894737	7.15403633027799e-23	0.541801551660296	0.632	0.779	8.37809194638856e-19	Dendrites	10.7368421052632
Emc7	2.34736842105263	0.463157894736842	7.67099002137367e-23	-0.827577449649485	0.411	0.716	8.98349641403071e-19	Somata	2.81052631578947
Ptma-249998	0.589473684210526	2.53684210526316	7.71387671721689e-23	0.79983132314828	0.442	0.389	9.0337210235327e-19	Dendrites	3.12631578947368
Rpl24	3.90526315789474	7.34736842105263	7.81438930503277e-23	0.531637587509202	0.811	0.895	9.15143131512388e-19	Dendrites	11.2526315789474
Spock1	3.32631578947368	1.09473684210526	8.29930745223566e-23	-0.725288389771742	0.432	0.737	9.71931895731318e-19	Somata	4.42105263157895
Sra1-Apbb3	2.18947368421053	0.347368421052632	8.77055883212817e-23	-0.861702541589752	0.347	0.663	1.02712014483053e-18	Somata	2.53684210526316
Gna11	0.747368421052632	2.77894736842105	8.92669497920514e-23	0.771334600131736	0.042	0.337	1.04540524901471e-18	Dendrites	3.52631578947369
Dnaja2	3.15789473684211	0.989473684210526	9.43214621733462e-23	-0.73713874984148	0.474	0.747	1.10459864351206e-18	Somata	4.14736842105263
Mrpl21	1.27368421052632	3.58947368421053	1.22521378227165e-22	0.702363835664869	0.4	0.474	1.43484786041833e-18	Dendrites	4.86315789473684
Hcfc1r1	8.47368421052632	13.1684210526316	1.72336215958516e-22	0.402497746880363	0.853	0.884	2.01822942509018e-18	Constant	21.6421052631579
Basp1	8.27368421052632	12.9157894736842	1.8740161861564e-22	0.405843394475452	0.895	0.979	2.19466035560776e-18	Constant	21.1894736842105
Rps15	2.49473684210526	5.36842105263158	1.87683970498978e-22	0.600093489114353	0.737	0.8	2.19796697851353e-18	Dendrites	7.86315789473684
Scg5	7.46315789473684	4.02105263157895	1.95732720505651e-22	-0.522082778290625	0.516	0.874	2.29222588984167e-18	Somata	11.4842105263158
Sh3bgrl3	2.30526315789474	5.08421052631579	2.76103942334107e-22	0.610180882764124	0.505	0.663	3.23345326867473e-18	Dendrites	7.38947368421053
Birc6	4.50526315789474	1.90526315789474	2.8261081448988e-22	-0.639180598347773	0.568	0.853	3.30965524849099e-18	Somata	6.41052631578947
Cmpk1	2.09473684210526	4.77894736842105	2.96862615143748e-22	0.624518674170849	0.516	0.674	3.47655808594843e-18	Dendrites	6.87368421052632
Got1	4.41052631578947	1.84210526315789	3.00340562424155e-22	-0.64380130645679	0.558	0.821	3.51728832654928e-18	Somata	6.25263157894737
Atp5mc2	3.10526315789474	6.2	3.19698034340106e-22	0.561811178498858	0.789	0.768	3.74398368015699e-18	Dendrites	9.30526315789474
Maged1	6.49473684210526	3.32631578947368	3.91864905759396e-22	-0.549484696915741	0.579	0.905	4.58912991134828e-18	Somata	9.82105263157895
Mdga2	2.06315789473684	0.284210526315789	4.61131330125476e-22	-0.869302222438236	0.284	0.579	5.40030900709945e-18	Somata	2.34736842105263
Pfdn1	4.2421052631579	7.71578947368421	5.08772676460015e-22	0.508413077360607	0.716	0.853	5.95823681402324e-18	Dendrites	11.9578947368421
Mir6326	2.93684210526316	0.884210526315789	5.14954460063211e-22	-0.736869991573777	0.442	0.663	6.03063168180027e-18	Somata	3.82105263157895
Atp2a2	5.94736842105263	2.93684210526316	5.25122058979438e-22	-0.56798403760594	0.547	0.874	6.1497044327082e-18	Somata	8.88421052631579
Tsc22d1	2.50526315789474	0.610526315789474	5.34746527628572e-22	-0.777704568588008	0.442	0.695	6.26241658505821e-18	Somata	3.11578947368421
Pcdha11-Pcdha9-Pcdha8-Pcdha3-Pcdha10-Pcdha4-Pcdha7-Pcdha1-Pcdhac2-Pcdhac1-Pcdha2-Pcdha6-Pcdha13-Pcdha12-Pcdha5	6.81052631578947	3.56842105263158	5.41681798219068e-22	-0.536304709066976	0.589	0.905	6.34363553894351e-18	Somata	10.3789473684211
Ube2d3	3	6.03157894736842	5.68127152470954e-22	0.564116920816214	0.568	0.716	6.65333708258735e-18	Dendrites	9.03157894736842
Ctsl	2.36842105263158	0.526315789473684	6.57599295668515e-22	-0.791587253373198	0.368	0.674	7.70114535157397e-18	Somata	2.89473684210526
Hdac5	1.09473684210526	3.24210526315789	1.03654022868651e-21	0.705631737222191	0.484	0.558	1.21389226181477e-17	Dendrites	4.33684210526316
Alcam	2.08421052631579	4.71578947368421	1.08893772568467e-21	0.616936710916868	0.263	0.474	1.27525497054931e-17	Dendrites	6.8
Tuba1b	7.64210526315789	12.0315789473684	1.14000242073841e-21	0.410729343792113	0.842	0.947	1.33505683492676e-17	Constant	19.6736842105263
Gatc	0.463157894736842	2.25263157894737	1.2252457076711e-21	0.798867343767054	0.032	0.274	1.43488524825363e-17	Dendrites	2.71578947368421
Ktn1	3.96842105263158	1.57894736842105	1.33755628157879e-21	-0.655720775040828	0.495	0.789	1.56641216135692e-17	Somata	5.54736842105263
Rpl21	1.55789473684211	3.93684210526316	1.34512237846269e-21	0.657541325105731	0.779	0.726	1.57527281741766e-17	Dendrites	5.49473684210526
Glrx3	5.74736842105263	2.82105263157895	1.41069897488235e-21	-0.568626622655819	0.547	0.853	1.65206956948472e-17	Somata	8.56842105263158
Pebp1	23.9894736842105	31.2842105263158	1.4935591552537e-21	0.256123588944638	0.937	0.958	1.7491071267176e-17	Constant	55.2736842105263
Ncam2	3	0.947368421052632	1.52575303724988e-21	-0.719815427642107	0.453	0.705	1.78680938192333e-17	Somata	3.94736842105263
Ccdc88a	5.84210526315789	2.89473684210526	1.69712956290612e-21	-0.563469357251413	0.505	0.842	1.98750843111935e-17	Somata	8.73684210526316
Hdlbp	3.92631578947368	1.55789473684211	1.81649670101701e-21	-0.655406852577098	0.474	0.821	2.12729928656102e-17	Somata	5.48421052631579
Immt	1.74736842105263	4.2	2.1984968140139e-21	0.638015109865229	0.495	0.653	2.57465961889168e-17	Dendrites	5.94736842105263
Mgst3	3.47368421052632	6.62105263157895	2.31398600440717e-21	0.5327022234613	0.758	0.737	2.70990900976123e-17	Dendrites	10.0947368421053
Emc4	5.43157894736842	2.61052631578947	2.48557643808594e-21	-0.577366512005655	0.526	0.768	2.91085856664245e-17	Somata	8.04210526315789
Gpr85	2.04210526315789	0.326315789473684	2.51590216618014e-21	-0.830144781160954	0.295	0.558	2.94637302681356e-17	Somata	2.36842105263158
Ap3b2	2.71578947368421	0.778947368421053	2.77954722609947e-21	-0.736569342010223	0.4	0.747	3.25512775648509e-17	Somata	3.49473684210526
AABR07072748.2	2.75789473684211	5.62105263157895	3.72466211098847e-21	0.566395474920802	0.684	0.832	4.36195179817859e-17	Dendrites	8.37894736842105
Pcp4l1	2.41052631578947	5.12631578947368	4.64483338618853e-21	0.585726931939109	0.474	0.589	5.43956437856539e-17	Dendrites	7.53684210526316
Rpl19-AC135443.1	4	7.29473684210526	4.81887441894826e-21	0.506183285823238	0.716	0.758	5.64338383203031e-17	Dendrites	11.2947368421053
Lsm3	0.452631578947368	2.18947368421053	4.97289149551392e-21	0.786479120352164	0.063	0.274	5.82375323039635e-17	Dendrites	2.6421052631579
Pgls	1.29473684210526	3.49473684210526	5.11298831069074e-21	0.672288950439536	0.432	0.537	5.98782061064993e-17	Dendrites	4.78947368421053
Sos2-207693	1.13684210526316	3.25263157894737	5.25275697958179e-21	0.688208898919363	0.358	0.484	6.15150369878823e-17	Dendrites	4.38947368421053
Bhlhb9-Gprasp1	7.61052631578947	4.24210526315789	5.35749483898906e-21	-0.496262259578094	0.611	0.905	6.27416220594009e-17	Constant	11.8526315789474
Sdf2	1.97894736842105	0.294736842105263	5.42908278240316e-21	-0.83326254227082	0.295	0.579	6.35799884647234e-17	Somata	2.27368421052632
Uhrf1bp1l	1.12631578947368	3.23157894736842	6.0697387874468e-21	0.688184391217816	0.411	0.484	7.10827109397894e-17	Dendrites	4.35789473684211
LOC100125362	2.32631578947368	0.547368421052632	6.13058731194121e-21	-0.765309626808176	0.358	0.6	7.17953080101435e-17	Somata	2.87368421052632
Rufy3	3.96842105263158	7.2421052631579	6.13494268658954e-21	0.506153710405248	0.611	0.8	7.18463138026501e-17	Dendrites	11.2105263157895
Sh3glb2	2.38947368421053	0.589473684210526	6.57797311497333e-21	-0.757271708729484	0.358	0.6	7.70346431494527e-17	Somata	2.97894736842105
B2m	2.62105263157895	0.736842105263158	6.60045739065081e-21	-0.734696183472818	0.432	0.684	7.72979565019116e-17	Somata	3.35789473684211
Gdi1	6.03157894736842	3.07368421052632	6.86919709148999e-21	-0.545863480506864	0.611	0.905	8.04451671384392e-17	Somata	9.10526315789474
Eml5	1.91578947368421	0.210526315789474	6.97903344495643e-21	-0.879085377824088	0.126	0.463	8.17314606738847e-17	Somata	2.12631578947368
Nsdhl	1.98947368421053	0.315789473684211	7.59071771445399e-21	-0.820660500858905	0.305	0.611	8.88948951539706e-17	Somata	2.30526315789474
Usp11	2.22105263157895	0.484210526315789	7.90977743844306e-21	-0.774825211574212	0.358	0.705	9.26314035816067e-17	Somata	2.70526315789474
Cox6a2	1.52631578947368	3.82105263157895	9.54635918327709e-21	0.646230260772194	0.568	0.526	1.11797412395358e-16	Dendrites	5.34736842105263
Gabra1	3.32631578947368	1.2	1.04041725349597e-20	-0.676258962531423	0.453	0.674	1.21843264556914e-16	Somata	4.52631578947368
Cpe	10.6315789473684	6.62105263157895	1.12433703291803e-20	-0.422809221566137	0.642	0.926	1.31671109925031e-16	Constant	17.2526315789474
Sorbs2	1.14736842105263	3.2421052631579	1.15952660395251e-20	0.680816568102466	0.105	0.453	1.35792160588879e-16	Dendrites	4.38947368421053
Trim2	2.32631578947368	4.96842105263158	1.28155745752276e-20	0.58461709014084	0.463	0.632	1.5008319385049e-16	Dendrites	7.29473684210526
Eif2s2	5.83157894736842	2.94736842105263	1.32443495364078e-20	-0.548506690733679	0.653	0.905	1.55104577420872e-16	Somata	8.77894736842105
Cnrip1	1.44210526315789	3.67368421052632	1.77803452265278e-20	0.649087190765915	0.442	0.558	2.08225622947867e-16	Dendrites	5.11578947368421
Cacna1d	1.90526315789474	0.157894736842105	1.87851360820739e-20	-0.919920499924734	0.105	0.389	2.19992728657168e-16	Somata	2.06315789473684
Bckdk-Kat8	0.894736842105263	2.83157894736842	2.0656046759432e-20	0.70419701674653	0.074	0.421	2.41902963599708e-16	Dendrites	3.72631578947368
Crbn	1.01052631578947	3.01052631578947	2.14597798986711e-20	0.690525947080071	0.053	0.358	2.51315482393337e-16	Dendrites	4.02105263157895
Tut7	0.494736842105263	2.2	2.39095697812514e-20	0.761200643804961	0.074	0.316	2.80004971708236e-16	Dendrites	2.69473684210526
Ankrd13b	0.410526315789474	2.07368421052632	2.43743263399776e-20	0.77891400231737	0.074	0.263	2.85447735767478e-16	Dendrites	2.48421052631579
Snx10	3.93684210526316	7.13684210526316	2.56056838841421e-20	0.499676280141143	0.642	0.863	2.99868163967189e-16	Constant	11.0736842105263
Snap25	13.8105263157895	9.23157894736842	2.58416900717715e-20	-0.36985925265395	0.842	0.916	3.02632032430516e-16	Constant	23.0421052631579
Txnl1	2.44210526315789	0.652631578947368	2.70215456753145e-20	-0.733714365548945	0.442	0.695	3.16449321403609e-16	Somata	3.09473684210526
Cd200	2.11578947368421	0.442105263157895	2.75592425627059e-20	-0.770378528495935	0.368	0.653	3.22746289651848e-16	Somata	2.55789473684211
Scn8a	2.35789473684211	0.6	2.82619181532861e-20	-0.741310581938568	0.411	0.674	3.30975323493133e-16	Somata	2.95789473684211
Trip12	2.27368421052632	0.547368421052632	3.00008215294284e-20	-0.749360325400498	0.389	0.642	3.51339620931136e-16	Somata	2.82105263157895
Dync1li1	3.68421052631579	1.46315789473684	3.23232634454314e-20	-0.642753166808539	0.505	0.842	3.78537738209448e-16	Somata	5.14736842105263
Rps6ka5	2.09473684210526	0.431578947368421	3.23759698642011e-20	-0.77092488160263	0.326	0.516	3.79154983079659e-16	Somata	2.52631578947368
Casc4	2.8	0.884210526315789	3.26422557473067e-20	-0.701492152492126	0.432	0.674	3.82273457056708e-16	Somata	3.68421052631579
Rpl7	1.37894736842105	3.55789473684211	3.26969583306398e-20	0.650202728730204	0.516	0.632	3.82914079010122e-16	Dendrites	4.93684210526316
Arl8a	1.09473684210526	3.12631578947368	3.27427719521386e-20	0.67795701506597	0.495	0.611	3.83450602331495e-16	Dendrites	4.22105263157895
Kmt5b	0.515789473684211	2.22105263157895	3.3546196888253e-20	0.75377180237638	0.032	0.284	3.92859511758331e-16	Dendrites	2.73684210526316
Rbbp7	2.86315789473684	0.926315789473684	3.52702140492687e-20	-0.695875695213149	0.421	0.726	4.13049476730986e-16	Somata	3.78947368421053
Ube2j1	1.04210526315789	3.04210526315789	3.59597205595532e-20	0.682784393524399	0.389	0.526	4.21124287472927e-16	Dendrites	4.08421052631579
Slc36a1	0.852631578947368	2.74736842105263	3.59775414904642e-20	0.704446735813879	0.126	0.316	4.21332988394826e-16	Dendrites	3.6
Mrpl51	1.25263157894737	3.35789473684211	4.31448694691314e-20	0.659889958803463	0.4	0.547	5.05269566352997e-16	Dendrites	4.61052631578947
Mepe	1.85263157894737	0.242105263157895	4.38492374714033e-20	-0.831434196414036	0.011	0.316	5.13518420027604e-16	Somata	2.09473684210526
Chd9	1.85263157894737	0.242105263157895	4.38492398777331e-20	-0.831434196414036	0.242	0.505	5.13518448208132e-16	Somata	2.09473684210526
Cdk5r1-Rnf135	2.37894736842105	4.98947368421053	5.06442745327438e-20	0.572439310996315	0.516	0.695	5.93095099052963e-16	Dendrites	7.36842105263158
Ccnt2	2.47368421052632	0.0736842105263158	5.14787524977154e-20	-1.17411984117625	0.074	0.432	6.02867670500745e-16	Somata	2.54736842105263
Psmd1	3.37894736842105	1.27368421052632	5.91132099598504e-20	-0.655406852577098	0.495	0.8	6.92274801839808e-16	Somata	4.65263157894737
Atxn10	4.91578947368421	2.33684210526316	7.36801206096874e-20	-0.57260007601641	0.558	0.821	8.62867892460049e-16	Somata	7.25263157894737
Trim9	1.84210526315789	4.21052631578947	7.42999050562514e-20	0.606135803570316	0.432	0.642	8.7012618811376e-16	Dendrites	6.05263157894737
Sem1	5.55789473684211	9.18947368421053	7.45534140424701e-20	0.440685568489124	0.737	0.863	8.73095031851367e-16	Constant	14.7473684210526
Atxn7l3b	10.4210526315789	15.1789473684211	8.10876103502708e-20	0.348252477564036	0.737	0.874	9.49617004812022e-16	Constant	25.6
AC095947.1	3.8	6.89473684210526	1.00327043092425e-19	0.49758039701597	0.779	0.842	1.17493000165539e-15	Constant	10.6947368421053
Ctnnd2	2.06315789473684	4.51578947368421	1.02838750436105e-19	0.58816841714955	0.547	0.579	1.20434460635723e-15	Dendrites	6.57894736842105
Mcts1	2.45263157894737	5.06315789473684	1.07516335769501e-19	0.563094052311748	0.505	0.684	1.25912380819663e-15	Dendrites	7.51578947368421
Celf5	1.85263157894737	0.136842105263158	1.23981884639105e-19	-0.919987593755481	0.053	0.442	1.45195185100856e-15	Somata	1.98947368421053
Parp1	2.09473684210526	0.463157894736842	1.31856713467191e-19	-0.74910583420799	0.368	0.684	1.54417397141427e-15	Somata	2.55789473684211
Zfp804a	2.38947368421053	0.652631578947368	1.34383009408112e-19	-0.7183057401961	0.358	0.526	1.5737594231784e-15	Somata	3.04210526315789
Rnf5-C4a-Stk19	0.821052631578947	2.65263157894737	1.41977155930622e-19	0.69603318544908	0.305	0.495	1.66269447310352e-15	Dendrites	3.47368421052632
Mpc1	7.51578947368421	4.28421052631579	1.43373812776921e-19	-0.477198797366763	0.653	0.811	1.67905072143053e-15	Constant	11.8
Sh3bgrl	1.27368421052632	3.34736842105263	1.47968714159378e-19	0.648169185276868	0.316	0.453	1.73286161152047e-15	Dendrites	4.62105263157895
Hnrnpa2b1	4.37894736842105	1.97894736842105	1.59918801432417e-19	-0.590922692560467	0.547	0.863	1.87280908357504e-15	Somata	6.35789473684211
Btbd3	1.26315789473684	3.32631578947368	1.71969275291294e-19	0.647955186368572	0.2	0.358	2.01393218293635e-15	Dendrites	4.58947368421053
Zmynd8	1.87368421052632	0.315789473684211	1.84716537466969e-19	-0.781158057882659	0.253	0.516	2.16321537027567e-15	Somata	2.18947368421053
Necab2	1.03157894736842	2.96842105263158	1.99488559210548e-19	0.669554998543125	0.347	0.484	2.33621051691472e-15	Dendrites	4
Syt4	3.75789473684211	1.55789473684211	2.12569439712298e-19	-0.620620736491683	0.526	0.695	2.48940070847072e-15	Somata	5.31578947368421
Snx3	4.27368421052632	1.91578947368421	2.37535058974216e-19	-0.592588594897526	0.579	0.789	2.78177307564705e-15	Somata	6.18947368421053
Map1lc3b	2.22105263157895	4.70526315789474	2.52450538189952e-19	0.571680899487266	0.621	0.768	2.95644825274253e-15	Dendrites	6.92631578947368
Tbca	1.87368421052632	4.21052631578947	2.55255286985386e-19	0.595085967383731	0.695	0.653	2.98929466588585e-15	Dendrites	6.08421052631579
Kif5a	8.08421052631579	12.2736842105263	2.59393406912637e-19	0.379245644881492	0.789	0.874	3.03775618835389e-15	Constant	20.3578947368421
Nat8l	1.46315789473684	3.61052631578947	2.6246152537894e-19	0.626897795018745	0.474	0.6	3.07368692371276e-15	Dendrites	5.07368421052632
Kifap3	6.34736842105263	3.42105263157895	2.65567535527404e-19	-0.507964391484959	0.558	0.874	3.11006140856143e-15	Somata	9.76842105263158
Fdps-122886	3.51578947368421	1.4	2.69459492795275e-19	-0.632111289973576	0.505	0.821	3.15564012012546e-15	Somata	4.91578947368421
Ubr3	2.21052631578947	0.557894736842105	3.34698999249497e-19	-0.723099502843297	0.368	0.653	3.91965998021086e-15	Somata	2.76842105263158
Akap8l	1.78947368421053	0.263157894736842	3.58233257856587e-19	-0.792238083204176	0.232	0.526	4.19526968275849e-15	Somata	2.05263157894737
Exoc6b	0.621052631578947	2.30526315789474	3.84285679203441e-19	0.712440383494624	0.063	0.263	4.5003695891515e-15	Dendrites	2.92631578947368
Nf2	0.452631578947368	2.04210526315789	3.93683396638269e-19	0.739173002955227	0.095	0.284	4.61042625803077e-15	Dendrites	2.49473684210526
1500011B03Rik	2.10526315789474	0.494736842105263	4.11720633479461e-19	-0.731148298738559	0.337	0.589	4.82166033867797e-15	Somata	2.6
Polr1d	1.62105263157895	3.82105263157895	4.82783234320909e-19	0.609416287649477	0.379	0.568	5.65387445713217e-15	Dendrites	5.44210526315789
Macf1	4.09473684210526	1.81052631578947	4.99557807312376e-19	-0.594836248316382	0.484	0.768	5.85032148143523e-15	Somata	5.90526315789474
LOC100910827	5.53684210526316	9.06315789473684	5.35136771787128e-19	0.431426831117923	0.779	0.874	6.26698673439906e-15	Constant	14.6
Tmem256	1.47368421052632	3.6	5.4856661762867e-19	0.620347680951431	0.6	0.674	6.42426365904935e-15	Dendrites	5.07368421052632
Rps5	2.35789473684211	4.86315789473684	6.03140368785023e-19	0.55737413714244	0.632	0.705	7.0633768588414e-15	Dendrites	7.22105263157895
Slc22a17	6.25263157894737	3.37894736842105	6.4366830952008e-19	-0.504556010752395	0.589	0.874	7.53799957278966e-15	Somata	9.63157894736842
Gabra4	2.22105263157895	0.578947368421053	6.63991525522791e-19	-0.712949807856125	0.326	0.547	7.77600475539741e-15	Somata	2.8
Kit	2.45263157894737	0.726315789473684	6.74483383982275e-19	-0.693147180559945	0.347	0.516	7.89887490981642e-15	Somata	3.17894736842105
AABR07031768.1	1.87368421052632	0.105263157894737	8.04702665962412e-19	-0.955511445027437	0.011	0.316	9.42387292108581e-15	Somata	1.97894736842105
Ncor1	2.65263157894737	0.863157894736842	1.03902395330489e-18	-0.67317504737303	0.453	0.663	1.21680095171536e-14	Somata	3.51578947368421
Tpm3	1.2	3.16842105263158	1.06002296379865e-18	0.63907995928967	0.389	0.547	1.2413928929046e-14	Dendrites	4.36842105263158
Ap2s1	1.22105263157895	3.2	1.06518205732067e-18	0.637103283413797	0.621	0.642	1.24743470732823e-14	Dendrites	4.42105263157895
Smc3	1.71578947368421	0.231578947368421	1.17226441835327e-18	-0.790785650123861	0.2	0.558	1.37283886033351e-14	Somata	1.94736842105263
Dgkd	1.42105263157895	3.49473684210526	1.19031782367861e-18	0.618704704305429	0.432	0.589	1.39398120331002e-14	Dendrites	4.91578947368421
Tax1bp1	4.03157894736842	1.78947368421053	1.21399117572495e-18	-0.589880906505234	0.505	0.768	1.42170506589148e-14	Somata	5.82105263157895
Robo2	6.05263157894737	3.25263157894737	1.31578665706887e-18	-0.505862834423862	0.537	0.842	1.54091775409335e-14	Somata	9.30526315789474
Rps23	0.957894736842105	2.78947368421053	1.40292754493756e-18	0.660357357736954	0.579	0.537	1.64296844787638e-14	Dendrites	3.74736842105263
Ctr9	2.29473684210526	0.642105263157895	1.45768991377803e-18	-0.696347183290616	0.421	0.747	1.70710065802546e-14	Somata	2.93684210526316
Slc5a6	1.04210526315789	2.91578947368421	1.53742010392019e-18	0.651035695209819	0.347	0.463	1.80047268370094e-14	Dendrites	3.95789473684211
Ccdc47	1.75789473684211	0.284210526315789	1.56836015851641e-18	-0.76432345902784	0.284	0.589	1.83670658163856e-14	Somata	2.04210526315789
Tas2r143	1.75789473684211	0.284210526315789	1.5683601664359e-18	-0.76432345902784	0.053	0.463	1.83670659091308e-14	Somata	2.04210526315789
Lrrc7	2.73684210526316	0.926315789473684	1.57399612023991e-18	-0.662631636633995	0.337	0.568	1.84330685641296e-14	Somata	3.66315789473684
Lpl	1.94736842105263	0.421052631578947	1.59399826828008e-18	-0.72951482473082	0.032	0.253	1.8667313719828e-14	Somata	2.36842105263158
Fdx2	1.78947368421053	4.02105263157895	1.61300286510125e-18	0.587786664902119	0.495	0.663	1.88898765532008e-14	Dendrites	5.81052631578947
Mrps23	0.557894736842105	2.15789473684211	1.65907900549662e-18	0.706570200892086	0.126	0.368	1.9429474233371e-14	Dendrites	2.71578947368421
Fgf9	1.76842105263158	0.294736842105263	1.66713913176091e-18	-0.759969676805347	0.295	0.516	1.9523866372052e-14	Somata	2.06315789473684
Ndufa13	4.68421052631579	7.91578947368421	1.74801499235271e-18	0.450131555093734	0.832	0.884	2.04710035754426e-14	Constant	12.6
Rpn1	3.36842105263158	1.34736842105263	1.92814194247083e-18	-0.621106748770579	0.463	0.758	2.25804702882759e-14	Somata	4.71578947368421
Slc30a9	1.51578947368421	3.61052631578947	2.31840554587557e-18	0.605755358444935	0.516	0.547	2.71508473477487e-14	Dendrites	5.12631578947368
Cacna1e	1.70526315789474	0.126315789473684	3.33255229194789e-18	-0.876247250433314	0.011	0.305	3.90275198910018e-14	Somata	1.83157894736842
Snrpd2	1.54736842105263	3.6421052631579	3.48019667640607e-18	0.60010714929016	0.516	0.653	4.07565832773915e-14	Dendrites	5.18947368421053
Chchd1	2.22105263157895	4.6	3.78690593012636e-18	0.553058387389264	0.653	0.705	4.43484553477098e-14	Dendrites	6.82105263157895
Vgf	3.38947368421053	1.37894736842105	4.00980727997844e-18	-0.612551222526515	0.589	0.768	4.69588530558275e-14	Somata	4.76842105263158
Gabrg3	2.18947368421053	0.6	4.77918365859865e-18	-0.689852284663093	0.347	0.547	5.59690198258488e-14	Somata	2.78947368421053
Eps15	1.50526315789474	3.56842105263158	4.87232934924617e-18	0.60077386042893	0.411	0.568	5.70598490090219e-14	Dendrites	5.07368421052632
Polr2k	4.29473684210526	7.35789473684211	5.55037080369733e-18	0.456493291147396	0.674	0.768	6.50003924820995e-14	Constant	11.6526315789474
Elob	3.37894736842105	6.15789473684211	5.59452876097113e-18	0.491407537908889	0.8	0.895	6.55175263197329e-14	Constant	9.53684210526316
Cacna1b	1.66315789473684	0.242105263157895	5.87753904180079e-18	-0.762704864261855	0.179	0.474	6.8831859718529e-14	Somata	1.90526315789474
Tmod2	5.93684210526316	9.4421052631579	5.90567195730886e-18	0.408999572782366	0.611	0.895	6.9161324292044e-14	Constant	15.3789473684211
Ergic2	2.46315789473684	0.778947368421053	6.01950422616114e-18	-0.666159035842299	0.442	0.674	7.04944139925731e-14	Somata	3.2421052631579
LOC100362432	2.61052631578947	0.873684210526316	6.03912046160558e-18	-0.655946896873855	0.474	0.737	7.07241397258629e-14	Somata	3.48421052631579
Pik3c2a	1.82105263157895	0.368421052631579	6.603683577279e-18	-0.723452530055274	0.042	0.4	7.73357383735144e-14	Somata	2.18947368421053
Hsf2	1.62105263157895	0.168421052631579	6.6550907738901e-18	-0.807922695152373	0.042	0.453	7.7937768053027e-14	Somata	1.78947368421053
Dact3	0.568421052631579	2.12631578947368	7.19617182083268e-18	0.68978583285724	0.2	0.337	8.42743681937715e-14	Dendrites	2.69473684210526
Tspan3	8.76842105263158	5.41052631578947	7.44156863877593e-18	-0.421213465076304	0.632	0.863	8.71482103287049e-14	Constant	14.1789473684211
Uqcc2-148830	1.10526315789474	2.95789473684211	7.53683313170382e-18	0.631271776841858	0.516	0.589	8.82638528053835e-14	Dendrites	4.06315789473684
Hccs	0.463157894736842	1.9578947368421	8.03751983842066e-18	0.703880736203054	0.042	0.284	9.41273948277443e-14	Dendrites	2.42105263157895
Pcdh7	1.61052631578947	0.178947368421053	8.36346395544872e-18	-0.794929874869888	0.179	0.495	9.794452638226e-14	Somata	1.78947368421053
Fnbp4	1.68421052631579	0.273684210526316	8.44538707311447e-18	-0.745472999561685	0.168	0.484	9.89039280132436e-14	Somata	1.95789473684211
Slc24a2	2.63157894736842	0.894736842105263	8.53562416990829e-18	-0.650587566141149	0.347	0.537	9.9960694653796e-14	Somata	3.52631578947368
Tmcc2	0.505263157894737	2.02105263157895	8.65524995968441e-18	0.696637585499714	0.137	0.284	1.01361632277864e-13	Dendrites	2.52631578947368
Clasp2	3.12631578947368	5.8	9.07404027491771e-18	0.499537663992139	0.621	0.758	1.06266085659561e-13	Constant	8.92631578947368
Sept7	2.82105263157895	1.02105263157895	9.7662600165931e-18	-0.636907462237069	0.526	0.821	1.14372671054322e-13	Somata	3.84210526315789
Dazap2	0.757894736842105	2.41052631578947	1.09421154435036e-17	0.662749703375574	0.105	0.389	1.2814311395887e-13	Dendrites	3.16842105263158
Pgrmc1	2.29473684210526	0.684210526315789	1.10159580137062e-17	-0.671029375306326	0.411	0.663	1.29007884298513e-13	Somata	2.97894736842105
Srek1	1.94736842105263	0.463157894736842	1.10472944127554e-17	-0.700315670038558	0.316	0.558	1.29374864867778e-13	Somata	2.41052631578947
Tspyl4	10.6842105263158	6.96842105263158	1.18110983918111e-17	-0.382752040868931	0.705	0.958	1.383197732665e-13	Constant	17.6526315789474
Psma6	2.95789473684211	1.11578947368421	1.19947346827877e-17	-0.626284235330819	0.505	0.716	1.40470337870126e-13	Somata	4.07368421052632
Luc7l	2.24210526315789	0.652631578947368	1.20514409921689e-17	-0.673853977625266	0.358	0.653	1.4113442545929e-13	Somata	2.89473684210526
Ddt-Gstt3	3.45263157894737	6.22105263157895	1.21495234509102e-17	0.483505448679607	0.705	0.768	1.42283069133609e-13	Constant	9.67368421052632
Dnaja1	7.34736842105263	4.31578947368421	1.22129725880284e-17	-0.451264792359488	0.632	0.916	1.430261219784e-13	Constant	11.6631578947368
Chmp7	0.473684210526316	1.9578947368421	1.31798720741789e-17	0.696712246724441	0.063	0.326	1.54349481860709e-13	Dendrites	2.43157894736842
Disp2	2.30526315789474	0.694736842105263	1.32318246519342e-17	-0.66798862092379	0.421	0.779	1.54957898498801e-13	Somata	3
Sgip1	4.28421052631579	2.03157894736842	1.37625602719973e-17	-0.555639639555783	0.568	0.842	1.61173343345361e-13	Somata	6.31578947368421
Aak1	2.33684210526316	0.715789473684211	1.38369121519872e-17	-0.665151573070518	0.442	0.695	1.62044078211922e-13	Somata	3.05263157894737
Rplp1	0.4	1.84210526315789	1.42234378710824e-17	0.708072830776621	0.326	0.295	1.66570680908246e-13	Dendrites	2.24210526315789
Diras1	2.31578947368421	4.67368421052632	1.63985836553814e-17	0.537142932083364	0.611	0.695	1.92043813188172e-13	Dendrites	6.98947368421053
Txnl4a-RGD1560212	3.76842105263158	6.62105263157895	1.69625452774441e-17	0.468899266902682	0.642	0.789	1.98648367744148e-13	Constant	10.3894736842105
Ywhaq	2.29473684210526	0.694736842105263	1.82314358155041e-17	-0.66479882555569	0.474	0.726	2.13508344835369e-13	Somata	2.98947368421053
Rnf7	0.568421052631579	2.09473684210526	1.88677162900924e-17	0.679633461393222	0.158	0.337	2.20959825473272e-13	Dendrites	2.66315789473684
Sirt5	1.92631578947368	0.463157894736842	2.08856193331931e-17	-0.693147180559945	0.368	0.695	2.44591488011025e-13	Somata	2.38947368421053
Bdnf	2.81052631578947	1.03157894736842	2.13555904907659e-17	-0.628954022920886	0.053	0.274	2.50095320237359e-13	Somata	3.84210526315789
Ptov1	2.08421052631579	4.33684210526316	2.37608673991005e-17	0.548338394574116	0.558	0.726	2.78263518110866e-13	Dendrites	6.42105263157895
Chd2	2.05263157894737	0.547368421052632	2.47939653634401e-17	-0.679448336201783	0.284	0.526	2.90362128371247e-13	Somata	2.6
Dnm1l	9.33684210526316	5.91578947368421	2.57857485071418e-17	-0.401907289869855	0.684	0.916	3.01976900767137e-13	Constant	15.2526315789474
Serbp1	5.12631578947368	2.66315789473684	2.90801182044189e-17	-0.514267967956964	0.568	0.895	3.4055726429195e-13	Somata	7.78947368421053
Shc3	1.74736842105263	3.85263157894737	2.93060946253637e-17	0.568877635673955	0.463	0.526	3.43203674157634e-13	Dendrites	5.6
Cep104	0.6	2.12631578947368	3.28847652692935e-17	0.669851617956423	0.042	0.274	3.85113486068696e-13	Dendrites	2.72631578947368
Zfp638	1.58947368421053	3.62105263157895	3.32816318980802e-17	0.579167877142809	0.358	0.537	3.89761191158417e-13	Dendrites	5.21052631578947
Rps7	1.02105263157895	2.77894736842105	3.37501973888621e-17	0.625827016460497	0.568	0.611	3.95248561620965e-13	Dendrites	3.8
Dnpep	2.53684210526316	0.863157894736842	3.37914757091103e-17	-0.640961427389375	0.4	0.726	3.95731972029391e-13	Somata	3.4
Ubn2	1.74736842105263	0.357894736842105	3.66186814537646e-17	-0.704708002961021	0.179	0.474	4.28841378505037e-13	Somata	2.10526315789474
Polr3d	1.17894736842105	3.01052631578947	4.0849019821203e-17	0.610080581861332	0.274	0.537	4.78382871126108e-13	Dendrites	4.18947368421053
Phf20l1	1.6	0.115789473684211	4.0861715481736e-17	-0.84594924251591	0.084	0.463	4.78531550006611e-13	Somata	1.71578947368421
Kmt2a	1.78947368421053	0.389473684210526	4.25171017924417e-17	-0.696927903399852	0.326	0.6	4.97917779091284e-13	Somata	2.17894736842105
Rcn2	1.82105263157895	0.410526315789474	4.30887837784938e-17	-0.693147180559945	0.368	0.632	5.04612746829941e-13	Somata	2.23157894736842
Dzip1	2.49473684210526	4.87368421052632	5.09642095437471e-17	0.519223993464822	0.484	0.558	5.96841857966822e-13	Dendrites	7.36842105263158
Slc2a13	2.04210526315789	0.557894736842105	5.67352405856443e-17	-0.669214414348317	0.389	0.632	6.6442640249848e-13	Somata	2.6
Eif4a3	1.58947368421053	0.252631578947368	5.7762477563921e-17	-0.726208042820834	0.116	0.442	6.76456374751079e-13	Somata	1.84210526315789
Sprn	2.42105263157895	0.8	5.79217676644503e-17	-0.642161625827077	0.421	0.726	6.78321821118377e-13	Somata	3.22105263157895
LOC102549726-RT1-CE14	0.768421052631579	2.36842105263158	6.43958092361972e-17	0.644357016390513	0.432	0.463	7.54139321965106e-13	Dendrites	3.13684210526316
Pik3r1	1.69473684210526	0.336842105263158	6.96652795487247e-17	-0.700990358020971	0.305	0.579	8.15850088795115e-13	Somata	2.03157894736842
Hspd1	1.8	3.89473684210526	7.00546713989843e-17	0.558541096805657	0.6	0.789	8.20410256753505e-13	Dendrites	5.69473684210526
Upf3b	1.96842105263158	0.515789473684211	7.10914560065639e-17	-0.672093771362113	0.305	0.537	8.3255204129287e-13	Somata	2.48421052631579
Elovl5	1.62105263157895	0.284210526315789	7.116462680006e-17	-0.713431851731451	0.284	0.568	8.33408944455503e-13	Somata	1.90526315789474
Pld3	4.18947368421053	2.01052631578947	7.3854678756923e-17	-0.544517363222838	0.526	0.8	8.64912142922325e-13	Somata	6.2
Abr	1.68421052631579	3.72631578947368	7.67190251976791e-17	0.565759342583828	0.484	0.611	8.9845650409002e-13	Dendrites	5.41052631578947
Ost4	2.09473684210526	4.30526315789474	7.73633992727661e-17	0.538996500732687	0.653	0.747	9.06002768883364e-13	Dendrites	6.4
Trappc8-B4galt6-Mapre2	1.86315789473684	3.97894736842105	8.03646720074084e-17	0.553293322195936	0.484	0.642	9.4115067387876e-13	Dendrites	5.84210526315789
Panx2	0.452631578947368	1.86315789473684	8.61731851471664e-17	0.678548381138793	0.2	0.274	1.00917417125847e-12	Dendrites	2.31578947368421
Gdi2	2.21052631578947	0.673684210526316	8.65595063453764e-17	-0.65140757438718	0.421	0.653	1.0136983788107e-12	Somata	2.88421052631579
Herpud1	1.64210526315789	0.0947368421052632	8.70590903423762e-17	-0.881062039990411	0.042	0.411	1.01954900699957e-12	Somata	1.73684210526316
Trak2	1.10526315789474	2.87368421052632	8.73590850584211e-17	0.609765571620894	0.484	0.484	1.02306224511917e-12	Dendrites	3.97894736842105
Lmo4	4.03157894736842	1.90526315789474	9.58297708979472e-17	-0.549209866774306	0.568	0.726	1.12226244698586e-12	Somata	5.93684210526316
Rpn2	2.18947368421053	0.663157894736842	9.93594877250205e-17	-0.651137772482402	0.432	0.653	1.16359896074772e-12	Somata	2.85263157894737
Sod2	5.73684210526316	3.15789473684211	1.00341101484486e-16	-0.482582411452596	0.6	0.863	1.17509463948482e-12	Constant	8.89473684210526
Trrap	1.87368421052632	0.463157894736842	1.03065404357069e-16	-0.674997862054268	0.347	0.6	1.20699895042564e-12	Somata	2.33684210526316
Grm4-Mtch1	3.87368421052632	6.67368421052632	1.03637567991789e-16	0.453946677922424	0.747	0.863	1.21369955875184e-12	Constant	10.5473684210526
Nsa2	1.49473684210526	3.44210526315789	1.04297491661325e-16	0.576945172900881	0.526	0.642	1.22142792484577e-12	Dendrites	4.93684210526316
Tet2	1.54736842105263	0.115789473684211	1.09723395508771e-16	-0.825498632044619	0.021	0.4	1.28497068480322e-12	Somata	1.66315789473684
Rsrc2	1.82105263157895	0.431578947368421	1.14500852029152e-16	-0.678332094774805	0.347	0.653	1.3409194781134e-12	Somata	2.25263157894737
Ddx27	1.50526315789474	0.189473684210526	1.164604972061e-16	-0.744882854959134	0.189	0.526	1.36386888278064e-12	Somata	1.69473684210526
Fam20b	0.747368421052632	2.31578947368421	1.17278585630683e-16	0.64058485046909	0.263	0.442	1.37344951632093e-12	Dendrites	3.06315789473684
Mlf2	1.65263157894737	3.66315789473684	1.24108489061263e-16	0.564140682533712	0.537	0.768	1.45343451539645e-12	Dendrites	5.31578947368421
Tmem80	0.715789473684211	2.26315789473684	1.29756872743405e-16	0.64282209667243	0.032	0.316	1.51958273669802e-12	Dendrites	2.97894736842105
Psme4	2.09473684210526	0.610526315789474	1.43178984566977e-16	-0.653141845946246	0.368	0.611	1.67676908826387e-12	Somata	2.70526315789474
Hmgcr	2.73684210526316	1.03157894736842	1.84830237296292e-16	-0.60942760057053	0.495	0.779	2.16454690897688e-12	Somata	3.76842105263158
Mydgf	2.28421052631579	0.736842105263158	1.85588757518365e-16	-0.637057713908902	0.432	0.726	2.17342993929757e-12	Somata	3.02105263157895
Epc1	0.515789473684211	1.93684210526316	1.86418356704503e-16	0.661398482245365	0.063	0.316	2.18314537536643e-12	Dendrites	2.45263157894737
Opcml-236228	2.83157894736842	1.09473684210526	1.86957486469516e-16	-0.603849042912248	0.463	0.684	2.1894591240445e-12	Somata	3.92631578947368
Rgs2	8.13684210526316	5.04210526315789	1.86957589515152e-16	-0.413562318340784	0.579	0.747	2.18946033081195e-12	Constant	13.1789473684211
Mapk8	2.16842105263158	0.663157894736842	1.88655519923876e-16	-0.644515231721909	0.358	0.621	2.20934479382851e-12	Somata	2.83157894736842
Ninj1	0.610526315789474	2.08421052631579	1.97460322807041e-16	0.649734687624632	0.084	0.337	2.31245784039325e-12	Dendrites	2.69473684210526
Cpsf6	1.88421052631579	0.484210526315789	2.04142466643933e-16	-0.664368216009902	0.316	0.621	2.3907124268671e-12	Somata	2.36842105263158
Sept6	2.23157894736842	0.705263157894737	2.0531597342475e-16	-0.639251412354813	0.432	0.705	2.40445536477724e-12	Somata	2.93684210526316
Eif2ak1	1.58947368421053	0.0947368421052632	2.05583763804056e-16	-0.86094063679099	0.074	0.4	2.4075914579093e-12	Somata	1.68421052631579
Arglu1	2.11578947368421	0.631578947368421	2.06947164412693e-16	-0.646934337404814	0.347	0.547	2.42355824243705e-12	Somata	2.74736842105263
Itsn2	1.47368421052632	0.178947368421053	2.22778780047032e-16	-0.741086642849064	0.126	0.516	2.60896229313079e-12	Somata	1.65263157894737
Zc3h11a	1.62105263157895	0.315789473684211	2.47411611620351e-16	-0.689139159162406	0.147	0.484	2.89743738368593e-12	Somata	1.93684210526316
Tuba1a	9.16842105263158	13.1578947368421	2.72624083076993e-16	0.330985457823421	0.979	0.916	3.19270063691466e-12	Constant	22.3263157894737
Ntm	3.08421052631579	1.27368421052632	2.74546989768884e-16	-0.585726931939109	0.453	0.621	3.2152197971834e-12	Somata	4.35789473684211
Efr3b	1.46315789473684	0.178947368421053	2.88486865548704e-16	-0.736822244062607	0.032	0.347	3.37846968244087e-12	Somata	1.64210526315789
Zcchc9	1.6	0.305263157894737	2.95524802670122e-16	-0.68910677102294	0.295	0.579	3.4608909640698e-12	Somata	1.90526315789474
Fbxo34	1.56842105263158	0.284210526315789	3.17544086740059e-16	-0.693147180559945	0.147	0.453	3.71875879981283e-12	Somata	1.85263157894737
Ddost	1.73684210526316	0.4	3.3357175213072e-16	-0.670332502793774	0.358	0.674	3.90645878920286e-12	Somata	2.13684210526316
Plaa	1.73684210526316	0.4	3.33571767727326e-16	-0.670332502793774	0.337	0.526	3.90645897185472e-12	Somata	2.13684210526316
Ttc3	23.5157894736842	18.1052631578947	3.60907572454819e-16	-0.24935352318539	0.926	1	4.22658858101839e-12	Constant	41.6210526315789
Fer	1.48421052631579	0.221052631578947	3.9172027278886e-16	-0.710241613919245	0.168	0.442	4.58743611463034e-12	Somata	1.70526315789474
Tmub2	0.631578947368421	2.09473684210526	3.93283847205171e-16	0.640154650419435	0.063	0.337	4.60574713461975e-12	Dendrites	2.72631578947369
Wtap	1.74736842105263	0.410526315789474	3.96419639145395e-16	-0.666680607371782	0.316	0.547	4.64247039403172e-12	Somata	2.15789473684211
Acap2	1.49473684210526	0.231578947368421	3.99098193615491e-16	-0.705886206337375	0.189	0.505	4.67383894543101e-12	Somata	1.72631578947368
Qser1	0.6	2.0421052631579	4.30717548424102e-16	0.642546167266156	0.032	0.274	5.04413320959466e-12	Dendrites	2.6421052631579
Bclaf1-000175	2.07368421052632	0.621052631578947	4.51320512725795e-16	-0.639801199854652	0.358	0.579	5.28541452453179e-12	Somata	2.69473684210526
Plxdc2	3.29473684210526	1.43157894736842	4.81267980854702e-16	-0.568849463882368	0.463	0.684	5.63612932378942e-12	Somata	4.72631578947368
Clstn2	3.65263157894737	1.68421052631579	5.44442808463814e-16	-0.550046336919272	0.505	0.695	6.37596972991973e-12	Somata	5.33684210526316
Lrrfip1	3.30526315789474	1.44210526315789	5.47727421564116e-16	-0.566977784376492	0.463	0.726	6.41443583393737e-12	Somata	4.74736842105263
Brinp1	3.07368421052632	1.28421052631579	5.69530528122093e-16	-0.578527339489322	0.432	0.663	6.66977201483783e-12	Somata	4.35789473684211
Cntnap4	2.44210526315789	0.863157894736842	5.71754184674193e-16	-0.613810438323424	0.495	0.642	6.69581325671947e-12	Somata	3.30526315789474
Ccdc107	1.56842105263158	3.48421052631579	5.9350564294448e-16	0.557271120976169	0.389	0.547	6.9505445845228e-12	Dendrites	5.05263157894737
Cdk16	0.336842105263158	1.62105263157895	6.08955871344927e-16	0.673265810006116	0.116	0.253	7.13148220932044e-12	Dendrites	1.95789473684211
Gps1	2.17894736842105	0.694736842105263	6.15371574112615e-16	-0.629022652390407	0.411	0.695	7.20661650443283e-12	Somata	2.87368421052632
Ddx24	5.43157894736842	2.98947368421053	6.38015581195794e-16	-0.477560754089169	0.516	0.842	7.47180047138395e-12	Constant	8.42105263157895
Pdcd10	1.89473684210526	0.515789473684211	6.75085423524176e-16	-0.64695779809057	0.347	0.579	7.90592539489162e-12	Somata	2.41052631578947
Myo5a	5.91578947368421	9.1578947368421	6.76145945189102e-16	0.384444082854375	0.779	0.853	7.91834516410958e-12	Constant	15.0736842105263
Trip11	1.52631578947368	0.273684210526316	7.04771119908205e-16	-0.68484837774525	0.253	0.589	8.25357458524499e-12	Somata	1.8
Khdrbs2	1	2.64210526315789	7.28689177775163e-16	0.599414702897238	0.032	0.253	8.53367896092494e-12	Dendrites	3.64210526315789
Ppme1	2.10526315789474	0.652631578947368	7.80523247504451e-16	-0.630729550991512	0.389	0.663	9.14070775152462e-12	Somata	2.7578947368421
Rab3a	12.2210526315789	8.4421052631579	7.82749850668535e-16	-0.336631484969348	0.821	0.947	9.16678350117921e-12	Constant	20.6631578947368
Fkbp8	1.37894736842105	3.2	7.96373121482653e-16	0.568426417617578	0.526	0.726	9.32632562568335e-12	Dendrites	4.57894736842105
Aktip	0.905263157894737	2.49473684210526	8.10416504626219e-16	0.606637937650663	0.274	0.411	9.49078768567766e-12	Dendrites	3.4
AABR07034328.1	1.50526315789474	0.263157894736842	8.62970104445882e-16	-0.684778930889429	0.116	0.453	1.01062428931657e-11	Somata	1.76842105263158
Fabp5	10.8947368421053	15.1157894736842	9.66855468163679e-16	0.303703483951297	0.789	0.853	1.13228443876648e-11	Constant	26.0105263157895
Zbtb47	1.06315789473684	2.72631578947368	9.95530823384284e-16	0.591182253903257	0.389	0.505	1.16586614726533e-11	Dendrites	3.78947368421053
Nfyc	0.505263157894737	1.86315789473684	1.0678226353378e-15	0.64295743603609	0.042	0.305	1.2505270882441e-11	Dendrites	2.36842105263158
Epha7	1.74736842105263	0.431578947368421	1.06980516671997e-15	-0.651865521586642	0.211	0.463	1.25284883074575e-11	Somata	2.17894736842105
Ski	1.2	2.92631578947368	1.09939784017726e-15	0.579244167679004	0.379	0.526	1.28750481063159e-11	Dendrites	4.12631578947368
Fbxo44-Fbxo6	0.789473684210526	2.30526315789474	1.1518118860933e-15	0.613594548857992	0.379	0.495	1.34888689980386e-11	Dendrites	3.09473684210526
Rnf4	1.44210526315789	0.221052631578947	1.21496186834161e-15	-0.693147180559945	0.179	0.537	1.42284184401486e-11	Somata	1.66315789473684
Psmb2	2.96842105263158	1.23157894736842	1.24568171361408e-15	-0.575658912775998	0.421	0.716	1.45881785481345e-11	Somata	4.2
Dhx57	1.44210526315789	0.105263157894737	1.34451403876128e-15	-0.792777021508787	0.063	0.432	1.57456039079334e-11	Somata	1.54736842105263
Dock4	2.02105263157895	0.610526315789474	1.35726807836378e-15	-0.629044294367185	0.147	0.389	1.58949664657182e-11	Somata	2.63157894736842
Fsd1	0.8	2.31578947368421	1.36649940789773e-15	0.610909082322973	0.232	0.484	1.60030745658903e-11	Dendrites	3.11578947368421
Dnajb9	1.4	0.178947368421053	1.38593875237724e-15	-0.710846757659346	0.105	0.453	1.62307287290899e-11	Somata	1.57894736842105
Tmx1	2.97894736842105	1.24210526315789	1.43118125865948e-15	-0.573602029910162	0.442	0.726	1.67605637201612e-11	Somata	4.22105263157895
Coa3	1.62105263157895	3.52631578947368	1.43188196599921e-15	0.546332312222901	0.505	0.642	1.67687697038167e-11	Dendrites	5.14736842105263
Ahcyl1	2.37894736842105	0.842105263157895	1.43194483685384e-15	-0.606655149206502	0.411	0.663	1.67695059843954e-11	Somata	3.22105263157895
Atp2b3	2.41052631578947	0.863157894736842	1.46046197222234e-15	-0.6045937832185	0.389	0.632	1.71034701566958e-11	Somata	3.27368421052632
Aamp	2.88421052631579	1.17894736842105	1.50063684994516e-15	-0.578077850775158	0.526	0.811	1.75739581497078e-11	Somata	4.06315789473684
Rspry1	0.715789473684211	2.17894736842105	1.66082961396092e-15	0.616676816568107	0.126	0.379	1.94499756090963e-11	Dendrites	2.89473684210526
Srpk1	1.63157894736842	0.368421052631579	1.84282182746899e-15	-0.653926467406664	0.316	0.547	2.15812864214893e-11	Somata	2
Cstb	3.95789473684211	6.64210526315789	1.91567030700727e-15	0.432691920808378	0.684	0.811	2.24344149653622e-11	Constant	10.6
Ppip5k2	4.42105263157895	2.27368421052632	1.98968920479756e-15	-0.504373988484502	0.526	0.789	2.33012502773842e-11	Somata	6.69473684210526
Klf12	1.90526315789474	0.547368421052632	2.24212964560908e-15	-0.629968278938414	0.316	0.516	2.62575802797279e-11	Somata	2.45263157894737
Nedd4	7.41052631578947	4.56842105263158	2.25904090856979e-15	-0.412372513907975	0.589	0.884	2.64556280802608e-11	Constant	11.9789473684211
Uchl1	14.4736842105263	10.4	2.27920303406618e-15	-0.305527432771791	0.884	0.968	2.6691746731949e-11	Constant	24.8736842105263
Oxa1l	0.568421052631579	1.93684210526316	2.35239591803683e-15	0.627265475875906	0.158	0.337	2.75489085961293e-11	Dendrites	2.50526315789474
G3bp1	1.44210526315789	0.242105263157895	2.39176207836184e-15	-0.676052747200645	0.221	0.547	2.80099256996955e-11	Somata	1.68421052631579
Tmx4	3.75789473684211	1.8	2.47807345085816e-15	-0.530185871050532	0.558	0.821	2.90207181829999e-11	Somata	5.55789473684211
Car2	1.55789473684211	0.326315789473684	2.48859636784728e-15	-0.65677953638907	0.179	0.484	2.91439520638594e-11	Somata	1.88421052631579
Vof16-Lnc215	1.69473684210526	0.0631578947368421	2.5354346729409e-15	-0.930056927638303	0.011	0.337	2.96924754548109e-11	Somata	1.7578947368421
Jpt1	5.72631578947368	3.26315789473684	2.72791304761214e-15	-0.456017387270996	0.611	0.874	3.19465897005858e-11	Constant	8.98947368421053
Ogt	1.71578947368421	0.431578947368421	2.79771760050362e-15	-0.640304699185565	0.284	0.495	3.27640708194979e-11	Somata	2.14736842105263
Ckap5	2.67368421052632	1.05263157894737	2.8797765621984e-15	-0.58207236363868	0.453	0.684	3.37250633199054e-11	Somata	3.72631578947368
Dhx36	2.67368421052632	1.05263157894737	2.87977683406286e-15	-0.58207236363868	0.421	0.695	3.37250665037101e-11	Somata	3.72631578947368
B4galnt4	1.37894736842105	0.115789473684211	2.98262064062269e-15	-0.757095905160219	0.074	0.411	3.49294703223323e-11	Somata	1.49473684210526
Ifi27	1.43157894736842	0.0947368421052632	3.03581245802638e-15	-0.798026811380421	0.021	0.337	3.55523996959469e-11	Somata	1.52631578947368
Slc4a1ap	1.66315789473684	0.4	3.0962590731668e-15	-0.643040360505766	0.274	0.537	3.62602900058564e-11	Somata	2.06315789473684
Rab3gap1	1.47368421052632	0.273684210526316	3.18218956908828e-15	-0.663794968547418	0.211	0.516	3.72666220435929e-11	Somata	1.74736842105263
Mtmr7	1.47368421052632	0.273684210526316	3.18218961355232e-15	-0.663794968547418	0.242	0.568	3.72666225643113e-11	Somata	1.74736842105263
Dock7	1.92631578947368	0.568421052631579	3.24513927904732e-15	-0.623674807745178	0.305	0.547	3.80038260969232e-11	Somata	2.49473684210526
Dennd5a	1.55789473684211	3.4	3.76511336296354e-15	0.542419989184208	0.432	0.484	4.40932425936661e-11	Dendrites	4.95789473684211
Fgf14	1.36842105263158	0.189473684210526	3.787898149613e-15	-0.68871258349208	0.042	0.432	4.43600752301179e-11	Somata	1.55789473684211
Ndufa6	7.23157894736842	10.6631578947368	3.92824807115396e-15	0.348457126761919	0.842	0.895	4.6003713161284e-11	Constant	17.8947368421053
Tafa2	1.42105263157895	0.242105263157895	4.3116641429117e-15	-0.66739468445753	0.021	0.368	5.0493898777639e-11	Somata	1.66315789473684
Slc25a27	1.36842105263158	0.2	4.88260064102277e-15	-0.679901953809925	0.074	0.442	5.71801361070177e-11	Somata	1.56842105263158
Rpl27a-002131	0.726315789473684	2.15789473684211	5.12680728594089e-15	0.603916046832003	0.6	0.526	6.00400401256538e-11	Dendrites	2.88421052631579
Cep170b	1.92631578947368	3.90526315789474	5.13642620892261e-15	0.516564520435009	0.495	0.653	6.01526873326927e-11	Dendrites	5.83157894736842
Ptprd	1.36842105263158	0.105263157894737	5.45135507430866e-15	-0.762140052046897	0.084	0.411	6.38408192752288e-11	Somata	1.47368421052632
Sptbn1	10.3368421052632	14.3368421052632	5.54266836131925e-15	0.302200129038816	0.853	0.905	6.49101891794097e-11	Constant	24.6736842105263
Sec61g	1.8	3.72631578947368	5.57246202982576e-15	0.523526578960555	0.705	0.758	6.52591028312894e-11	Dendrites	5.52631578947368
Sh2d5	0.873684210526316	2.37894736842105	5.97023002790665e-15	0.589657572837931	0.042	0.295	6.99173638568148e-11	Dendrites	3.25263157894737
Mrpl23	0.863157894736842	2.35789473684211	6.92596037084829e-15	0.589041370211015	0.326	0.432	8.11099219030044e-11	Dendrites	3.22105263157895
Emg1	0.726315789473684	2.14736842105263	7.03647743402615e-15	0.600577145566488	0.147	0.421	8.24041872298803e-11	Dendrites	2.87368421052632
Zfp771	0.947368421052632	2.48421052631579	7.17494601248693e-15	0.581762550298738	0.453	0.516	8.40257927522345e-11	Dendrites	3.43157894736842
Commd6	1.14736842105263	2.77894736842105	7.86268933726339e-15	0.565202394644063	0.326	0.537	9.20799548286915e-11	Dendrites	3.92631578947368
Fam207a	0.863157894736842	2.34736842105263	9.44547307991369e-15	0.585901650206348	0.042	0.379	1.10615935238869e-10	Dendrites	3.21052631578947
Ankrd10	1.30526315789474	0.147368421052632	1.02318397340013e-14	-0.697723847587357	0.147	0.484	1.19825075124889e-10	Somata	1.45263157894737
Hsph1	3.13684210526316	1.4	1.0238113704933e-14	-0.544463982914821	0.442	0.747	1.1989854959847e-10	Somata	4.53684210526316
Tmem9	0.873684210526316	2.3578947368421	1.1092725219076e-14	0.583407552492759	0.053	0.4	1.29906905040599e-10	Dendrites	3.23157894736842
Rab7b	0.621052631578947	1.96842105263158	1.11460979164335e-14	0.604954468524484	0.095	0.379	1.30531952699353e-10	Dendrites	2.58947368421053
Csdc2	0.757894736842105	2.17894736842105	1.17673972204582e-14	0.592433204958115	0.147	0.389	1.37807988848786e-10	Dendrites	2.93684210526316
Emc3	1.31578947368421	0.178947368421053	1.18247044757647e-14	-0.675128675057267	0.179	0.505	1.38479114115681e-10	Somata	1.49473684210526
Tmem229b	1.29473684210526	2.97894736842105	1.20499776065718e-14	0.550399132830499	0.442	0.547	1.41117287750562e-10	Dendrites	4.27368421052632
Adar	1.53684210526316	0.347368421052632	1.20799505207159e-14	-0.632766669571038	0.305	0.632	1.41468300548104e-10	Somata	1.88421052631579
Fos	1.68421052631579	0.442105263157895	1.21519644691302e-14	-0.621282619330301	0.105	0.453	1.42311655897983e-10	Somata	2.12631578947368
Calm2-207032	17.4105263157895	13.0315789473684	1.27186856847316e-14	-0.271612154839894	0.842	0.947	1.48948528053892e-10	Constant	30.4421052631579
Gripap1	2.09473684210526	0.705263157894737	1.28613667334925e-14	-0.595983432106297	0.389	0.642	1.50619465815931e-10	Somata	2.8
Ralyl	1.01052631578947	2.55789473684211	1.3179358789233e-14	0.570772467436389	0.337	0.453	1.54343470780708e-10	Dendrites	3.56842105263158
Mindy2	1.72631578947368	3.58947368421053	1.32647828165765e-14	0.520814181649496	0.453	0.547	1.55343871564928e-10	Dendrites	5.31578947368421
Rnf115	0.747368421052632	2.15789473684211	1.36029780028135e-14	0.591794686299658	0.074	0.368	1.59304475390949e-10	Dendrites	2.90526315789474
Pbrm1	1.45263157894737	0.294736842105263	1.40907749796674e-14	-0.638854098193283	0.274	0.547	1.65017065786885e-10	Somata	1.74736842105263
Prpf40a	1.42105263157895	0.273684210526316	1.46021653803508e-14	-0.642288763326454	0.189	0.495	1.71005958769288e-10	Somata	1.69473684210526
Xkr4	5.71578947368421	3.31578947368421	1.48930366648515e-14	-0.442181123646436	0.589	0.789	1.74412352382076e-10	Constant	9.03157894736842
Ep400	1.31578947368421	0.105263157894737	1.52344043484059e-14	-0.739667196194838	0.053	0.411	1.78410109324182e-10	Somata	1.42105263157895
Vstm2a	3.49473684210526	1.66315789473684	1.55652035589873e-14	-0.523394524501104	0.432	0.653	1.822840988793e-10	Somata	5.15789473684211
Eif4a2	3.75789473684211	1.85263157894737	1.6041881200938e-14	-0.51156335895253	0.547	0.842	1.87866470744185e-10	Somata	5.61052631578947
Mocs2	0.757894736842105	2.16842105263158	1.61171582709388e-14	0.589116452332121	0.116	0.379	1.88748040510965e-10	Dendrites	2.92631578947368
Ccdc186	2.16842105263158	0.757894736842105	1.61171585643459e-14	-0.589116452332121	0.379	0.642	1.88748043947055e-10	Somata	2.92631578947368
Aldoa	12.5368421052632	8.87368421052632	1.61664810811331e-14	-0.31554195579134	0.853	0.968	1.8932565994115e-10	Constant	21.4105263157895
Nfxl1	1.44210526315789	0.0736842105263158	1.65396453137829e-14	-0.821764558382039	0.021	0.358	1.93695786269712e-10	Somata	1.51578947368421
Tubb3	5.02105263157895	2.78947368421053	1.69537790620583e-14	-0.463034959929642	0.568	0.8	1.98545706595765e-10	Constant	7.81052631578947
Cabp4	1.53684210526316	0.0631578947368421	1.82301576447271e-14	-0.869676416649396	0.063	0.453	2.13493376177399e-10	Somata	1.6
Washc2c	1.62105263157895	0.410526315789474	1.83915634972454e-14	-0.619613096513796	0.316	0.547	2.1538360011624e-10	Somata	2.03157894736842
Epm2aip1	2.6	4.75789473684211	2.2220537255917e-14	0.469638065359376	0.526	0.705	2.60224711804044e-10	Constant	7.35789473684211
Trappc4	1.11578947368421	2.69473684210526	2.27387323559955e-14	0.55748131540679	0.284	0.589	2.66293294621063e-10	Dendrites	3.81052631578947
Atp6v1g2-RT1-CE14	4.67368421052632	7.42105263157895	2.31759214560241e-14	0.39489615675893	0.579	0.842	2.71413216171498e-10	Constant	12.0947368421053
Mpp6	1.49473684210526	0.336842105263158	2.64140458693689e-14	-0.62387305467654	0.179	0.463	3.0933489117618e-10	Somata	1.83157894736842
Snx4	1.26315789473684	0.126315789473684	2.84489445101987e-14	-0.697809193665757	0.063	0.379	3.33165589158937e-10	Somata	1.38947368421053
Ctnnbip1	0.547368421052632	1.82105263157895	2.94467873695e-14	0.60055439373212	0.147	0.337	3.44851326884215e-10	Dendrites	2.36842105263158
Ndufs5	1.27368421052632	2.91578947368421	2.95059208819446e-14	0.543615446588982	0.632	0.642	3.45543839448453e-10	Dendrites	4.18947368421053
Rpl22l1	1.86315789473684	3.74736842105263	3.01156150728384e-14	0.505665273206681	0.621	0.684	3.5268396811801e-10	Dendrites	5.61052631578947
2210016L21Rik	8.08421052631579	5.22105263157895	3.19905218036187e-14	-0.378598673677329	0.747	0.916	3.74641000842179e-10	Constant	13.3052631578947
Tomm40	1.88421052631579	0.589473684210526	3.21475432394281e-14	-0.595848269573146	0.389	0.674	3.76479878876943e-10	Somata	2.47368421052632
Dnajc13	1.26315789473684	0.115789473684211	3.3157905270937e-14	-0.707198934015596	0.042	0.4	3.88312228627944e-10	Somata	1.37894736842105
Rbis	1.33684210526316	3	3.55920878534312e-14	0.537493870848152	0.505	0.6	4.16818940851533e-10	Dendrites	4.33684210526316
Zcrb1	3.28421052631579	1.53684210526316	3.63643098082723e-14	-0.52401625195194	0.495	0.716	4.25862432164676e-10	Somata	4.82105263157895
AABR07059041.1	1.26315789473684	0.168421052631579	3.71254697686633e-14	-0.661107826815329	0.021	0.379	4.34776376460815e-10	Somata	1.43157894736842
Adam22	2.28421052631579	0.852631578947368	3.78154819949673e-14	-0.572519192771331	0.421	0.705	4.42857109643063e-10	Somata	3.13684210526316
Upf2	0.694736842105263	2.04210526315789	3.83834479825683e-14	0.585022323127969	0.221	0.368	4.49508559323857e-10	Dendrites	2.73684210526316
Tcerg1	2.37894736842105	0.91578947368421	3.84428002828987e-14	-0.567434436053221	0.411	0.642	4.50203634113027e-10	Somata	3.29473684210526
Rnaseh2a	0.715789473684211	2.07368421052632	3.94507502643224e-14	0.583003601461519	0.147	0.347	4.6200773634548e-10	Dendrites	2.78947368421053
Nsf	5.32631578947368	3.05263157894737	4.09449105650178e-14	-0.445351600247423	0.558	0.874	4.79505847626924e-10	Constant	8.37894736842105
Nucb1	1.4	0.284210526315789	4.22169451357281e-14	-0.625324584221184	0.284	0.558	4.94402644484511e-10	Somata	1.68421052631579
Acsl3	2.45263157894737	0.968421052631579	4.46090783061065e-14	-0.561904991529557	0.4	0.632	5.22416916042813e-10	Somata	3.42105263157895
Spns1	1.25263157894737	0.168421052631579	4.86389301715319e-14	-0.656445813709517	0.168	0.558	5.6961051123881e-10	Somata	1.42105263157895
Pdia3	1.47368421052632	0.336842105263158	4.98143478234742e-14	-0.615398427685568	0.305	0.558	5.83375827360706e-10	Somata	1.81052631578947
Dctn6	2.03157894736842	3.95789473684211	5.01940315281503e-14	0.491897613880472	0.484	0.6	5.87822303226168e-10	Constant	5.98947368421053
Mrps14	1.51578947368421	3.24210526315789	5.02729317036626e-14	0.522473010015172	0.463	0.6	5.88746303181592e-10	Dendrites	4.7578947368421
Pigp	0.6	1.88421052631579	5.30397508951499e-14	0.589247585541794	0.126	0.347	6.211485227331e-10	Dendrites	2.48421052631579
Dnajc8	2.36842105263158	4.41052631578947	5.35731573876999e-14	0.473902269661393	0.505	0.695	6.27395246167354e-10	Constant	6.77894736842105
Psmc3	2.86315789473684	1.25263157894737	5.41385876861721e-14	-0.539385833032719	0.526	0.832	6.34017000392762e-10	Somata	4.11578947368421
Gpatch8	1.52631578947368	3.25263157894737	5.63342225691141e-14	0.520775954619159	0.316	0.537	6.59730080506895e-10	Dendrites	4.77894736842105
Csnk1g3	0.663157894736842	1.97894736842105	5.90132414288886e-14	0.582851864616271	0.105	0.421	6.91104070373714e-10	Dendrites	2.64210526315789
Cap1	2.50526315789474	1.01052631578947	5.94429639304047e-14	-0.555869061933814	0.495	0.737	6.9613655058897e-10	Somata	3.51578947368421
Ist1	1.63157894736842	0.442105263157895	6.0875521839587e-14	-0.601479992034122	0.295	0.558	7.12913236263403e-10	Somata	2.07368421052632
Ube2d2	1.43157894736842	0.315789473684211	6.71732230227217e-14	-0.614103973219492	0.295	0.6	7.86665614819094e-10	Somata	1.74736842105263
Rer1	1.81052631578947	0.557894736842105	6.72605666797311e-14	-0.590036384636135	0.389	0.621	7.87688496386331e-10	Somata	2.36842105263158
Mras	0.936842105263158	2.38947368421053	7.06703481762806e-14	0.559615787935423	0.158	0.368	8.27620447492423e-10	Dendrites	3.32631578947368
Safb2	1.22105263157895	0.147368421052632	7.79696194760112e-14	-0.660510251246923	0.147	0.495	9.13102213683567e-10	Somata	1.36842105263158
Ate1	2.17894736842105	0.8	7.97811019040106e-14	-0.56876346087221	0.347	0.579	9.34316484397868e-10	Somata	2.97894736842105
Tnik	1.25263157894737	0.189473684210526	8.12101761729986e-14	-0.638588196309511	0.032	0.379	9.51052373161986e-10	Somata	1.44210526315789
Ntrk2	5.96842105263158	3.57894736842105	8.9260878521765e-14	-0.419919524848324	0.558	0.874	1.04533414836839e-09	Constant	9.54736842105263
Yars	3.11578947368421	1.44210526315789	8.96491237408803e-14	-0.521970188319056	0.474	0.747	1.04988088812945e-09	Somata	4.5578947368421
Otub1	2.18947368421053	4.14736842105263	9.09562623551973e-14	0.478629683965503	0.568	0.716	1.06518878844172e-09	Constant	6.33684210526316
Riok3	2.15789473684211	0.789473684210526	9.25690870812102e-14	-0.567984037605939	0.305	0.547	1.08407657880805e-09	Somata	2.94736842105263
Tp53inp1	0.273684210526316	1.35789473684211	9.27970026787831e-14	0.615855506258299	0.274	0.137	1.08674569837123e-09	Dendrites	1.63157894736842
Srsf6	1.35789473684211	0.273684210526316	9.27970059773477e-14	-0.615855506258299	0.137	0.484	1.08674573700072e-09	Somata	1.63157894736842
Arid5b	1.22105263157895	0.105263157894737	1.03129019905155e-13	-0.697897783318543	0.053	0.421	1.20774395210928e-09	Somata	1.32631578947368
Akap17b	1.22105263157895	0.105263157894737	1.03129020039975e-13	-0.697897783318543	0.053	0.453	1.20774395368815e-09	Somata	1.32631578947368
Rpl17	1.05263157894737	2.54736842105263	1.05223996680933e-13	0.547083371788615	0.537	0.621	1.2322782251304e-09	Dendrites	3.6
Rfesd	0.547368421052632	1.77894736842105	1.06554840902724e-13	0.58551651636758	0.053	0.274	1.2478637418118e-09	Dendrites	2.32631578947368
Arx	1.4	0.305263157894737	1.07290611897387e-13	-0.609064063349404	0.284	0.526	1.2564803559303e-09	Somata	1.70526315789474
Nus1	1.12631578947368	2.65263157894737	1.13852962811447e-13	0.541057082545654	0.326	0.516	1.33333204748485e-09	Dendrites	3.77894736842105
Kcnma1	1.49473684210526	0.368421052631579	1.16153406927688e-13	-0.600525690679549	0.158	0.432	1.36027254853016e-09	Somata	1.86315789473684
Rspo3	1.72631578947368	0.515789473684211	1.16972725659157e-13	-0.587014762123537	0.337	0.558	1.36986759019439e-09	Somata	2.2421052631579
Clstn1	3	1.36842105263158	1.20013289860965e-13	-0.524070850516011	0.505	0.8	1.40547563756176e-09	Somata	4.36842105263158
Slu7	1.21052631578947	0.105263157894737	1.28213131252219e-13	-0.693147180559945	0.032	0.347	1.50150398009474e-09	Somata	1.31578947368421
Gpr89b	1.2	0.147368421052632	1.30913884802772e-13	-0.650986369735667	0.126	0.537	1.53313250492526e-09	Somata	1.34736842105263
Schip1	2	3.87368421052632	1.36323914164891e-13	0.485237873817583	0.379	0.495	1.59648935878503e-09	Constant	5.87368421052632
Znrf1	1.43157894736842	3.08421052631579	1.39163218897013e-13	0.51858762910148	0.484	0.632	1.62974045650292e-09	Dendrites	4.51578947368421
Scfd1	1.23157894736842	0.189473684210526	1.43524129854393e-13	-0.629198455959672	0.053	0.4	1.6808110847248e-09	Somata	1.42105263157895
AABR07033882.1	1.91578947368421	0.642105263157895	1.48226199279418e-13	-0.574161498937801	0.347	0.484	1.73587701976127e-09	Somata	2.55789473684211
C1qtnf4	2.37894736842105	0.947368421052632	1.50295297650044e-13	-0.551085298051691	0.421	0.684	1.76010823077966e-09	Somata	3.32631578947368
Gabrg2	2.37894736842105	0.947368421052632	1.50295297793225e-13	-0.551085298051691	0.421	0.642	1.76010823245646e-09	Somata	3.32631578947368
Senp6	1.51578947368421	3.2	1.51022622513257e-13	0.512497864958353	0.432	0.579	1.76862593225275e-09	Dendrites	4.71578947368421
Med28	0.884210526315789	2.28421052631579	1.51698454056501e-13	0.555617381968727	0.084	0.453	1.77654059545568e-09	Dendrites	3.16842105263158
Sucla2	3.71578947368421	6.11578947368421	1.53876434562761e-13	0.411399843627979	0.684	0.737	1.8020469251645e-09	Constant	9.83157894736842
Brwd1	1.45263157894737	0.347368421052632	1.54206148881774e-13	-0.599008189646083	0.189	0.463	1.80590820955446e-09	Somata	1.8
Timm17a	2.77894736842105	1.22105263157895	1.55401913698625e-13	-0.531464255012212	0.463	0.726	1.81991181132459e-09	Somata	4
Rimbp2	1.71578947368421	0.515789473684211	1.61416256084595e-13	-0.583146285345617	0.274	0.505	1.89034577500669e-09	Somata	2.23157894736842
Aplp2	3.21052631578947	1.52631578947368	1.68754290996905e-13	-0.510825623765991	0.474	0.779	1.97628150186475e-09	Somata	4.73684210526316
Rexo2	3.66315789473684	1.85263157894737	1.70239783042233e-13	-0.491450949165435	0.558	0.758	1.99367809920759e-09	Constant	5.51578947368421
Scn2a	2.13684210526316	0.789473684210526	1.72263131882263e-13	-0.561295049455143	0.337	0.6	2.01737353747319e-09	Somata	2.92631578947368
Tmbim6	2.16842105263158	0.810526315789474	1.74035933627747e-13	-0.559615787935423	0.411	0.684	2.03813481871454e-09	Somata	2.97894736842105
Tmem50b	2.23157894736842	0.852631578947368	1.76229242138631e-13	-0.556363752549045	0.379	0.632	2.06382065468551e-09	Somata	3.08421052631579
Cacna2d1	1.69473684210526	0.505263157894737	1.8529388644813e-13	-0.582332814219655	0.063	0.295	2.16997670419406e-09	Somata	2.2
Clstn3	2.96842105263158	1.35789473684211	1.86732469576781e-13	-0.520599135592971	0.484	0.811	2.18682395121368e-09	Somata	4.32631578947368
Tecr	3.14736842105263	1.48421052631579	1.86824606982414e-13	-0.512519104272324	0.6	0.863	2.18790297237105e-09	Somata	4.63157894736842
Ubac1	1.05263157894737	2.52631578947368	1.90343905266834e-13	0.54113097326132	0.389	0.474	2.22911747457989e-09	Dendrites	3.57894736842105
Thoc2	1.22105263157895	0.189473684210526	1.91073773832434e-13	-0.624470314763726	0.147	0.463	2.23766496535164e-09	Somata	1.41052631578947
Cpne8	1.73684210526316	0.0421052631578947	1.97118484153511e-13	-0.965561780880938	0.042	0.389	2.30845456792177e-09	Somata	1.77894736842105
Sepsecs	1.17894736842105	0.136842105263158	1.98377484488429e-13	-0.650587566141149	0.011	0.316	2.32319872084399e-09	Somata	1.31578947368421
Kctd8	1.18947368421053	0.157894736842105	2.00694660441572e-13	-0.637057713908902	0.158	0.442	2.35033516843124e-09	Somata	1.34736842105263
Fgl2	1.18947368421053	0.157894736842105	2.00694670571949e-13	-0.637057713908902	0.032	0.295	2.3503352870681e-09	Somata	1.34736842105263
Med21	0.842105263157895	2.21052631578947	2.05043219778222e-13	0.555525802683898	0.105	0.358	2.40126114682276e-09	Dendrites	3.05263157894737
Tm2d1	2	0.705263157894737	2.20234156038152e-13	-0.564892845036267	0.379	0.663	2.5791622013628e-09	Somata	2.70526315789474
Gnl3l	4.09473684210526	2.17894736842105	2.25382527332393e-13	-0.471657889341762	0.547	0.789	2.63945477758966e-09	Constant	6.27368421052632
Csnk2a1	4.51578947368421	2.49473684210526	2.27073825098406e-13	-0.456356715404554	0.558	0.821	2.65926156572743e-09	Constant	7.01052631578947
LOC689574	0.610526315789474	1.85263157894737	2.27345000061659e-13	0.571680899487265	0.137	0.316	2.66243729572208e-09	Dendrites	2.46315789473684
Mpdz	1.27368421052632	0.0736842105263158	2.28437775133007e-13	-0.750305594399894	0.042	0.411	2.67523478458265e-09	Somata	1.34736842105263
Clu	2.64210526315789	1.13684210526316	2.33338329643159e-13	-0.533232796015937	0.389	0.695	2.73262517845103e-09	Somata	3.77894736842105
Fem1b	1.23157894736842	2.77894736842105	2.35046624665646e-13	0.526736113816267	0.432	0.547	2.75263102145938e-09	Dendrites	4.01052631578947
Cul5	1.38947368421053	0.315789473684211	2.38455698923431e-13	-0.596636280179101	0.2	0.505	2.7925546900923e-09	Somata	1.70526315789474
Rap1gds1	3.13684210526316	1.48421052631579	2.45812601596649e-13	-0.509977806843651	0.537	0.779	2.87871137729835e-09	Somata	4.62105263157895
Slc35f1	1.18947368421053	0.168421052631579	2.51249268731378e-13	-0.628007878388984	0.137	0.463	2.94238018611317e-09	Somata	1.35789473684211
Lipa	1.16842105263158	0.136842105263158	2.55758724569813e-13	-0.645744941665361	0.021	0.358	2.99519042343707e-09	Somata	1.30526315789474
Zfr	4.2421052631579	2.29473684210526	2.7057221417699e-13	-0.4643968864845	0.547	0.832	3.16867120022673e-09	Constant	6.53684210526316
Ppp2r5e	1.51578947368421	0.4	2.77426069787304e-13	-0.586114423709757	0.316	0.526	3.24893670327911e-09	Somata	1.91578947368421
Hspa12a	2.29473684210526	0.905263157894737	2.78225346945719e-13	-0.547706159274327	0.421	0.716	3.25829703808131e-09	Somata	3.2
Pitpna	2.33684210526316	4.29473684210526	2.9364520335382e-13	0.461688396222459	0.589	0.758	3.43887897647659e-09	Constant	6.63157894736842
Pycr1	1.02105263157895	2.46315789473684	3.04747476523156e-13	0.53856237873759	0.105	0.379	3.56889769756267e-09	Dendrites	3.48421052631579
Rnf146	1.13684210526316	2.63157894736842	3.12069403805474e-13	0.530338437989572	0.295	0.474	3.65464478796591e-09	Dendrites	3.76842105263158
Usp22	1.43157894736842	3.05263157894737	3.19291900293218e-13	0.510825623765991	0.421	0.653	3.73922744433387e-09	Dendrites	4.48421052631579
Ap1s2	1.11578947368421	2.6	3.20519311207401e-13	0.531505829003529	0.368	0.484	3.75360165354987e-09	Dendrites	3.71578947368421
Flrt2	1.48421052631579	3.12631578947368	3.23224189081891e-13	0.507430034764853	0.2	0.432	3.78527847833803e-09	Dendrites	4.61052631578947
Hnrnph1	1.28421052631579	0.252631578947368	3.30127039460727e-13	-0.60077386042893	0.242	0.484	3.86611775912457e-09	Somata	1.53684210526316
Yes1-AABR07068850.1	1.16842105263158	0.157894736842105	3.44700608251534e-13	-0.627395802997165	0.032	0.358	4.03678882323371e-09	Somata	1.32631578947368
Bpnt1	2.29473684210526	4.23157894736842	3.44989391928591e-13	0.462386835556476	0.463	0.611	4.04017076887573e-09	Constant	6.52631578947368
R3hdm1	2.47368421052632	1.03157894736842	3.50297816245584e-13	-0.53640246555564	0.421	0.705	4.10233772605203e-09	Somata	3.50526315789474
Rheb	4.53684210526316	2.52631578947368	3.61604421411277e-13	-0.451170680912644	0.495	0.768	4.23474937914746e-09	Constant	7.06315789473684
A830018L16Rik	1.58947368421053	0.452631578947368	3.68293089289148e-13	-0.578077850775158	0.211	0.505	4.31308036866521e-09	Somata	2.04210526315789
mrpl9	1.15789473684211	0.147368421052632	3.73915242597698e-13	-0.631662096909264	0.126	0.484	4.37892140606165e-09	Somata	1.30526315789474
Tmem30a	3.55789473684211	1.8	3.84621467029313e-13	-0.487241419220791	0.537	0.779	4.50430200038028e-09	Constant	5.35789473684211
Aldoc	1.91578947368421	0.663157894736842	3.94365774946168e-13	-0.561422473160372	0.316	0.537	4.61841759039457e-09	Somata	2.57894736842105
Sqstm1	3.41052631578947	1.69473684210526	4.08408159115699e-13	-0.492693475442575	0.495	0.768	4.78286795140395e-09	Constant	5.10526315789474
9530068E07Rik	1.56842105263158	0.442105263157895	4.2237061116873e-13	-0.577187299465077	0.316	0.568	4.946382227397e-09	Somata	2.01052631578947
Ro60	1.14736842105263	0.136842105263158	4.26554869051963e-13	-0.635988766719997	0.084	0.421	4.99538407146754e-09	Somata	1.28421052631579
Tm9sf4	1.18947368421053	0.189473684210526	4.53440038589601e-13	-0.610150260988977	0.063	0.442	5.31023629192282e-09	Somata	1.37894736842105
Chst10	1.23157894736842	0.0736842105263158	4.56141070601359e-13	-0.731613461387741	0.074	0.495	5.34186807781252e-09	Somata	1.30526315789474
Dbi	2.97894736842105	5.11578947368421	4.76182579006302e-13	0.429856561232324	0.663	0.768	5.5765741827428e-09	Constant	8.09473684210526
Rgmb	1.08421052631579	2.53684210526316	5.15801048043413e-13	0.528844129268669	0.232	0.453	6.04054607363641e-09	Dendrites	3.62105263157895
Hsdl1	1.21052631578947	0.210526315789474	5.19922155894839e-13	-0.602175402354219	0.032	0.316	6.08880836768446e-09	Somata	1.42105263157895
Ifrd1	1.13684210526316	0.115789473684211	5.30237775404436e-13	-0.64976688492972	0.116	0.516	6.20961458776135e-09	Somata	1.25263157894737
Hypk	3.22105263157895	5.42105263157895	5.49612928247341e-13	0.419497529860788	0.611	0.758	6.43651700270461e-09	Constant	8.64210526315789
Arhgap5	3.8	1.98947368421053	5.69143675859263e-13	-0.47351857135318	0.516	0.747	6.66524158798783e-09	Constant	5.78947368421053
Mrpl42	1.35789473684211	2.92631578947368	5.70688068387541e-13	0.509932367788776	0.463	0.537	6.68332796888649e-09	Dendrites	4.28421052631579
Ube3c	2.09473684210526	0.789473684210526	5.93571798858564e-13	-0.54778133028842	0.368	0.632	6.95131933643264e-09	Somata	2.88421052631579
Clvs1	0.852631578947368	2.18947368421053	5.98810236415744e-13	0.543248810471217	0.032	0.379	7.01266667866478e-09	Dendrites	3.04210526315789
Pkig	0.631578947368421	1.85263157894737	6.08600843747262e-13	0.558693703960454	0.084	0.263	7.12732448112418e-09	Dendrites	2.48421052631579
Syap1	0.463157894736842	1.58947368421053	6.12470128539506e-13	0.570857602801671	0.063	0.263	7.17263767532615e-09	Dendrites	2.05263157894737
Pank1	1.58947368421053	0.463157894736842	6.12470131031161e-13	-0.570857602801671	0.316	0.537	7.17263770450592e-09	Somata	2.05263157894737
Mib2	1.26315789473684	0.252631578947368	6.12702961748786e-13	-0.591514535016133	0.053	0.411	7.17536438504003e-09	Somata	1.51578947368421
Negr1	1.35789473684211	0.315789473684211	6.19560824077405e-13	-0.583332314552739	0.021	0.358	7.25567681077049e-09	Somata	1.67368421052632
Rps28	0.147368421052632	1.13684210526316	6.36141322422187e-13	0.621858096812644	0.316	0.126	7.44985102688623e-09	Dendrites	1.28421052631579
Slc25a5	1.91578947368421	0.673684210526316	6.40343817019993e-13	-0.555113303967107	0.474	0.737	7.49906644112114e-09	Somata	2.58947368421053
Fam98a	1.23157894736842	0.231578947368421	6.41766245370487e-13	-0.594412339874256	0.189	0.516	7.51572449953377e-09	Somata	1.46315789473684
Wdr33	1.62105263157895	0.484210526315789	6.4210963225791e-13	-0.568693006086539	0.305	0.537	7.51974590337238e-09	Somata	2.10526315789474
Kcnk1	1.21052631578947	0.0736842105263158	6.48271279345428e-13	-0.722134717433197	0.053	0.442	7.5919049524143e-09	Somata	1.28421052631579
Ppp2r1a	4.25263157894737	6.71578947368421	6.65285696558121e-13	0.384539606135133	0.6	0.874	7.79116079239216e-09	Constant	10.9684210526316
Safb	1.8	0.6	6.81432663962412e-13	-0.559615787935422	0.337	0.6	7.98025792766381e-09	Somata	2.4
Hecw2	1.6	0.0421052631578947	6.90540688423263e-13	-0.914268486493387	0.032	0.389	8.08692200212483e-09	Somata	1.64210526315789
Fancm	0.863157894736842	2.2	6.96582513789583e-13	0.540877968832393	0.189	0.411	8.15767781898981e-09	Dendrites	3.06315789473684
Thrap3	1.12631578947368	0.136842105263158	7.14665784473179e-13	-0.626136470276985	0.137	0.474	8.3694510019654e-09	Somata	1.26315789473684
Fasn	1.74736842105263	0.568421052631579	7.58925343255666e-13	-0.560574101377234	0.358	0.6	8.8877746948671e-09	Somata	2.31578947368421
Ylpm1	2.44210526315789	1.03157894736842	8.48694695826815e-13	-0.527269981992368	0.358	0.589	9.93906358282783e-09	Somata	3.47368421052632
Hdhd2	4.66315789473684	7.21052631578947	8.75862213381764e-13	0.371435359521853	0.632	0.811	1.02572223809138e-08	Constant	11.8736842105263
Mrpl14	0.947368421052632	2.31578947368421	9.10957813574405e-13	0.532216813747308	0.358	0.432	1.06682269547699e-08	Dendrites	3.26315789473684
Stx12	2.28421052631579	0.926315789473684	9.22275030690037e-13	-0.533517034968061	0.442	0.737	1.0800762884411e-08	Somata	3.21052631578947
Ina	9.6	6.63157894736842	9.29375756479964e-13	-0.328559237863888	0.653	0.916	1.08839194841369e-08	Constant	16.2315789473684
Zfand5	3.62105263157895	1.87368421052632	9.61891011228666e-13	-0.475027617890212	0.537	0.779	1.12647056324989e-08	Constant	5.49473684210526
Klc1	9.81052631578947	6.81052631578947	9.85141272671603e-13	-0.325047966761178	0.758	0.926	1.15369894442571e-08	Constant	16.6210526315789
Eif1	4.12631578947368	6.53684210526316	9.89683815960791e-13	0.385416043878056	0.642	0.821	1.15901871687168e-08	Constant	10.6631578947368
Ublcp1	1.47368421052632	0.4	1.0093774725872e-12	-0.569236385922405	0.316	0.621	1.18208195814687e-08	Somata	1.87368421052632
Tsn	2.8	1.28421052631579	1.01359107085655e-12	-0.508980604792421	0.421	0.695	1.18701650308011e-08	Somata	4.08421052631579
Sbds	1.13684210526316	0.168421052631579	1.01562966404747e-12	-0.603675777729453	0.168	0.537	1.18940389956599e-08	Somata	1.30526315789474
AABR07019253.1	1.24210526315789	0.0631578947368421	1.09408144522092e-12	-0.746171648868166	0.011	0.305	1.28127878049822e-08	Somata	1.30526315789474
Cmip	3.01052631578947	5.11578947368421	1.12297752529454e-12	0.42195138172521	0.589	0.747	1.31511897987244e-08	Constant	8.12631578947368
Mphosph8	3.13684210526316	1.52631578947368	1.12381689167755e-12	-0.49317068852727	0.505	0.747	1.31610196184357e-08	Constant	4.66315789473684
Dnajc18	1.89473684210526	0.673684210526316	1.20055360891762e-12	-0.54786689544634	0.389	0.653	1.40596833140343e-08	Somata	2.56842105263158
Ccnh	1.10526315789474	0.136842105263158	1.2029452100203e-12	-0.616186139423817	0.053	0.442	1.40876913545477e-08	Somata	1.24210526315789
Lars	2.02105263157895	0.757894736842105	1.26990130681437e-12	-0.541488403342866	0.4	0.642	1.48718142041031e-08	Somata	2.77894736842105
Hacd3	2.05263157894737	0.778947368421053	1.27846756776497e-12	-0.539982208057446	0.347	0.653	1.49721336860956e-08	Somata	2.83157894736842
Mapk10	1.82105263157895	3.53684210526316	1.30403044212644e-12	0.475121109592891	0.474	0.621	1.52715005077427e-08	Constant	5.35789473684211
Atp8a2	4.50526315789474	2.54736842105263	1.34713256508209e-12	-0.439498533712561	0.547	0.747	1.57762694696763e-08	Constant	7.05263157894737
Fam173a	1.12631578947368	0.168421052631579	1.34721285653671e-12	-0.598737496088871	0.021	0.389	1.57772097629014e-08	Somata	1.29473684210526
Cacul1	1.22105263157895	0.242105263157895	1.35007839769098e-12	-0.581173509010402	0.242	0.516	1.58107681153591e-08	Somata	1.46315789473684
Fnbp1l	4.77894736842105	2.75789473684211	1.3823457037873e-12	-0.430362659729892	0.526	0.811	1.61886505370531e-08	Constant	7.53684210526316
Prpf40b	1.09473684210526	0.126315789473684	1.40882477460406e-12	-0.620475990262586	0.053	0.411	1.64987469353882e-08	Somata	1.22105263157895
Ubr1	1.37894736842105	0.347368421052632	1.45791539604001e-12	-0.568504735352669	0.2	0.495	1.70736472030246e-08	Somata	1.72631578947368
AABR07002683.1	1.49473684210526	0.421052631578947	1.46480814886198e-12	-0.562785362696702	0.2	0.474	1.71543682313226e-08	Somata	1.91578947368421
Trnp1	0.789473684210526	2.06315789473684	1.49410792029308e-12	0.537524830121231	0.368	0.463	1.74974978545522e-08	Dendrites	2.85263157894737
Cplx1	9.95789473684211	13.4842105263158	1.53062879557005e-12	0.27899894987832	0.842	0.905	1.79251938249209e-08	Constant	23.4421052631579
Rhot2	0.442105263157895	1.52631578947368	1.53806894765237e-12	0.560657997513866	0.053	0.253	1.80123254459569e-08	Dendrites	1.96842105263158
Ndn	7.7578947368421	5.13684210526316	1.61601140281559e-12	-0.355645254470716	0.568	0.905	1.89251095383733e-08	Constant	12.8947368421053
Hnrnpdl	2.91578947368421	1.37894736842105	1.64213694833486e-12	-0.498358855000861	0.4	0.695	1.92310658019495e-08	Constant	4.29473684210526
Ndufb3	1.37894736842105	2.91578947368421	1.64213696938255e-12	0.498358855000861	0.737	0.716	1.92310660484391e-08	Constant	4.29473684210526
Eny2	1.50526315789474	0.431578947368421	1.76447912308649e-12	-0.559615787935423	0.347	0.611	2.06638150104658e-08	Somata	1.93684210526316
Eml4	1	2.36842105263158	1.82951406075352e-12	0.521296923633286	0.284	0.495	2.14254391654845e-08	Dendrites	3.36842105263158
Serinc1	5.4	3.25263157894737	1.92659333585972e-12	-0.408760004005017	0.526	0.895	2.25623345562532e-08	Constant	8.65263157894737
Sf1	1.45263157894737	0.4	1.9268507653206e-12	-0.560689325343947	0.211	0.495	2.25653493126695e-08	Somata	1.85263157894737
Ptprf	1.17894736842105	0.221052631578947	1.92922683319116e-12	-0.579128602159004	0.105	0.442	2.25931754435016e-08	Somata	1.4
Wif1	1.33684210526316	0.326315789473684	1.93087472355429e-12	-0.566395474920801	0.137	0.463	2.26124738875442e-08	Somata	1.66315789473684
Maged2	1.54736842105263	3.13684210526316	2.36132703981773e-12	0.484871885712575	0.358	0.589	2.76535009633054e-08	Constant	4.68421052631579
Jarid2	1.10526315789474	0.168421052631579	2.37809214399746e-12	-0.588787165235703	0.074	0.453	2.78498370983542e-08	Somata	1.27368421052632
Gpaa1	1.10526315789474	0.168421052631579	2.37809217996545e-12	-0.588787165235703	0.168	0.474	2.78498375195754e-08	Somata	1.27368421052632
Mrps9	1.18947368421053	0.0631578947368421	2.4319272713987e-12	-0.722417562860058	0.042	0.442	2.84803002753501e-08	Somata	1.25263157894737
Cwc25	1.23157894736842	0.263157894736842	2.48113698141408e-12	-0.569094531889967	0.084	0.432	2.90565951893403e-08	Somata	1.49473684210526
Id2	4.03157894736842	2.21052631578947	2.58753953572459e-12	-0.449298955884044	0.484	0.537	3.03026755028707e-08	Constant	6.24210526315789
Mgat4b	0.4	1.44210526315789	2.66264058724963e-12	0.556388243444556	0.063	0.284	3.11821839172804e-08	Dendrites	1.84210526315789
Cs	4.25263157894737	2.37894736842105	2.69148836420695e-12	-0.441164972621503	0.6	0.821	3.15200202332276e-08	Constant	6.63157894736842
Cops7a	2.07368421052632	0.810526315789474	2.7565066597518e-12	-0.529259325454829	0.442	0.705	3.22814494923533e-08	Somata	2.88421052631579
Ppib	4.70526315789474	2.72631578947368	2.77981631888902e-12	-0.425969088305872	0.558	0.863	3.25544289105093e-08	Constant	7.43157894736842
Setd5	1.76842105263158	0.610526315789474	2.88333174944451e-12	-0.541716110785329	0.074	0.432	3.37666981177447e-08	Somata	2.37894736842105
Nfib-190674	4.26315789473684	2.38947368421053	2.8989658056838e-12	-0.440056552877783	0.516	0.6	3.3949788550363e-08	Constant	6.65263157894737
Extl2	1.50526315789474	0.442105263157895	2.93512784684888e-12	-0.55228974784335	0.326	0.589	3.43732822144473e-08	Somata	1.94736842105263
Sgsm3	1.06315789473684	0.105263157894737	3.04358621978953e-12	-0.624154309072994	0.074	0.474	3.56434382199552e-08	Somata	1.16842105263158
Amfr	2.16842105263158	3.96842105263158	3.0489425410029e-12	0.44986872083668	0.547	0.705	3.57061660976849e-08	Constant	6.13684210526316
Nudt9	1.30526315789474	0.315789473684211	3.06743505993308e-12	-0.5607579925142	0.126	0.505	3.59227319868763e-08	Somata	1.62105263157895
Nasp	1.08421052631579	0.157894736842105	3.13353126338205e-12	-0.587786664902119	0.116	0.463	3.66967846254672e-08	Somata	1.24210526315789
Tceal1	1.14736842105263	0.210526315789474	3.15929441057246e-12	-0.573187865480966	0.084	0.453	3.69984968422141e-08	Somata	1.35789473684211
Gpr61-Gnai3	1.07368421052632	0.147368421052632	3.21928260513728e-12	-0.591855846508845	0.053	0.442	3.77010185887626e-08	Somata	1.22105263157895
Phkg2	1.16842105263158	0.0631578947368421	3.36955257238829e-12	-0.712755651948322	0.042	0.389	3.94608301752393e-08	Somata	1.23157894736842
Vps13a	1.11578947368421	0.189473684210526	3.52304267361005e-12	-0.575917089346735	0.063	0.421	4.12583527506473e-08	Somata	1.30526315789474
Ptpn5	2.42105263157895	1.05263157894737	3.56288069715894e-12	-0.510825623765991	0.347	0.568	4.17248958444284e-08	Somata	3.47368421052632
Pcyox1	2.73684210526316	4.70526315789474	3.71695434558104e-12	0.42314821196423	0.432	0.684	4.35292523410996e-08	Constant	7.4421052631579
Slc6a7	2	0.768421052631579	3.74093638939386e-12	-0.528525200865392	0.421	0.632	4.38101060561915e-08	Somata	2.76842105263158
Stxbp5l	1.05263157894737	0.105263157894737	3.85070184581425e-12	-0.619039208406223	0.042	0.337	4.50955693163307e-08	Somata	1.15789473684211
Fam57b	1.51578947368421	3.07368421052632	3.85377764720421e-12	0.481961141098271	0.453	0.642	4.51315900264085e-08	Constant	4.58947368421053
Pik3ca	1.46315789473684	3	3.91165198770838e-12	0.48485013736273	0.463	0.621	4.58093564280529e-08	Constant	4.46315789473684
Cspp1	1.49473684210526	0.442105263157895	4.05448090922452e-12	-0.548079215307006	0.274	0.495	4.74820259279284e-08	Somata	1.93684210526316
Acss2	1.16842105263158	0.231578947368421	4.05764362239807e-12	-0.565702233991825	0.2	0.505	4.75190644619037e-08	Somata	1.4
Nr4a3	1.26315789473684	0.294736842105263	4.08935429579099e-12	-0.558453672755245	0.084	0.368	4.78904281580083e-08	Somata	1.55789473684211
Pspc1	1.08421052631579	0.168421052631579	4.21587460509885e-12	-0.578736829382201	0.168	0.495	4.93721075003126e-08	Somata	1.25263157894737
Thap3	1.29473684210526	0.315789473684211	4.22875210711056e-12	-0.556181325486788	0.095	0.358	4.95229159263717e-08	Somata	1.61052631578947
Cnpy2	1.88421052631579	0.694736842105263	4.25819662165141e-12	-0.531723741403607	0.337	0.6	4.98677406361596e-08	Somata	2.57894736842105
Gtf2i	1.88421052631579	0.694736842105263	4.25819700641154e-12	-0.531723741403607	0.337	0.663	4.98677451420855e-08	Somata	2.57894736842105
Csrnp3	1.13684210526316	0.210526315789474	4.28068330055696e-12	-0.568273850678537	0.063	0.4	5.01310821328226e-08	Somata	1.34736842105263
Evl	3.82105263157895	6.07368421052632	4.58593994649353e-12	0.383389156408964	0.684	0.811	5.37059427133857e-08	Constant	9.89473684210526
Eea1	3.16842105263158	1.58947368421053	4.59906447031388e-12	-0.476082675322118	0.495	0.758	5.38596440118458e-08	Constant	4.75789473684211
Smim18	1.35789473684211	0.357894736842105	4.61303691951249e-12	-0.551833647493368	0.211	0.537	5.40232753644107e-08	Somata	1.71578947368421
Uggt1	1.24210526315789	0.284210526315789	4.73471251197937e-12	-0.557271120976169	0.2	0.505	5.54482182277904e-08	Somata	1.52631578947368
Rps17	0.305263157894737	1.27368421052632	4.87562273401956e-12	0.554996842079128	0.326	0.179	5.70984178381031e-08	Dendrites	1.57894736842105
Ctsd	5.67368421052632	3.50526315789474	4.87793750854148e-12	-0.392925758855429	0.579	0.874	5.71255261625293e-08	Constant	9.17894736842105
Ckap4	1.06315789473684	0.0842105263157895	5.06380718552818e-12	-0.643385671000882	0.021	0.368	5.93022459497205e-08	Somata	1.14736842105263
Scamp1	1.33684210526316	0.347368421052632	5.29625576526867e-12	-0.550647117952662	0.263	0.568	6.20244512670613e-08	Somata	1.68421052631579
Aprt	2.05263157894737	3.78947368421053	5.37309377331225e-12	0.450416495970431	0.537	0.642	6.29243011792598e-08	Constant	5.84210526315789
Atp8a1	1.48421052631579	0.442105263157895	5.60046300947389e-12	-0.543850879197485	0.042	0.379	6.55870223039487e-08	Somata	1.92631578947368
Rpf2	1.07368421052632	0.168421052631579	5.62239611674715e-12	-0.573673527425654	0.032	0.358	6.58438809232259e-08	Somata	1.24210526315789
Mrpl20	2.84210526315789	4.82105263157895	5.68513887285757e-12	0.415460647939843	0.611	0.716	6.6578661340035e-08	Constant	7.66315789473684
Sigmar1	2.12631578947368	0.863157894736842	5.7732416617532e-12	-0.517582406228871	0.358	0.579	6.76104331007918e-08	Somata	2.98947368421053
Usp24	1.08421052631579	0.0736842105263158	5.82469169455168e-12	-0.663294217410264	0.032	0.442	6.82129644348947e-08	Somata	1.15789473684211
Tia1	1.28421052631579	0.315789473684211	5.83182902141103e-12	-0.551583616238158	0.158	0.442	6.82965496697446e-08	Somata	1.6
Gyg1	1.08421052631579	0.178947368421053	5.91770026170440e-12	-0.569768159399441	0.042	0.432	6.93021877648203e-08	Somata	1.26315789473684
Arfgef2	1.03157894736842	0.115789473684211	6.07183598737131e-12	-0.599251094792818	0.042	0.326	7.11072712481054e-08	Somata	1.14736842105263
AABR07047789.1	1.54736842105263	0.484210526315789	6.12077684225304e-12	-0.540177835778518	0.189	0.495	7.16804175996254e-08	Somata	2.03157894736842
Ppfia3	0.484210526315789	1.54736842105263	6.12077729870399e-12	0.540177835778518	0.063	0.305	7.16804229451225e-08	Dendrites	2.03157894736842
H1f4	1.09473684210526	0.189473684210526	6.3842643200627e-12	-0.565917006012152	0.095	0.432	7.47661194522542e-08	Somata	1.28421052631579
Puf60	1.16842105263158	0.242105263157895	6.3982076669524e-12	-0.557191544323916	0.232	0.537	7.49294099876795e-08	Somata	1.41052631578947
Clptm1l	1.2	2.61052631578947	6.47956616479197e-12	0.495396195201129	0.368	0.547	7.58821993558788e-08	Constant	3.81052631578947
Mbnl2	1.23157894736842	0.284210526315789	6.51291854953201e-12	-0.552565229938756	0.263	0.537	7.62727891335694e-08	Somata	1.51578947368421
Psph	1.03157894736842	0.126315789473684	6.5768711823627e-12	-0.589861354442979	0.021	0.411	7.70217384166496e-08	Somata	1.15789473684211
Adnp	2.13684210526316	0.873684210526316	6.6649852211446e-12	-0.515309936213319	0.368	0.611	7.80536419248244e-08	Somata	3.01052631578947
Tceal8	1.26315789473684	0.305263157894737	6.72001535317938e-12	-0.550356462522626	0.253	0.495	7.86980998010837e-08	Somata	1.56842105263158
Tp53bp1	2.01052631578947	0.789473684210526	6.89042438598789e-12	-0.520193373769591	0.411	0.684	8.06937599843042e-08	Somata	2.8
Rtn3	16.3157894736842	12.5263157894737	7.00910155205085e-12	-0.246981665870152	0.853	0.968	8.20835882760675e-08	Constant	28.8421052631579
Slc27a4	1.05263157894737	0.157894736842105	7.30324809316536e-12	-0.57251919277133	0.158	0.558	8.55283384190595e-08	Somata	1.21052631578947
Ranbp2	1.55789473684211	0.494736842105263	7.33644895751654e-12	-0.537234385739288	0.347	0.6	8.59171537414762e-08	Somata	2.05263157894737
Ttbk1	0.610526315789474	1.73684210526316	7.43562512710495e-12	0.530243709623092	0.063	0.305	8.70786058635261e-08	Dendrites	2.34736842105263
Atp2c1	1.42105263157895	2.91578947368421	7.51551364350572e-12	0.480814545349951	0.337	0.579	8.80141802790955e-08	Constant	4.33684210526316
Wdr13	1.24210526315789	0.294736842105263	7.75438479846116e-12	-0.549107810337008	0.189	0.442	9.08116003747787e-08	Somata	1.53684210526316
Zranb1	1.09473684210526	2.45263157894737	7.91287674286926e-12	0.499708783659651	0.242	0.4	9.26676995357419e-08	Constant	3.54736842105263
Dpp7	1.98947368421053	0.778947368421053	8.03475674818963e-12	-0.519075523238133	0.389	0.642	9.40950362780488e-08	Somata	2.76842105263158
Dlgap1	2.57894736842105	4.46315789473684	8.2262677411312e-12	0.422958265555681	0.6	0.747	9.63378215163875e-08	Constant	7.04210526315789
Srprb	1.30526315789474	0.336842105263158	8.40210584086186e-12	-0.54488464335791	0.232	0.484	9.83970615023333e-08	Somata	1.64210526315789
Kcnj6	1.02105263157895	0.126315789473684	8.53984941644412e-12	-0.584666537565875	0.126	0.442	1.00010176515977e-07	Somata	1.14736842105263
Dop1a	1.02105263157895	0.126315789473684	8.53984989456823e-12	-0.584666537565875	0.042	0.474	1.00010182115289e-07	Somata	1.14736842105263
Fv1	1.08421052631579	0.189473684210526	8.60679311770485e-12	-0.560879211982195	0.021	0.368	1.00794154201442e-07	Somata	1.27368421052632
Tomm22	2.66315789473684	4.56842105263158	8.94749617816891e-12	0.418785952083825	0.516	0.695	1.04784127742536e-07	Constant	7.23157894736842
Canx	6.6	4.27368421052631	8.96048763974861e-12	-0.365419037807961	0.558	0.916	1.04936270749096e-07	Constant	10.8736842105263
Ncoa7	2.93684210526316	1.44210526315789	9.26266266263883e-12	-0.477518425748222	0.474	0.726	1.08475042442163e-07	Constant	4.37894736842105
Ctsa	1.90526315789474	0.726315789473684	9.34348237657854e-12	-0.520534437892952	0.347	0.632	1.09421522112111e-07	Somata	2.63157894736842
Sat1	1.38947368421053	2.86315789473684	9.3717284525979e-12	0.480411830573168	0.337	0.463	1.09752311908374e-07	Constant	4.25263157894737
Krit1	1.66315789473684	0.568421052631579	9.69907040911445e-12	-0.529443182782061	0.316	0.537	1.13585813561139e-07	Somata	2.23157894736842
Fbxo21	1.57894736842105	0.515789473684211	1.05000747181662e-11	-0.531444910968726	0.337	0.589	1.22966375024444e-07	Somata	2.09473684210526
Elp1	1.23157894736842	0.294736842105263	1.0684993903779e-11	-0.544401919299595	0.137	0.432	1.25131963607156e-07	Somata	1.52631578947368
Csnk1d	0.978947368421053	2.27368421052632	1.08762717440101e-11	0.503350949349285	0.221	0.495	1.27372018394102e-07	Dendrites	3.25263157894737
Smarca5	1.09473684210526	0.0631578947368421	1.08876346573098e-11	-0.678184307883233	0.042	0.389	1.27505089471755e-07	Somata	1.15789473684211
Mtss1	1.91578947368421	0.736842105263158	1.0912799216823e-11	-0.518072032286758	0.389	0.663	1.27799791628214e-07	Somata	2.65263157894737
Ids	1.27368421052632	2.69473684210526	1.09986602208307e-11	0.485507815781701	0.484	0.505	1.28805309846148e-07	Constant	3.96842105263158
Anapc5	2.52631578947368	4.37894736842105	1.15462619280431e-11	0.422239058378638	0.547	0.779	1.35218273439313e-07	Constant	6.90526315789474
Grin2a	1.41052631578947	0.410526315789474	1.17034351042892e-11	-0.535882203603328	0.095	0.358	1.37058928506331e-07	Somata	1.82105263157895
Btrc	1.02105263157895	0.0842105263157895	1.17300958330044e-11	-0.622766383798146	0.053	0.4	1.37371152300315e-07	Somata	1.10526315789474
Cadm1	1.16842105263158	0.0526315789473684	1.19367834166826e-11	-0.72270598280149	0.042	0.432	1.3979167059277e-07	Somata	1.22105263157895
Hsd17b12	3.64210526315789	1.96842105263158	1.20517151047966e-11	-0.447137804508732	0.558	0.726	1.41137635592273e-07	Constant	5.61052631578947
Ssna1	1.21052631578947	0.284210526315789	1.23413124115375e-11	-0.543086485984212	0.232	0.484	1.44529109651515e-07	Somata	1.49473684210526
Ptpra	2.6	1.21052631578947	1.27305099251895e-11	-0.487703206345137	0.4	0.705	1.49087001733894e-07	Constant	3.81052631578947
Emc1	1.24210526315789	0.305263157894737	1.27805343242641e-11	-0.541010600104388	0.189	0.526	1.49672837471457e-07	Somata	1.54736842105263
Ttc9b	0.452631578947368	1.47368421052632	1.28383384013179e-11	0.532331828986954	0.284	0.316	1.50349781017834e-07	Dendrites	1.92631578947368
Wapl	1.02105263157895	0.147368421052632	1.28403042999695e-11	-0.566147489798638	0.021	0.389	1.50372803656943e-07	Somata	1.16842105263158
Nop14	1.03157894736842	0.157894736842105	1.29117078423798e-11	-0.562209823112469	0.084	0.463	1.5120901054211e-07	Somata	1.18947368421053
Top2b	1.38947368421053	0.4	1.34300740865802e-11	-0.534600889259649	0.253	0.526	1.57279597627941e-07	Somata	1.78947368421053
Psmc1	3.21052631578947	1.65263157894737	1.37351410145839e-11	-0.462035459596559	0.547	0.789	1.60852236421792e-07	Constant	4.86315789473684
Chchd10	1.34736842105263	2.78947368421053	1.37443302578239e-11	0.478932259990037	0.6	0.653	1.60959851649376e-07	Constant	4.13684210526316
Cxadr	1.30526315789474	0.347368421052632	1.39704641916801e-11	-0.537041465896884	0.211	0.474	1.63608106148766e-07	Somata	1.65263157894737
Fbrsl1	1.01052631578947	0.0842105263157895	1.45172287875015e-11	-0.617544439816994	0.011	0.326	1.70011266330431e-07	Somata	1.09473684210526
Slc25a1	1.01052631578947	0.0842105263157895	1.45172289274833e-11	-0.617544439816994	0.042	0.368	1.70011267969757e-07	Somata	1.09473684210526
Ddn	0.673684210526316	1.81052631578947	1.45955541224026e-11	0.518344456180018	0.105	0.305	1.70928534327457e-07	Dendrites	2.48421052631579
9930021J03Rik	0.715789473684211	1.87368421052632	1.47960543141211e-11	0.515721594378198	0.053	0.326	1.73276592072672e-07	Dendrites	2.58947368421053
Baz2a	0.557894736842105	1.63157894736842	1.53949666600817e-11	0.524248644098132	0.053	0.305	1.80290454556216e-07	Dendrites	2.18947368421053
Ttpa-Ggh	0.557894736842105	1.63157894736842	1.53949679565256e-11	0.524248644098132	0.021	0.263	1.80290469738871e-07	Dendrites	2.18947368421053
Psmc5	3.38947368421053	1.78947368421053	1.61064541079921e-11	-0.453356395812579	0.516	0.758	1.88622684058695e-07	Constant	5.17894736842105
Gsk3b	1.69473684210526	0.6	1.6167922443932e-11	-0.521296923633286	0.284	0.537	1.89342539740887e-07	Somata	2.29473684210526
Setd2	1.01052631578947	0.147368421052632	1.69941970174953e-11	-0.560925545817486	0.063	0.453	1.99019041271888e-07	Somata	1.15789473684211
Gadd45g	1.82105263157895	0.684210526315789	1.71179507682294e-11	-0.51581316527703	0.316	0.537	2.00468321446735e-07	Somata	2.50526315789474
Dhx15	1.02105263157895	0.157894736842105	1.7197604792257e-11	-0.557015006235365	0.126	0.463	2.01401149722121e-07	Somata	1.17894736842105
Ggnbp2	3.35789473684211	1.76842105263158	1.73640343790304e-11	-0.45371194164755	0.474	0.716	2.03350206612825e-07	Constant	5.12631578947368
Imp3	1	0.136842105263158	1.74693226067533e-11	-0.564892845036266	0.074	0.411	2.04583237047688e-07	Somata	1.13684210526316
Smarcc2	2.17894736842105	0.926315789473684	1.79683802793543e-11	-0.500940864533449	0.453	0.653	2.10427701451518e-07	Somata	3.10526315789474
Elp3	1.03157894736842	0.168421052631579	1.79798959397291e-11	-0.553159987592551	0.126	0.453	2.10562561350168e-07	Somata	1.2
Rap1gap	1.37894736842105	0.4	1.85642492720229e-11	-0.530185871050532	0.316	0.611	2.1740592322466e-07	Somata	1.77894736842105
Serinc3	3.12631578947368	1.6	1.85895802222796e-11	-0.461873503162486	0.411	0.747	2.17702573983116e-07	Constant	4.72631578947368
Nenf	0.589473684210526	1.67368421052632	1.87237640640119e-11	0.520054430203612	0.179	0.326	2.19274000953643e-07	Dendrites	2.26315789473684
Cdk5r2	0.494736842105263	1.52631578947368	1.92081020450279e-11	0.524811865740731	0.189	0.326	2.24946083049321e-07	Dendrites	2.02105263157895
Tmem246	1.44210526315789	0.442105263157895	2.03730052103426e-11	-0.526756445838185	0.295	0.568	2.38588264018323e-07	Somata	1.88421052631579
Chd6	3.02105263157895	1.52631578947368	2.06906307939934e-11	-0.464781685264584	0.421	0.684	2.42307977228457e-07	Constant	4.54736842105263
Smchd1	1.56842105263158	0.0315789473684211	2.1252062646984e-11	-0.91220074662263	0.032	0.4	2.4888290565883e-07	Somata	1.6
Slc16a7	1.12631578947368	0.0526315789473684	2.15223731132524e-11	-0.703097511413113	0.021	0.358	2.52048511529299e-07	Somata	1.17894736842105
Ankmy2	1.12631578947368	0.0526315789473684	2.15223731902881e-11	-0.703097511413113	0.042	0.379	2.52048512431464e-07	Somata	1.17894736842105
Flii	0.978947368421053	0.115789473684211	2.15483572907301e-11	-0.573002868717882	0.084	0.421	2.5235281223174e-07	Somata	1.09473684210526
Plcxd3	1.05263157894737	0.0631578947368421	2.17836196367923e-11	-0.657879041722487	0.021	0.337	2.55107969566475e-07	Somata	1.11578947368421
Rab3gap2	2.45263157894737	4.25263157894737	2.2240524830173e-11	0.419592487367375	0.537	0.747	2.60458786286156e-07	Constant	6.70526315789474
Mfsd1	0.989473684210526	0.0842105263157895	2.23228098073616e-11	-0.607018026830006	0.053	0.432	2.61422425654012e-07	Somata	1.07368421052632
Ints10	0.978947368421053	0.0947368421052632	2.23331878462061e-11	-0.592051063688576	0.042	0.421	2.6154396286692e-07	Somata	1.07368421052632
Jagn1	2.33684210526316	1.04210526315789	2.35490994619405e-11	-0.491043614813952	0.421	0.737	2.75783503798785e-07	Constant	3.37894736842105
Pnn	2.76842105263158	1.34736842105263	2.35822968502063e-11	-0.473361214940582	0.442	0.705	2.76172278412766e-07	Constant	4.11578947368421
Tacc2	1.16842105263158	2.51578947368421	2.43814775446801e-11	0.483264824187119	0.137	0.442	2.85531483525748e-07	Constant	3.68421052631579
Txndc9	1.02105263157895	2.30526315789474	2.43886960082487e-11	0.491897613880472	0.116	0.495	2.856160189526e-07	Constant	3.32631578947368
Cat	0.978947368421053	0.126315789473684	2.45914345223401e-11	-0.563613128368043	0.042	0.379	2.87990289691125e-07	Somata	1.10526315789474
Kras	2.26315789473684	4	2.49304454110667e-11	0.426742506555449	0.568	0.684	2.91960446209003e-07	Constant	6.26315789473684
Trim28	1.11578947368421	0.0526315789473684	2.49983473430313e-11	-0.698134722070984	0.053	0.442	2.92755645734239e-07	Somata	1.16842105263158
Ubap2	1	2.27368421052632	2.52130654497025e-11	0.492768840018748	0.316	0.495	2.95270209481466e-07	Constant	3.27368421052632
Pcbp1	2.37894736842105	1.07368421052632	2.56723662217228e-11	-0.488237394392027	0.421	0.747	3.00649080822596e-07	Constant	3.45263157894737
LOC679894	1.04210526315789	0.0631578947368421	2.59803744939238e-11	-0.652737642222069	0.042	0.389	3.04256165698341e-07	Somata	1.10526315789474
Stt3b	0.968421052631579	0.105263157894737	2.64919906539586e-11	-0.577148266697063	0.042	0.411	3.1024770254851e-07	Somata	1.07368421052632
Pja1	4.01052631578947	2.27368421052632	2.67893351471754e-11	-0.425624942052186	0.516	0.789	3.13729903908571e-07	Constant	6.28421052631579
Rpl13a	0.736842105263158	1.88421052631579	2.7335346255489e-11	0.50718263248749	0.568	0.558	3.20124239998031e-07	Dendrites	2.62105263157895
Gcdh	0.978947368421053	0.0842105263157895	2.77361689140628e-11	-0.601712974600313	0.053	0.432	3.2481827415259e-07	Somata	1.06315789473684
Derl1	0.968421052631579	0.0947368421052632	2.81888708881867e-11	-0.586717717713214	0.042	0.4	3.30119866971555e-07	Somata	1.06315789473684
Pnisr	4.43157894736842	2.6	2.86874723506913e-11	-0.411296028418958	0.453	0.8	3.35958988698946e-07	Constant	7.03157894736842
LOC108348180	0.989473684210526	0.147368421052632	2.98769951277423e-11	-0.550399132830499	0.116	0.474	3.4988948994099e-07	Somata	1.13684210526316
Lmbr1	0.978947368421053	0.136842105263158	3.02804292043163e-11	-0.55431073570573	0.137	0.442	3.54614106411749e-07	Somata	1.11578947368421
Tufm	1.51578947368421	2.98947368421053	3.16193130254275e-11	0.461072653150916	0.495	0.611	3.70293774840781e-07	Constant	4.50526315789474
Hsp90b1-AABR07056495.1	5.17894736842105	3.18947368421053	3.18059903848527e-11	-0.388572814543659	0.516	0.8	3.72479953397011e-07	Constant	8.36842105263158
Fyttd1	2.50526315789474	1.16842105263158	3.22053843479811e-11	-0.480266321190863	0.453	0.663	3.77157256099207e-07	Constant	3.67368421052632
Adarb1	1.66315789473684	3.18947368421053	3.23450208654486e-11	0.453062516556918	0.526	0.653	3.78792539355269e-07	Constant	4.85263157894737
Rxylt1	0.957894736842105	0.105263157894737	3.39192621951967e-11	-0.571786323555678	0.063	0.411	3.97228479567948e-07	Somata	1.06315789473684
LOC306766	1.2	2.54736842105263	3.43899819207547e-11	0.477748678387551	0.484	0.568	4.02741078273958e-07	Constant	3.74736842105263
Kmt2c	0.968421052631579	0.0842105263157895	3.45088724381948e-11	-0.596379628624951	0.032	0.347	4.04133405123699e-07	Somata	1.05263157894737
Apbb1	2.63157894736842	4.46315789473684	3.47422605057666e-11	0.408359466134529	0.6	0.8	4.06866612783032e-07	Constant	7.09473684210526
Arfgef3	1.55789473684211	3.0421052631579	3.57485653529335e-11	0.457581109247179	0.432	0.558	4.18651448848205e-07	Constant	4.6
Cfap410	0.957894736842105	0.115789473684211	3.61014116237063e-11	-0.562307579601134	0.032	0.347	4.22783631525224e-07	Somata	1.07368421052632
Gatd3a	3.96842105263158	2.25263157894737	3.68621167916397e-11	-0.42363770868781	0.495	0.779	4.31692249746893e-07	Constant	6.22105263157895
Zfp536	1.02105263157895	0.0631578947368421	3.70838102055486e-11	-0.642374855186522	0.011	0.368	4.34288501317179e-07	Somata	1.08421052631579
Pqlc1	1.02105263157895	0.0631578947368421	3.70838104770259e-11	-0.642374855186522	0.011	0.326	4.3428850449645e-07	Somata	1.08421052631579
Spock2	1.84210526315789	0.715789473684211	3.7154521800955e-11	-0.504671758191612	0.347	0.579	4.35116604810984e-07	Somata	2.55789473684211
Sf3b2	3.88421052631579	2.18947368421053	3.80151976496642e-11	-0.426151746716886	0.537	0.811	4.45195979675217e-07	Constant	6.07368421052632
Snapc3	0.968421052631579	0.136842105263158	3.99429030947516e-11	-0.548977389730367	0.095	0.432	4.67771338142637e-07	Somata	1.10526315789474
Zfhx2	0.978947368421053	0.0736842105263158	4.11544305115895e-11	-0.611469149545678	0.042	0.411	4.81959535721225e-07	Somata	1.05263157894737
Alkbh3	0.978947368421053	0.0736842105263158	4.11544305566922e-11	-0.611469149545678	0.011	0.368	4.81959536249422e-07	Somata	1.05263157894737
Sparc	0.957894736842105	0.126315789473684	4.2061227446673e-11	-0.552917839251295	0.032	0.316	4.92579034627988e-07	Somata	1.08421052631579
Gla	1.07368421052632	0.221052631578947	4.24245335512525e-11	-0.529613537631624	0.179	0.495	4.96833712418718e-07	Somata	1.29473684210526
Srrm1	2.14736842105263	0.926315789473684	4.32531115679099e-11	-0.490957420549265	0.389	0.663	5.06537189571793e-07	Constant	3.07368421052632
Lurap1l	1.01052631578947	0.0631578947368421	4.43835941717382e-11	-0.63715291120537	0.011	0.337	5.19776271345226e-07	Somata	1.07368421052632
Suz12	0.947368421052631	0.115789473684211	4.68245992281786e-11	-0.556916730966258	0.021	0.358	5.48362881561199e-07	Somata	1.06315789473684
Arid4a	1.01052631578947	0.178947368421053	4.74015249791183e-11	-0.533774556751535	0.116	0.484	5.55119259030455e-07	Somata	1.18947368421053
Ywhae	9.24210526315789	6.54736842105263	4.7894051732808e-11	-0.305308241586385	0.716	0.958	5.60887239842915e-07	Constant	15.7894736842105
Psmg4	1.23157894736842	2.57894736842105	4.80630894859131e-11	0.472359342938195	0.316	0.516	5.62866840969529e-07	Constant	3.81052631578947
Tpp2	1.46315789473684	0.473684210526316	4.8428490721546e-11	-0.513678692748397	0.305	0.537	5.67146054840026e-07	Somata	1.93684210526316
Fbxl16	1.10526315789474	2.4	4.88428683068161e-11	0.47933495667462	0.537	0.642	5.71998830741123e-07	Constant	3.50526315789474
Agl	1.92631578947368	0.778947368421053	4.95033482581395e-11	-0.497722398767564	0.305	0.484	5.79733711451072e-07	Constant	2.70526315789474
Golga2	0.968421052631579	0.0736842105263158	5.03903099165819e-11	-0.606135803570315	0.032	0.411	5.90120919433091e-07	Somata	1.04210526315789
Mrpl12	3.2	5.16842105263158	5.06150827366619e-11	0.384358372687149	0.695	0.768	5.92753233929047e-07	Constant	8.36842105263158
Elmod1	2.26315789473684	1.01052631578947	5.08265215715663e-11	-0.484298869432562	0.379	0.716	5.95229394124613e-07	Constant	3.27368421052632
Snapin	1.48421052631579	2.92631578947368	5.16582442586029e-11	0.457746614618206	0.421	0.526	6.04969698512499e-07	Constant	4.41052631578947
Dtnbp1	0.957894736842105	0.136842105263158	5.27567959396155e-11	-0.543615446588982	0.063	0.379	6.17834837248838e-07	Somata	1.09473684210526
Zmiz1-AABR07024498.1	0.968421052631579	0.147368421052632	5.27843862587768e-11	-0.539760734625443	0.032	0.347	6.18157947476536e-07	Somata	1.11578947368421
Ssr2	2.2	0.968421052631579	5.44505868295162e-11	-0.485919084551635	0.4	0.674	6.37670822360465e-07	Constant	3.16842105263158
Rpl11	3.89473684210526	6.03157894736842	5.44650924179447e-11	0.362250767949289	0.695	0.842	6.37840697306551e-07	Constant	9.92631578947368
Qdpr	1.58947368421053	0.557894736842105	5.46359633718885e-11	-0.508119262168248	0.337	0.6	6.39841767048187e-07	Somata	2.14736842105263
Nalcn	0.936842105263158	0.105263157894737	5.58388719761148e-11	-0.560975407451462	0.021	0.347	6.5392902971228e-07	Somata	1.04210526315789
Plxna2	0.936842105263158	0.0947368421052632	5.71601898269954e-11	-0.570544858467613	0.063	0.411	6.69402983063943e-07	Somata	1.03157894736842
Ngef	1.06315789473684	0.221052631578947	5.80378284678826e-11	-0.524524468124153	0.147	0.474	6.79681009187373e-07	Somata	1.28421052631579
Nfasc	1.06315789473684	0.221052631578947	5.80378287132827e-11	-0.524524468124153	0.137	0.505	6.79681012061254e-07	Somata	1.28421052631579
Ppm1h	0.705263157894737	1.81052631578947	5.88184117314941e-11	0.499652323167866	0.158	0.358	6.88822419787528e-07	Constant	2.51578947368421
Ssr3	2.52631578947368	1.2	5.9635073397767e-11	-0.471796279860255	0.432	0.705	6.9838634456125e-07	Constant	3.72631578947368
Plk2	0.989473684210526	0.0631578947368421	6.38077612236959e-11	-0.626626498218383	0.021	0.337	7.47252691690702e-07	Somata	1.05263157894737
Blmh	1.42105263157895	0.452631578947368	6.42528815244642e-11	-0.51082562376599	0.316	0.579	7.52465495533e-07	Somata	1.87368421052632
Gstp1	1.08421052631579	2.35789473684211	6.75741364335222e-11	0.476924072090309	0.432	0.568	7.91360711772979e-07	Constant	3.44210526315789
Sod1	11.8842105263158	15.3894736842105	6.85369422585301e-11	0.240636708761727	0.905	0.926	8.02636130789646e-07	Constant	27.2736842105263
Mtfr1l	1.10526315789474	0.252631578947368	6.87983605335738e-11	-0.519193873436508	0.179	0.463	8.05697600208682e-07	Somata	1.35789473684211
Cc2d2a	0.947368421052632	0.136842105263158	6.97721435052415e-11	-0.538224597954105	0.053	0.337	8.17101572589883e-07	Somata	1.08421052631579
Ncs1	1.37894736842105	2.76842105263158	7.15591016826134e-11	0.459997987128414	0.558	0.6	8.38028639805086e-07	Constant	4.14736842105263
Kif1bp	1.01052631578947	0.189473684210526	7.15765002698557e-11	-0.524885609334289	0.084	0.432	8.3823239466028e-07	Somata	1.2
Fam162a	2.53684210526316	4.30526315789474	7.35105309078795e-11	0.405465108108164	0.663	0.674	8.60881827462177e-07	Constant	6.84210526315789
Reep1	2.29473684210526	1.04210526315789	7.35276272248826e-11	-0.478345031476825	0.421	0.705	8.610820424306e-07	Constant	3.33684210526316
Pigw	0.947368421052632	0.0736842105263158	7.58496180064907e-11	-0.595383011794054	0.074	0.453	8.88274876474012e-07	Somata	1.02105263157895
Sdhd	1.92631578947368	3.50526315789474	7.72833912965956e-11	0.431502081891159	0.505	0.642	9.05065795474431e-07	Constant	5.43157894736842
Krt222	0.389473684210526	1.31578947368421	7.78261015579921e-11	0.510825623765991	0.021	0.305	9.11421475345646e-07	Dendrites	1.70526315789474
Cfap298	0.978947368421053	0.168421052631579	7.88138882330124e-11	-0.526911761517615	0.063	0.453	9.22989445096808e-07	Somata	1.14736842105263
Dcaf7	0.978947368421053	0.168421052631579	7.88138887415093e-11	-0.526911761517615	0.063	0.411	9.22989451051815e-07	Somata	1.14736842105263
Cep19	1.62105263157895	3.09473684210526	8.00359428563515e-11	0.446126447153739	0.463	0.526	9.37300926790732e-07	Constant	4.71578947368421
Dnajb14	1.11578947368421	0.263157894736842	8.18479913099237e-11	-0.51581316527703	0.042	0.442	9.58521826230517e-07	Somata	1.37894736842105
Dmxl2	2.55789473684211	1.23157894736842	8.28998678232149e-11	-0.466459620811006	0.442	0.747	9.7084035207767e-07	Constant	3.78947368421053
Rexo1	1.14736842105263	0.0421052631578947	8.46705650722537e-11	-0.723000143709627	0.042	0.421	9.91576987561163e-07	Somata	1.18947368421053
Ccdc28b	0.957894736842105	2.16842105263158	8.53075167855731e-11	0.481363591035674	0.295	0.453	9.99036329075846e-07	Constant	3.12631578947368
Mnat1	0.989473684210526	0.178947368421053	8.67004588566548e-11	-0.523248143764548	0.053	0.442	1.01534907367028e-06	Somata	1.16842105263158
Fzd3	1.96842105263158	0.821052631578947	8.74642013579107e-11	-0.488615476440335	0.063	0.368	1.02429326210249e-06	Constant	2.78947368421053
Nacc2	1.21052631578947	2.52631578947368	8.75516237516581e-11	0.467023001107598	0.421	0.495	1.02531706575567e-06	Constant	3.73684210526316
Pak1	1.34736842105263	2.71578947368421	8.97440642694406e-11	0.459296285473178	0.411	0.463	1.05099273665942e-06	Constant	4.06315789473684
Gabbr1-148687	1.87368421052632	0.757894736842105	9.1395108369684e-11	-0.491477982768205	0.421	0.726	1.07032811411737e-06	Constant	2.63157894736842
Dicer1	0.968421052631579	0.0631578947368421	9.21883955431112e-11	-0.615988100013327	0.021	0.316	1.07961830020538e-06	Somata	1.03157894736842
Syp	2.31578947368421	1.06315789473684	9.34888558844561e-11	-0.474457979595116	0.589	0.863	1.09484799126287e-06	Constant	3.37894736842105
Sat2	1.09473684210526	0.252631578947368	9.47057647448961e-11	-0.514181331612963	0.042	0.4	1.10909921092748e-06	Somata	1.34736842105263
Srsf7	1	0.189473684210526	9.72453083398036e-11	-0.519636253448146	0.074	0.442	1.13883980596744e-06	Somata	1.18947368421053
Sys1	1.38947368421053	0.442105263157895	1.02058152504779e-10	-0.504969091653278	0.305	0.516	1.19520302398347e-06	Somata	1.83157894736842
Eif4b	0.91578947368421	0.0842105263157895	1.05057009025899e-10	-0.56927769884716	0.084	0.453	1.2303226327023e-06	Somata	1
Ntmt1	0.957894736842105	0.0631578947368421	1.11020880138854e-10	-0.610626156871942	0.053	0.463	1.30016552730611e-06	Somata	1.02105263157895
Habp4	1.03157894736842	2.26315789473684	1.14725244533983e-10	0.473882108574306	0.389	0.537	1.34354733873748e-06	Constant	3.29473684210526
Apba2	3.22105263157895	1.72631578947368	1.1560568405493e-10	-0.437133365607031	0.526	0.747	1.35385816596729e-06	Constant	4.94736842105263
Sec16a	0.978947368421053	0.178947368421053	1.17438192275059e-10	-0.517943091534855	0.021	0.253	1.37531866973322e-06	Somata	1.15789473684211
Jmjd1c	1.36842105263158	0.431578947368421	1.17489485080534e-10	-0.503445516468368	0.137	0.505	1.37591935977814e-06	Somata	1.8
Rere	1.16842105263158	0.305263157894737	1.22557845307102e-10	-0.507594603184544	0.137	0.484	1.43527492639147e-06	Somata	1.47368421052632
Slc6a8	0.989473684210526	2.2	1.24253314779563e-10	0.475280686346579	0.284	0.484	1.45513056938346e-06	Constant	3.18947368421053
Hadha	0.989473684210526	2.2	1.24253315776596e-10	0.475280686346579	0.411	0.516	1.45513058105972e-06	Constant	3.18947368421053
Slc35b1	2.2	0.989473684210526	1.24253322394985e-10	-0.475280686346579	0.421	0.674	1.45513065856767e-06	Constant	3.18947368421053
Sbf2	0.936842105263158	0.147368421052632	1.2511266248237e-10	-0.523587875379842	0.032	0.326	1.46519439033103e-06	Somata	1.08421052631579
1110004F10Rik	4.02105263157895	2.33684210526316	1.26697969555109e-10	-0.408614717011061	0.568	0.8	1.48375992145988e-06	Constant	6.35789473684211
Gpr158	1.23157894736842	0.347368421052632	1.35108175767927e-10	-0.504556010752395	0.189	0.442	1.5822518464182e-06	Somata	1.57894736842105
Entpd4	1.23157894736842	0.347368421052632	1.35108188706741e-10	-0.504556010752395	0.2	0.495	1.58225199794465e-06	Somata	1.57894736842105
Prnd-Prnp	2.8	1.42105263157895	1.37977434867453e-10	-0.450798649409686	0.421	0.695	1.61585373973274e-06	Constant	4.22105263157895
Ctbp1	2.31578947368421	3.98947368421053	1.38831366763719e-10	0.408634682869443	0.611	0.747	1.62585413616992e-06	Constant	6.30526315789474
Matr3	1.26315789473684	0.368421052631579	1.41871223254947e-10	-0.50310357767208	0.242	0.516	1.66145389553869e-06	Somata	1.63157894736842
Nsd3	1.58947368421053	0.578947368421053	1.43051709405429e-10	-0.494696241836107	0.358	0.642	1.67527856884698e-06	Constant	2.16842105263158
Rpl26	0.663157894736842	1.71578947368421	1.4755172457017e-10	0.490364551894651	0.505	0.453	1.72797824644126e-06	Constant	2.37894736842105
Itpk1	0.894736842105263	0.0947368421052631	1.49694424212839e-10	-0.548565951748838	0.032	0.337	1.75307140195655e-06	Somata	0.989473684210526
Atf4	9.18947368421053	6.56842105263158	1.49920634576205e-10	-0.297370729555531	0.747	0.926	1.75572055152193e-06	Constant	15.7578947368421
Cars	2.01052631578947	0.863157894736842	1.50884849269988e-10	-0.479842078246024	0.4	0.663	1.76701246980083e-06	Constant	2.87368421052632
Nolc1	1.54736842105263	2.96842105263158	1.51348392989962e-10	0.443307461291324	0.421	0.589	1.77244103030545e-06	Constant	4.51578947368421
Arpp21	1.34736842105263	2.69473684210526	1.52333831367544e-10	0.453614452005747	0.074	0.263	1.78398149914531e-06	Constant	4.04210526315789
Pcsk1	1.32631578947368	0.0315789473684211	1.57308109270581e-10	-0.813195222847181	0.011	0.316	1.84223526766777e-06	Somata	1.35789473684211
Cdc42	10.5052631578947	7.69473684210526	1.60229249349991e-10	-0.28008671465556	0.695	0.916	1.87644473913774e-06	Constant	18.2
Sh3glb1	0.547368421052632	1.53684210526316	1.63082764950538e-10	0.494364346711919	0.053	0.274	1.90986226033575e-06	Constant	2.08421052631579
Kcnk9	1.69473684210526	0.652631578947368	1.71946441737025e-10	-0.488931639131254	0.4	0.568	2.01366477918229e-06	Constant	2.34736842105263
Apba1	1.50526315789474	2.90526315789474	1.74930110658114e-10	0.443931388935961	0.611	0.653	2.04860652591717e-06	Constant	4.41052631578947
Mdm4	0.894736842105263	0.115789473684211	1.75548564612878e-10	-0.529517756778143	0.053	0.442	2.05584924018142e-06	Somata	1.01052631578947
Ptk2	0.936842105263158	0.157894736842105	1.7766166331579e-10	-0.514455391816569	0.053	0.337	2.08059573909122e-06	Somata	1.09473684210526
Gda	11.3263157894737	8.41052631578947	1.84776572605467e-10	-0.269907588424203	0.663	0.789	2.16391844178262e-06	Constant	19.7368421052632
Ythdf1	0.884210526315789	0.0947368421052632	1.91138476482053e-10	-0.542994906699382	0.021	0.442	2.23842269808132e-06	Somata	0.978947368421053
Dock3	2.91578947368421	1.51578947368421	1.91685422678187e-10	-0.442430302341636	0.4	0.642	2.24482798498425e-06	Constant	4.43157894736842
Rbm25l1	0.926315789473684	0.0631578947368421	1.95433527200396e-10	-0.594365636000162	0.042	0.442	2.28872203704384e-06	Somata	0.989473684210526
AABR07017145.2	4.72631578947368	2.90526315789474	1.99014236384279e-10	-0.382747184248507	0.579	0.853	2.3306557222963e-06	Constant	7.63157894736842
Nell2	1.70526315789474	0.663157894736842	2.00531682547974e-10	-0.486481051868253	0.221	0.474	2.34842653431932e-06	Constant	2.36842105263158
Wdr47	1.02105263157895	0.221052631578947	2.04808136645263e-10	-0.503905180921417	0.053	0.421	2.39850808825268e-06	Somata	1.24210526315789
Cep350	1.29473684210526	0.0315789473684211	2.08343064413269e-10	-0.799527584118517	0.011	0.379	2.43990562734379e-06	Somata	1.32631578947368
Oat	1.08421052631579	0.263157894736842	2.14740126502222e-10	-0.500775287912489	0.074	0.421	2.51482162146753e-06	Somata	1.34736842105263
Maea	1.31578947368421	0.410526315789474	2.1480060608811e-10	-0.49578774640145	0.263	0.568	2.51552989789786e-06	Constant	1.72631578947368
Man2a2	0.957894736842105	0.178947368421053	2.16136603791694e-10	-0.507247802418107	0.179	0.516	2.53117576700453e-06	Somata	1.13684210526316
Cdh8	0.894736842105263	0.126315789473684	2.17442376691229e-10	-0.520128016428304	0.021	0.368	2.54646767343099e-06	Somata	1.02105263157895
Atp6v1a	2.53684210526316	4.25263157894737	2.19130545871554e-10	0.395494935788314	0.526	0.863	2.56623782270176e-06	Constant	6.78947368421053
LOC102547802	0.894736842105263	2.04210526315789	2.23706976740796e-10	0.473469837222222	0.021	0.305	2.61983240461147e-06	Constant	2.93684210526316
Cnot9	1.11578947368421	0.284210526315789	2.23755488008076e-10	-0.499283863325819	0.179	0.484	2.62040052006258e-06	Constant	1.4
Akap8	0.91578947368421	0.147368421052632	2.23814076839314e-10	-0.512658804847652	0.011	0.274	2.62108665386521e-06	Somata	1.06315789473684
Smc5	1.81052631578947	0.736842105263158	2.28124306859847e-10	-0.481303184499669	0.074	0.4	2.67156375763567e-06	Constant	2.54736842105263
Ndufa12	0.968421052631579	2.14736842105263	2.28294993870096e-10	0.4693349565361	0.474	0.526	2.67356267321269e-06	Constant	3.11578947368421
Lman1	0.884210526315789	0.115789473684211	2.29644578587285e-10	-0.523946711728688	0.042	0.4	2.68936765983569e-06	Somata	1
Mtx2	1.77894736842105	0.715789473684211	2.30586472038252e-10	-0.482198902339554	0.337	0.621	2.70039817403997e-06	Constant	2.49473684210526
Usp34	3.27368421052632	1.78947368421053	2.41451043010558e-10	-0.42662333361551	0.463	0.768	2.82763316469664e-06	Constant	5.06315789473684
Nckipsd	0.873684210526316	0.0947368421052632	2.44428625632573e-10	-0.537392651150712	0.011	0.316	2.86250363478306e-06	Somata	0.968421052631579
Ssr4	2.44210526315789	1.17894736842105	2.46468126830377e-10	-0.457241377631884	0.453	0.653	2.88638823331054e-06	Constant	3.62105263157895
Phf20	1.88421052631579	0.789473684210526	2.54478928091277e-10	-0.477329669337809	0.242	0.526	2.98020272687694e-06	Constant	2.67368421052632
Mark1	1.88421052631579	0.789473684210526	2.54478931945512e-10	-0.477329669337809	0.411	0.589	2.98020277201389e-06	Constant	2.67368421052632
Slc12a5	1.09473684210526	0.273684210526316	2.57406571549878e-10	-0.497514279127751	0.053	0.347	3.01448835942062e-06	Constant	1.36842105263158
GL.12850	0.421052631578947	1.32631578947368	2.57652335980889e-10	0.492887923079323	0.147	0.347	3.01736650667219e-06	Constant	1.74736842105263
Pgd	1.03157894736842	2.23157894736842	2.66889264830885e-10	0.464157558682312	0.158	0.495	3.12554018043449e-06	Constant	3.26315789473684
Ctcf	0.957894736842105	0.0526315789473684	2.67442202988527e-10	-0.62057648772511	0.021	0.305	3.13201563919864e-06	Somata	1.01052631578947
Tmem59	1.6	0.6	2.70005690675536e-10	-0.485507815781701	0.358	0.632	3.16203664350121e-06	Constant	2.2
Ctsf	1.24210526315789	0.368421052631579	2.71370120212081e-10	-0.493757715253843	0.316	0.568	3.17801547780368e-06	Constant	1.61052631578947
Rev3l	1.26315789473684	0.0315789473684211	2.7736896676003e-10	-0.785670549457091	0.032	0.379	3.24826796972671e-06	Somata	1.29473684210526
Tial1	1.26315789473684	0.0315789473684211	2.77368966957324e-10	-0.785670549457091	0.032	0.411	3.24826797203722e-06	Somata	1.29473684210526
Celsr2	1.15789473684211	0.315789473684211	2.82531148684812e-10	-0.494696241836107	0.189	0.537	3.30872228224784e-06	Constant	1.47368421052632
Wipi2	0.905263157894737	0.0631578947368421	2.86851908222406e-10	-0.583376514424566	0.063	0.484	3.3593226971926e-06	Somata	0.968421052631579
Dynlt1	2.61052631578947	1.30526315789474	2.93491569633375e-10	-0.448658717349439	0.484	0.611	3.43707977197646e-06	Constant	3.91578947368421
Susd4	0.715789473684211	1.76842105263158	3.11884773664223e-10	0.478403831371002	0.105	0.305	3.65248258438171e-06	Constant	2.48421052631579
Churc1	1.51578947368421	2.89473684210526	3.18477849943565e-10	0.437039453706759	0.453	0.579	3.72969410068909e-06	Constant	4.41052631578947
Zfp422	0.452631578947368	1.36842105263158	3.19885739033864e-10	0.488846717047215	0.032	0.274	3.74618188982558e-06	Constant	1.82105263157895
Eif1ax	0.989473684210526	0.210526315789474	3.28788956521443e-10	-0.496814886696392	0.032	0.358	3.85044746982262e-06	Constant	1.2
Slit2	0.863157894736842	0.0842105263157895	3.31735966251721e-10	-0.541420744344193	0.021	0.347	3.88495990077391e-06	Somata	0.947368421052632
Tm6sf1	0.863157894736842	0.0842105263157895	3.31735968486244e-10	-0.541420744344193	0.053	0.411	3.8849599269424e-06	Somata	0.947368421052632
Cops2	1.02105263157895	0.231578947368421	3.32300486644559e-10	-0.495321437230025	0.105	0.463	3.89157099909443e-06	Constant	1.25263157894737
Appbp2	1.24210526315789	0.0315789473684211	3.36672022982127e-10	-0.776324687038853	0.032	0.453	3.94276606114369e-06	Somata	1.27368421052632
Eif4g3	2.4	1.15789473684211	3.41957666605195e-10	-0.454642344084248	0.442	0.8	4.00466623361344e-06	Constant	3.55789473684211
Hmces	0.515789473684211	1.46315789473684	3.47922404671349e-10	0.485507815781701	0.021	0.263	4.07451928110616e-06	Constant	1.97894736842105
Srgap3	0.894736842105263	0.0631578947368421	3.48251732707903e-10	-0.577836334048951	0.021	0.347	4.07837604174225e-06	Somata	0.957894736842105
Aacs	1.08421052631579	0.273684210526316	3.55700060145151e-10	-0.492476485097794	0.158	0.442	4.16560340435986e-06	Constant	1.35789473684211
Rpl14	3.98947368421053	6.04210526315789	3.57477345644857e-10	0.344576738433152	0.695	0.811	4.18641719484692e-06	Constant	10.0315789473684
Uqcrc2	5.21052631578947	3.31578947368421	3.58646522016431e-10	-0.363965377201412	0.589	0.821	4.20010941933442e-06	Constant	8.52631578947368
Kdm5c	1.03157894736842	0.0421052631578947	3.59535747370515e-10	-0.667570338770296	0.011	0.358	4.2105231374561e-06	Somata	1.07368421052632
Gpr22	2.18947368421053	1.01052631578947	3.69540254050327e-10	-0.461459377462739	0.358	0.547	4.32768591518337e-06	Constant	3.2
Mgll	1.82105263157895	3.29473684210526	3.88813755480537e-10	0.420280193893305	0.589	0.642	4.55339789043257e-06	Constant	5.11578947368421
Mcrip2	1.04210526315789	2.23157894736842	3.96461467097016e-10	0.458989588523869	0.242	0.474	4.64296024117316e-06	Constant	3.27368421052632
Arhgap35	0.778947368421053	1.85263157894737	4.01097185337172e-10	0.472220105956627	0.421	0.474	4.69724913748362e-06	Constant	2.63157894736842
Ncoa6	0.894736842105263	0.147368421052632	4.02411209789253e-10	-0.501608968661067	0.063	0.368	4.71263767784194e-06	Somata	1.04210526315789
Lpin2	1.29473684210526	0.410526315789474	4.09518270182263e-10	-0.486655262838178	0.084	0.421	4.79586846210448e-06	Constant	1.70526315789474
Dynll2	4.66315789473684	6.85263157894737	4.10582144250574e-10	0.326867040041977	0.779	0.884	4.80832749131847e-06	Constant	11.5157894736842
Tdrkh	0.863157894736842	0.0736842105263158	4.12011791550953e-10	-0.551176919289558	0.011	0.379	4.82507009085321e-06	Somata	0.936842105263158
Asnsd1	1.23157894736842	2.49473684210526	4.17308435562543e-10	0.448548694244476	0.453	0.526	4.88709908887294e-06	Constant	3.72631578947368
Tmem179	2.27368421052632	1.07368421052632	4.23054332205346e-10	-0.456589183441246	0.432	0.674	4.95438928445681e-06	Constant	3.34736842105263
Ptcd3	0.852631578947368	0.105263157894737	4.34738707120107e-10	-0.516523644880629	0.063	0.389	5.09122499908357e-06	Somata	0.957894736842105
Ptbp2	1.35789473684211	0.452631578947368	4.40606441661786e-10	-0.484392366697835	0.316	0.568	5.15994203830117e-06	Constant	1.81052631578947
Akr1b1	0.947368421052632	0.189473684210526	4.566337932255e-10	-0.492968006365984	0.074	0.442	5.34763835246383e-06	Constant	1.13684210526316
1110008P14Rik	1.71578947368421	3.14736842105263	4.62622680584509e-10	0.423391324376316	0.642	0.705	5.41777421232519e-06	Constant	4.86315789473684
Hint1	1.44210526315789	2.77894736842105	4.67085401323477e-10	0.436585016821969	0.716	0.674	5.47003713489924e-06	Constant	4.22105263157895
Gdpd1	1.01052631578947	0.0421052631578947	4.73367917372085e-10	-0.65715357791204	0.042	0.474	5.54361168034449e-06	Somata	1.05263157894737
Pdhx	1.8	0.747368421052632	4.78877425268582e-10	-0.471508520425156	0.379	0.632	5.60813352732036e-06	Constant	2.54736842105263
Gdap1	2.17894736842105	1.01052631578947	4.89057461496708e-10	-0.45815358932824	0.389	0.632	5.72735193158795e-06	Constant	3.18947368421053
Snap91	3.28421052631579	1.82105263157895	4.93592859005628e-10	-0.417826204931738	0.537	0.789	5.78046597181491e-06	Constant	5.10526315789474
Cst3	6.03157894736842	8.47368421052632	4.97895776629345e-10	0.298106589787665	0.674	0.821	5.83085744010626e-06	Constant	14.5052631578947
Slc7a14	2.25263157894737	1.06315789473684	4.98141565501803e-10	-0.455226617667228	0.442	0.674	5.83373587359161e-06	Constant	3.31578947368421
Gtpbp8	1.10526315789474	0.294736842105263	5.15216964267787e-10	-0.486133011175619	0.021	0.326	6.03370586854005e-06	Constant	1.4
Ano3	0.852631578947368	0.115789473684211	5.18660073131141e-10	-0.507044900926085	0.032	0.284	6.07402811643879e-06	Somata	0.968421052631579
Atf6	0.852631578947368	0.115789473684211	5.18660077636611e-10	-0.507044900926085	0.053	0.4	6.07402816920236e-06	Somata	0.968421052631579
Higd2a	1.36842105263158	2.67368421052632	5.26177252539504e-10	0.438971519998007	0.537	0.737	6.16206180449013e-06	Constant	4.04210526315789
Nlgn3	2.11578947368421	0.968421052631579	5.34464966537908e-10	-0.459250837469474	0.4	0.653	6.25911922312544e-06	Constant	3.08421052631579
Taz	0.884210526315789	0.147368421052632	5.40616612345663e-10	-0.496037923611611	0.053	0.389	6.33116114718006e-06	Constant	1.03157894736842
Far1	1.13684210526316	0.315789473684211	5.41141131873809e-10	-0.484892241739486	0.105	0.505	6.33730379537417e-06	Constant	1.45263157894737
Dnajb1	1.07368421052632	2.26315789473684	5.57409294480272e-10	0.453368568741204	0.242	0.495	6.52782024765847e-06	Constant	3.33684210526316
Ppp3cc	0.842105263157895	0.105263157894737	5.6572014606167e-10	-0.510825623765991	0.032	0.305	6.62514863052822e-06	Somata	0.947368421052632
Tlk2	0.842105263157895	0.105263157894737	5.657201510916e-10	-0.510825623765991	0.042	0.389	6.62514868943373e-06	Somata	0.947368421052632
Nipa2	1.2	0.357894736842105	5.96356252224599e-10	-0.482521847603139	0.274	0.526	6.98392806980228e-06	Constant	1.55789473684211
Hivep3	0.357894736842105	1.2	5.96356267037685e-10	0.482521847603139	0.053	0.253	6.98392824327833e-06	Constant	1.55789473684211
Ubl5	1.50526315789474	2.85263157894737	6.21026852940958e-10	0.430362659729892	0.632	0.705	7.27284547479156e-06	Constant	4.35789473684211
Rbm3	1.11578947368421	0.305263157894737	6.21117152873622e-10	-0.483023342454039	0.232	0.537	7.27390297730298e-06	Constant	1.42105263157895
Usp13	1.23157894736842	0.378947368421053	6.24089445115178e-10	-0.481388951470861	0.063	0.411	7.30871149174385e-06	Constant	1.61052631578947
Ints6	0.905263157894737	0.0526315789473684	6.24269610946184e-10	-0.593326845277734	0.021	0.295	7.31082141379076e-06	Somata	0.957894736842105
Nipsnap3b	0.989473684210526	0.0421052631578947	6.25761337060433e-10	-0.646627164925052	0.042	0.421	7.32829101831473e-06	Somata	1.03157894736842
Ptpn4	1.63157894736842	3.02105263157895	6.39391217965091e-10	0.423959690744329	0.442	0.558	7.48791055358918e-06	Constant	4.65263157894737
Hnrnpa3	1.44210526315789	0.515789473684211	6.54180824087991e-10	-0.476924072090309	0.358	0.663	7.66111163089446e-06	Constant	1.95789473684211
Sun1	0.831578947368421	0.0947368421052632	6.63962812600971e-10	-0.514664400073156	0.021	0.358	7.77566849836997e-06	Somata	0.926315789473684
Bcat1	19.3052631578947	15.5578947368421	6.65735891106701e-10	-0.204017109847451	0.789	0.968	7.79643302075058e-06	Constant	34.8631578947368
Afap1	0.852631578947368	0.126315789473684	6.68574477217913e-10	-0.497655160576246	0.021	0.389	7.82967570269898e-06	Constant	0.978947368421053
Hsd17b4	0.852631578947368	0.126315789473684	6.68574484457868e-10	-0.497655160576246	0.032	0.389	7.82967578748609e-06	Constant	0.978947368421053
Rpl15	2.28421052631579	3.87368421052632	6.78177056927836e-10	0.394723866276752	0.684	0.747	7.94213151368188e-06	Constant	6.15789473684211
Ciao1	1.06315789473684	0.273684210526316	6.79969301277142e-10	-0.482324113633776	0.095	0.442	7.96312048725661e-06	Constant	1.33684210526316
Sirpa	0.842105263157895	0.115789473684211	6.82538102751335e-10	-0.501346879811447	0.021	0.316	7.99320372132088e-06	Somata	0.957894736842105
Utp3	0.842105263157895	0.115789473684211	6.82538111670644e-10	-0.501346879811447	0.074	0.484	7.99320382577491e-06	Somata	0.957894736842105
Bap1	0.621052631578947	1.6	6.84741958074749e-10	0.472435734214348	0.347	0.442	8.01901307101338e-06	Constant	2.22105263157895
Pom121.2	1.09473684210526	0.294736842105263	7.13022333797752e-10	-0.481120469352075	0.063	0.389	8.35020455110547e-06	Constant	1.38947368421053
Casc3	0.947368421052632	0.2	7.24977118923018e-10	-0.484157376683829	0.053	0.432	8.49020703970747e-06	Constant	1.14736842105263
Kdm5b	0.978947368421053	0.221052631578947	7.3114580625214e-10	-0.482851771723585	0.042	0.358	8.56244853701881e-06	Constant	1.2
Xbp1	0.978947368421053	0.221052631578947	7.31145838352784e-10	-0.482851771723585	0.147	0.495	8.56244891294946e-06	Constant	1.2
L1cam	0.831578947368421	0.105263157894737	7.37320356932898e-10	-0.505094949057006	0.011	0.316	8.63475870004116e-06	Somata	0.936842105263158
Prickle1	0.831578947368421	0.105263157894737	7.3732035905235e-10	-0.505094949057006	0.063	0.368	8.63475872486207e-06	Somata	0.936842105263158
Frmd4a	0.91578947368421	0.178947368421053	7.41141743128935e-10	-0.485507815781701	0.074	0.4	8.67951095378296e-06	Constant	1.09473684210526
Unc50	0.852631578947368	0.0631578947368421	7.67544071567025e-10	-0.555363478196892	0.011	0.389	8.98870862212143e-06	Somata	0.91578947368421
Lamp1	1.45263157894737	0.526315789473684	7.72395280315489e-10	-0.474304711145126	0.337	0.6	9.04552112777469e-06	Constant	1.97894736842105
Etl4	1.15789473684211	0.336842105263158	7.86736125961773e-10	-0.478822892679817	0.189	0.463	9.21346677113832e-06	Constant	1.49473684210526
Impact	3.75789473684211	2.2	7.8853516193254e-10	-0.39665447842601	0.547	0.779	9.23453528139197e-06	Constant	5.95789473684211
Abcb6	0.884210526315789	0.157894736842105	7.94502071727036e-10	-0.486905440048339	0.021	0.411	9.30441376199531e-06	Constant	1.04210526315789
Slc1a1	2.33684210526316	1.13684210526316	8.16094955753484e-10	-0.445695794835493	0.421	0.684	9.55728802682905e-06	Constant	3.47368421052632
Zmym3	1.14736842105263	0.0315789473684211	8.30980844445679e-10	-0.733152515173644	0.032	0.453	9.73161666930335e-06	Somata	1.17894736842105
Anp32a	0.821052631578947	0.0947368421052632	8.55808864541115e-10	-0.508900695356406	0.053	0.379	1.0022377612641e-05	Somata	0.91578947368421
Rab28	0.831578947368421	0.115789473684211	8.99562031771618e-10	-0.495616205102462	0.053	0.442	1.05347709540774e-05	Constant	0.947368421052632
Ndfip2	1.88421052631579	0.821052631578947	9.20317287367454e-10	-0.459836511890291	0.389	0.611	1.07778357523603e-05	Constant	2.70526315789474
Pnma3	1.28421052631579	0.421052631578947	9.33191865292938e-10	-0.47462257510203	0.021	0.389	1.09286099344456e-05	Constant	1.70526315789474
Vcp	6.91578947368421	4.7578947368421	9.350549506107e-10	-0.318287521527858	0.621	0.842	1.09504285266019e-05	Constant	11.6736842105263
Ubtf	0.842105263157895	0.0631578947368421	9.38693094197754e-10	-0.549665457082255	0.032	0.337	1.09930348261499e-05	Somata	0.905263157894737
Klhl2	1.94736842105263	3.42105263157895	9.47295360645096e-10	0.405465108108164	0.316	0.558	1.10937759685147e-05	Constant	5.36842105263158
Sh3gl1	0.957894736842105	0.0421052631578947	9.5860173627974e-10	-0.630626823578611	0.011	0.295	1.1226184933572e-05	Somata	1
Slc24a3	1.2	0.368421052631579	9.92193237039268e-10	-0.474799801509229	0.189	0.463	1.16195749989669e-05	Constant	1.56842105263158
Pfdn4	1.34736842105263	0.463157894736842	9.93475628610599e-10	-0.472697838329427	0.326	0.558	1.16345930866587e-05	Constant	1.81052631578947
Psmd7	2.57894736842105	4.23157894736842	9.98246549134985e-10	0.379644408486422	0.432	0.705	1.16904653369198e-05	Constant	6.81052631578947
Ccdc91	0.873684210526316	0.0526315789473684	1.05446916544184e-09	-0.576613364303994	0.021	0.316	1.23488883964894e-05	Somata	0.926315789473684
Lsm12	2	3.48421052631579	1.06921051798493e-09	0.40195016600072	0.516	0.663	1.25215243761215e-05	Constant	5.48421052631579
Ppil4	0.873684210526316	0.157894736842105	1.07582858558128e-09	-0.481303184499669	0.021	0.358	1.25990285657423e-05	Constant	1.03157894736842
Nyap2	2.07368421052632	0.957894736842105	1.10452320202027e-09	-0.45100712855508	0.316	0.537	1.29350712188594e-05	Constant	3.03157894736842
Gon4l	0.810526315789474	0.0947368421052632	1.10489392423556e-09	-0.50310357767208	0.021	0.347	1.29394127467226e-05	Somata	0.905263157894737
Prpf38b	0.947368421052632	0.0421052631578947	1.10744604836729e-09	-0.625235974943735	0.042	0.432	1.29693006724293e-05	Somata	0.989473684210526
Ensa	3.67368421052632	5.58947368421053	1.12613670201344e-09	0.343525808667874	0.663	0.832	1.31881869172794e-05	Constant	9.26315789473684
Ppil2	0.831578947368421	0.0631578947368421	1.14977318570336e-09	-0.54393478237327	0.021	0.295	1.34649937777721e-05	Somata	0.894736842105263
Gnao1	8.24210526315789	5.88421052631579	1.15899589757593e-09	-0.294539242177918	0.747	0.947	1.35730009565117e-05	Constant	14.1263157894737
Mmd	2.08421052631579	3.58947368421053	1.17036425682918e-09	0.397469634331967	0.516	0.716	1.37061358117265e-05	Constant	5.67368421052632
Tmed7	1.35789473684211	0.473684210526316	1.17966006771381e-09	-0.470003629245736	0.316	0.547	1.38149990529964e-05	Constant	1.83157894736842
Pdxk	0.473684210526316	1.35789473684211	1.17966007862539e-09	0.470003629245736	0.095	0.305	1.38149991807819e-05	Constant	1.83157894736842
Anapc1	0.831578947368421	0.126315789473684	1.18250620154432e-09	-0.486226464752623	0.011	0.316	1.38483301262855e-05	Constant	0.957894736842105
Iqsec1	3.06315789473684	1.68421052631579	1.2203918999499e-09	-0.414573824306405	0.463	0.653	1.42920095403133e-05	Constant	4.74736842105263
Tmem18	0.863157894736842	0.0526315789473684	1.25923938936879e-09	-0.570979546585738	0.021	0.316	1.47469524888979e-05	Somata	0.91578947368421
Glod4	1.54736842105263	0.6	1.26612548284521e-09	-0.46505720531041	0.337	0.568	1.48275955296002e-05	Constant	2.14736842105263
Kat2a	0.926315789473684	0.2	1.3651371027501e-09	-0.473287704446926	0.042	0.432	1.59871206103064e-05	Constant	1.12631578947368
Hp1bp3	2.07368421052632	3.56842105263158	1.37130160413512e-09	0.396290731832123	0.516	0.674	1.60593130860264e-05	Constant	5.64210526315789
Coq7	0.894736842105263	0.178947368421053	1.38077958572185e-09	-0.474457979595116	0.032	0.326	1.61703097283886e-05	Constant	1.07368421052632
Uap1	0.8	0.0842105263157895	1.38847589406378e-09	-0.506934568273024	0.021	0.284	1.62604411953809e-05	Somata	0.88421052631579
Kpna3	0.821052631578947	0.0631578947368421	1.41052264530717e-09	-0.53817107765652	0.053	0.432	1.65186306991923e-05	Somata	0.884210526315789
Cyth2	0.821052631578947	0.0631578947368421	1.41052264603927e-09	-0.53817107765652	0.063	0.432	1.65186307077659e-05	Somata	0.884210526315789
Sst	5.58947368421053	3.68421052631579	1.41186218365235e-09	-0.341276088933858	0.684	0.621	1.65343180327527e-05	Constant	9.27368421052632
Smim10l1	1.68421052631579	0.694736842105263	1.42111523796892e-09	-0.459859180173963	0.379	0.621	1.6642680551854e-05	Constant	2.37894736842105
Sart1	0.8	0.0947368421052632	1.42884031408377e-09	-0.497272657361287	0.042	0.358	1.6733148918235e-05	Constant	0.894736842105263
Eif2ak4	1.10526315789474	0.315789473684211	1.4357452578105e-09	-0.470003629245736	0.053	0.421	1.68140127142188e-05	Constant	1.42105263157895
Tmem230	0.673684210526316	1.65263157894737	1.44141960249923e-09	0.460524885291192	0.074	0.379	1.68804649648685e-05	Constant	2.32631578947368
Phf3	1.02105263157895	0.263157894736842	1.49583694490072e-09	-0.470003629245736	0.095	0.432	1.75177464617323e-05	Constant	1.28421052631579
Nkap	0.852631578947368	0.0526315789473684	1.5058903852949e-09	-0.56531380905006	0.032	0.4	1.76354823021886e-05	Somata	0.905263157894737
Rif1	0.852631578947368	0.0526315789473684	1.50589043758083e-09	-0.56531380905006	0.011	0.284	1.76354829145092e-05	Somata	0.905263157894737
Ss18l2	3.89473684210526	5.84210526315789	1.5288305882312e-09	0.334934957302326	0.632	0.789	1.79041350187756e-05	Constant	9.73684210526316
Ppid	0.8	0.0736842105263158	1.56307139605602e-09	-0.516690743218389	0.074	0.442	1.8305129119212e-05	Somata	0.873684210526316
Ccng1	1.23157894736842	2.44210526315789	1.56779635292309e-09	0.433373896225241	0.432	0.453	1.83604630890823e-05	Constant	3.67368421052632
Rsl24d1	0.810526315789474	0.115789473684211	1.56978999470371e-09	-0.484055382701386	0.116	0.495	1.83838106279752e-05	Constant	0.926315789473684
Ccdc136	2.14736842105263	1.02105263157895	1.66396526683199e-09	-0.442948201362905	0.432	0.621	1.94866972398695e-05	Constant	3.16842105263158
Tub	0.642105263157895	1.6	1.70364327402295e-09	0.45953232937844	0.063	0.263	1.99513663820827e-05	Constant	2.24210526315789
Setd7	0.789473684210526	0.0842105263157895	1.7728900695265e-09	-0.501069448820626	0.042	0.379	2.07623156042248e-05	Somata	0.873684210526316
Klhl9	0.789473684210526	0.0842105263157895	1.77289008161179e-09	-0.501069448820626	0.084	0.411	2.07623157457556e-05	Somata	0.873684210526316
Shd	1.14736842105263	0.347368421052632	1.81426509836374e-09	-0.466089729924599	0.263	0.516	2.12468585669377e-05	Constant	1.49473684210526
Dek	1.29473684210526	0.442105263157895	1.82800652309398e-09	-0.464514136960964	0.2	0.453	2.14077843919536e-05	Constant	1.73684210526316
Polr2c	0.91578947368421	0.2	1.87558147213903e-09	-0.4678082386823	0.095	0.453	2.19649346202202e-05	Constant	1.11578947368421
Zfp451	1.32631578947368	0.463157894736842	1.87648742682677e-09	-0.463688768387061	0.189	0.526	2.19755442555683e-05	Constant	1.78947368421053
Add1	1.32631578947368	0.463157894736842	1.87648743869036e-09	-0.463688768387061	0.284	0.484	2.19755443945028e-05	Constant	1.78947368421053
Spcs1	3.86315789473684	2.31578947368421	1.95335899458601e-09	-0.382992252256106	0.516	0.8	2.28757871855967e-05	Constant	6.17894736842105
Msmo1	2.2	1.06315789473684	1.9624908180546e-09	-0.438913042175704	0.411	0.653	2.29827299702374e-05	Constant	3.26315789473684
Nob1	0.789473684210526	0.0736842105263158	1.96331338526287e-09	-0.510825623765991	0.021	0.274	2.29923630548134e-05	Somata	0.863157894736842
Fbxo28	0.978947368421053	0.242105263157895	1.9808647879711e-09	-0.465757338364284	0.032	0.274	2.31979075319295e-05	Constant	1.22105263157895
Trappc13	0.978947368421053	0.242105263157895	1.98086482769798e-09	-0.465757338364284	0.063	0.432	2.31979079971711e-05	Constant	1.22105263157895
Rnf135-Rhot1	0.978947368421053	0.242105263157895	1.98086484134194e-09	-0.465757338364284	0.095	0.453	2.31979081569555e-05	Constant	1.22105263157895
Pfkm	3	1.65263157894737	1.98437979685495e-09	-0.410742165209008	0.505	0.821	2.32390718009684e-05	Constant	4.65263157894737
Ypel5	1.57894736842105	0.631578947368421	1.99110601015008e-09	-0.45783309362548	0.358	0.642	2.33178424848676e-05	Constant	2.21052631578947
Cetn2	1.95789473684211	3.4	2.02201649877985e-09	0.397126763191011	0.484	0.726	2.36798352172108e-05	Constant	5.35789473684211
Ndufaf5	1.14736842105263	2.31578947368421	2.02665163145411e-09	0.434452644981417	0.284	0.463	2.37341172559591e-05	Constant	3.46315789473684
Mtmr3	0.863157894736842	1.91578947368421	2.04067126409976e-09	0.447867773613509	0.105	0.337	2.38983011738723e-05	Constant	2.77894736842105
2300009A05Rik-Iqch	0.810526315789474	0.126315789473684	2.10377320487591e-09	-0.474665642351547	0.021	0.305	2.46372880023017e-05	Constant	0.936842105263158
Wdr83	0.789473684210526	0.105263157894737	2.16185437919675e-09	-0.481838086892739	0.021	0.347	2.53174766347731e-05	Constant	0.894736842105263
Ube2a	1.04210526315789	0.284210526315789	2.17237812331253e-09	-0.463837114330072	0.2	0.505	2.5440720202113e-05	Constant	1.32631578947368
Esrra	0.894736842105263	0.189473684210526	2.19472481414877e-09	-0.46556903217787	0.032	0.347	2.57024222984962e-05	Constant	1.08421052631579
Eef1g	1.8	3.18947368421053	2.21678121557731e-09	0.402955696502739	0.621	0.695	2.59607248156258e-05	Constant	4.98947368421053
Msl3	1.36842105263158	0.494736842105263	2.26578218035255e-09	-0.460273344603159	0.295	0.589	2.65345751141087e-05	Constant	1.86315789473684
Rab8b	0.8	1.82105263157895	2.27023611182149e-09	0.449323424008197	0.063	0.4	2.65867351055415e-05	Constant	2.62105263157895
Cwf19l2	1.4	0.515789473684211	2.29879275995879e-09	-0.45953232937844	0.326	0.537	2.69211620118774e-05	Constant	1.91578947368421
1810013L24Rik	0.989473684210526	0.252631578947368	2.37983860584057e-09	-0.462623521948113	0.084	0.421	2.78702899129989e-05	Constant	1.24210526315789
Dnajb11	0.989473684210526	0.252631578947368	2.379838636169e-09	-0.462623521948113	0.179	0.495	2.78702902681752e-05	Constant	1.24210526315789
Atxn2l	0.831578947368421	0.147368421052632	2.41164038036486e-09	-0.467707416985385	0.105	0.421	2.82427204944529e-05	Constant	0.978947368421053
Gtf2b	1.04210526315789	0.0315789473684211	2.42540274680991e-09	-0.682890680392756	0.032	0.411	2.84038915678909e-05	Somata	1.07368421052632
Ice1	0.778947368421053	0.0736842105263158	2.47026727846152e-09	-0.504925901638802	0.032	0.295	2.89293000980628e-05	Somata	0.852631578947368
Man1b1	1.02105263157895	0.273684210526316	2.4944927534286e-09	-0.46170482643104	0.084	0.411	2.92130046354024e-05	Constant	1.29473684210526
Ccdc85a	1.96842105263158	0.905263157894737	2.49497550991723e-09	-0.443410039672288	0.389	0.674	2.92186581966406e-05	Constant	2.87368421052632
Myo9a	2.69473684210526	1.43157894736842	2.5062943823371e-09	-0.418368512944072	0.484	0.684	2.93512135115498e-05	Constant	4.12631578947368
Baz2b	0.905263157894737	0.2	2.5789585997382e-09	-0.46229858287133	0.042	0.368	3.02021841615341e-05	Constant	1.10526315789474
Wsb1	0.821052631578947	0.0526315789473684	2.59788937062315e-09	-0.548121408509688	0.011	0.347	3.04238824193677e-05	Somata	0.873684210526316
Stoml1	0.821052631578947	0.0526315789473684	2.59788937551266e-09	-0.548121408509688	0.021	0.358	3.04238824766288e-05	Somata	0.873684210526316
Dpp6	1.41052631578947	0.526315789473684	2.7022089202905e-09	-0.456988261133665	0.242	0.526	3.16455686655221e-05	Constant	1.93684210526316
Cfap69	1.03157894736842	0.0315789473684211	2.71128834795528e-09	-0.677722710234314	0.021	0.4	3.17518978429043e-05	Somata	1.06315789473684
Htt	1.44210526315789	0.547368421052632	2.72209933974379e-09	-0.456304784887574	0.274	0.516	3.18785053677395e-05	Constant	1.98947368421053
Txlna	0.778947368421053	0.105263157894737	2.84048041258226e-09	-0.47593836476555	0.011	0.326	3.32648661117509e-05	Constant	0.884210526315789
Sh3gl2	1.11578947368421	0.336842105263158	2.8858275591399e-09	-0.459117821600484	0.242	0.547	3.37959265450873e-05	Constant	1.45263157894737
Eps8	1.70526315789474	0.726315789473684	2.90106512600528e-09	-0.449209657071021	0.337	0.632	3.39743736906478e-05	Constant	2.43157894736842
Stt3a	0.768421052631579	0.0842105263157895	2.90547917918049e-09	-0.489234991173623	0.021	0.368	3.40260666673827e-05	Constant	0.852631578947368
Mrps30	0.768421052631579	0.0842105263157895	2.90547918213163e-09	-0.489234991173623	0.053	0.389	3.40260667019435e-05	Constant	0.852631578947368
Txn2	1.29473684210526	0.452631578947368	2.98575060558102e-09	-0.457241377631884	0.168	0.463	3.49661253419593e-05	Constant	1.74736842105263
Snrnp200	1.02105263157895	0.0315789473684211	3.03340532880626e-09	-0.67252789335721	0.032	0.442	3.55242098056501e-05	Somata	1.05263157894737
Os9	0.91578947368421	0.210526315789474	3.055316394501e-09	-0.459074558713545	0.084	0.484	3.57808102960012e-05	Constant	1.12631578947368
B4galt7	0.947368421052632	0.231578947368421	3.15568188038604e-09	-0.458181890280569	0.032	0.326	3.6956190501201e-05	Constant	1.17894736842105
Commd8	1.06315789473684	0.305263157894737	3.16124751260419e-09	-0.45783309362548	0.189	0.474	3.70213696201077e-05	Constant	1.36842105263158
Rgs10	2.93684210526316	1.62105263157895	3.22670691166851e-09	-0.406802900949824	0.453	0.589	3.778796464255e-05	Constant	4.5578947368421
Hif1a	1.09473684210526	0.326315789473684	3.31707432672156e-09	-0.457022917773014	0.253	0.505	3.88462574402362e-05	Constant	1.42105263157895
Gas5	1.24210526315789	0.421052631578947	3.36387194044277e-09	-0.456017387270996	0.263	0.474	3.93943042945253e-05	Constant	1.66315789473684
Sdcbp	1.63157894736842	2.94736842105263	3.48724387793496e-09	0.405465108108164	0.432	0.621	4.08391130544963e-05	Constant	4.57894736842105
Tmeff2	0.863157894736842	0.178947368421053	3.53745862700618e-09	-0.457650861278734	0.053	0.337	4.14271779808693e-05	Constant	1.04210526315789
Casd1	0.863157894736842	0.178947368421053	3.53745880047258e-09	-0.457650861278734	0.011	0.347	4.14271800123343e-05	Constant	1.04210526315789
Gmps	0.789473684210526	1.78947368421053	3.5644169978446e-09	0.443931388935961	0.137	0.337	4.17428874617582e-05	Constant	2.57894736842105
Dgat1	0.778947368421053	0.115789473684211	3.66134910517845e-09	-0.466459620811006	0.011	0.316	4.28780593707448e-05	Constant	0.894736842105263
Syngr3	6.52631578947368	4.50526315789474	3.69956185817348e-09	-0.312701078629085	0.6	0.895	4.33255689210697e-05	Constant	11.0315789473684
Anxa7	0.568421052631579	1.46315789473684	3.71652917506808e-09	0.451374809412242	0.063	0.316	4.35242731692223e-05	Constant	2.03157894736842
Maoa	0.768421052631579	0.105263157894737	3.73835146294739e-09	-0.470003629245736	0.032	0.368	4.37798339825768e-05	Constant	0.873684210526316
Ddx46	2.51578947368421	4.08421052631579	3.79999797437561e-09	0.368875660675872	0.432	0.674	4.45017762779127e-05	Constant	6.6
Lrrn3	1.22105263157895	0.410526315789474	3.88801981336972e-09	-0.454018333525155	0.084	0.442	4.55326000343728e-05	Constant	1.63157894736842
Gucy1a1-Gucy1b1	3.27368421052632	1.88421052631579	3.9089305732769e-09	-0.393225053213662	0.432	0.726	4.57774859436458e-05	Constant	5.15789473684211
Esyt2	0.757894736842105	0.0736842105263158	3.93123885161083e-09	-0.493020999132484	0.011	0.4	4.60387381912144e-05	Constant	0.831578947368421
LOC301124	4.90526315789474	7	3.95145794183171e-09	0.30359752775768	0.758	0.789	4.62755239567912e-05	Constant	11.9052631578947
Omg	0.989473684210526	0.0315789473684211	4.27005641264861e-09	-0.65677953638907	0.032	0.442	5.00066306485278e-05	Somata	1.02105263157895
Golim4	0.852631578947368	0.0421052631578947	4.27865953884245e-09	-0.575364144903562	0.011	0.284	5.0107381859384e-05	Somata	0.894736842105263
Zcchc12	3.24210526315789	1.86315789473684	4.27918121513639e-09	-0.393134495650685	0.442	0.6	5.01134912104623e-05	Constant	5.10526315789474
Samd4b	0.6	1.50526315789474	4.30755839347419e-09	0.448390152825198	0.074	0.326	5.04458163459762e-05	Constant	2.10526315789474
Tspan17	0.957894736842105	2.02105263157895	4.44805244615455e-09	0.43373554204642	0.284	0.389	5.20911421969159e-05	Constant	2.97894736842105
Itpr1	1.2	0.4	4.49174118943074e-09	-0.451985123743057	0.053	0.295	5.26027810694234e-05	Constant	1.6
Aarsd1	0.968421052631579	0.252631578947368	4.55903922440253e-09	-0.451985123743057	0.189	0.516	5.3390908356978e-05	Constant	1.22105263157895
Grip1	1.77894736842105	0.789473684210526	4.75937223066453e-09	-0.440150666096054	0.379	0.611	5.57370081933123e-05	Constant	2.56842105263158
Mrpl43	2.68421052631579	4.28421052631579	4.79370921707384e-09	0.36066696520827	0.589	0.705	5.61391286411518e-05	Constant	6.96842105263158
Ccne1	0.747368421052632	0.0842105263157895	4.79536432927607e-09	-0.477258800126907	0.011	0.337	5.6158511660152e-05	Constant	0.831578947368421
Trappc12	0.768421052631579	0.115789473684211	4.87098725027175e-09	-0.460524885291192	0.021	0.368	5.70441316879325e-05	Constant	0.884210526315789
Impdh1	0.768421052631579	0.115789473684211	4.87098726634023e-09	-0.460524885291192	0.042	0.347	5.70441318761104e-05	Constant	0.884210526315789
Nol11	0.884210526315789	0.2	4.88746962042025e-09	-0.45118735744626	0.053	0.411	5.72371567247415e-05	Constant	1.08421052631579
Zfp483	0.747368421052632	0.0736842105263158	4.97260937214283e-09	-0.487014975072272	0.011	0.284	5.82342283571647e-05	Constant	0.821052631578947
Syf2	1.14736842105263	0.368421052631579	5.00064349041517e-09	-0.450585543388634	0.179	0.442	5.85625359162521e-05	Constant	1.51578947368421
Chd8	0.778947368421053	0.126315789473684	5.04799079006058e-09	-0.457069880461167	0.042	0.411	5.91170201423994e-05	Constant	0.905263157894737
Anks1b	0.894736842105263	1.92631578947368	5.15447939335896e-09	0.434664262800427	0.253	0.474	6.03641081756268e-05	Constant	2.82105263157895
Mrps15	2.62105263157895	1.4	5.25373233581885e-09	-0.411296028418958	0.453	0.632	6.15264593847746e-05	Constant	4.02105263157895
Sar1b	2.66315789473684	1.43157894736842	5.28448784166436e-09	-0.409784769252681	0.421	0.716	6.18866371137314e-05	Constant	4.09473684210526
Zcchc17	5.06315789473684	7.16842105263158	5.29274160906079e-09	0.298044859487327	0.621	0.758	6.19832969837109e-05	Constant	12.2315789473684
Camk1	1.21052631578947	0.410526315789474	5.35547656244384e-09	-0.449267730766557	0.326	0.568	6.27179860227798e-05	Constant	1.62105263157895
Limch1	2.42105263157895	1.25263157894737	5.36169272622195e-09	-0.417849167307886	0.432	0.716	6.27907835167852e-05	Constant	3.67368421052632
Clcn6	0.968421052631579	0.0315789473684211	5.38723589011108e-09	-0.646141138184015	0.032	0.421	6.30899195090908e-05	Somata	1
Nap1l2	1.62105263157895	0.684210526315789	5.49016886734769e-09	-0.442279081230881	0.358	0.632	6.42953676055088e-05	Constant	2.30526315789474
Ust	1.24210526315789	0.431578947368421	5.50405184929122e-09	-0.448637279973373	0.063	0.379	6.44579512070495e-05	Constant	1.67368421052632
Zdbf2	1.03157894736842	2.11578947368421	5.52696773979506e-09	0.427669265419175	0.137	0.389	6.472631920074e-05	Constant	3.14736842105263
Ralbp1	0.663157894736842	1.58947368421053	5.60241341763436e-09	0.442736502905396	0.274	0.421	6.5609863533916e-05	Constant	2.25263157894737
Samd8	2.67368421052632	1.44210526315789	5.7450038185393e-09	-0.408334550536117	0.4	0.653	6.72797397189138e-05	Constant	4.11578947368421
Necap1	1.93684210526316	0.905263157894737	5.78971301254722e-09	-0.43271475055554	0.442	0.705	6.78033290899405e-05	Constant	2.84210526315789
Ubr5	2.16842105263158	3.62105263157895	5.8718998167679e-09	0.377389148326296	0.347	0.579	6.87658187541689e-05	Constant	5.78947368421053
Asap1	1.69473684210526	0.736842105263158	5.96520287799852e-09	-0.439231970578982	0.347	0.568	6.98584909042406e-05	Constant	2.43157894736842
Mrpl50	0.8	0.147368421052632	6.00683951085092e-09	-0.450315674273516	0.084	0.442	7.03460975115751e-05	Constant	0.947368421052632
Hs2st1	0.926315789473684	0.231578947368421	6.03333334135416e-09	-0.447312218043665	0.105	0.4	7.06563667605986e-05	Constant	1.15789473684211
Cdc5l	1.66315789473684	0.715789473684211	6.13580575521973e-09	-0.439639287920758	0.368	0.568	7.18564211993783e-05	Constant	2.37894736842105
Rad50	0.736842105263158	0.0842105263157895	6.17732490496537e-09	-0.471216485670945	0.021	0.347	7.23426519620495e-05	Constant	0.821052631578947
Psmd2	2.68421052631579	1.45263157894737	6.24101096961907e-09	-0.406894700917759	0.442	0.768	7.3088479465209e-05	Constant	4.13684210526316
C9orf72	0.736842105263158	0.0736842105263158	6.30130164080904e-09	-0.48097266061631	0.021	0.295	7.37945435155147e-05	Constant	0.810526315789474
Sfswap	1.07368421052632	0.326315789473684	6.35523930467696e-09	-0.44692182178651	0.042	0.4	7.44262074970718e-05	Constant	1.4
Ppp1r8	0.757894736842105	0.115789473684211	6.49066042693922e-09	-0.454554718304688	0.011	0.263	7.60121242598852e-05	Constant	0.873684210526316
Uqcrc1	1.62105263157895	2.90526315789474	6.60248715118548e-09	0.398749166142728	0.705	0.758	7.73217270275332e-05	Constant	4.52631578947368
Supt6h	0.989473684210526	0.273684210526316	6.63037845204207e-09	-0.445956469462901	0.147	0.453	7.76483620518647e-05	Constant	1.26315789473684
Psmg3	1.55789473684211	2.82105263157895	6.71367681767307e-09	0.401341390924302	0.411	0.568	7.86238692117693e-05	Constant	4.37894736842105
2410004B18Rik	0.768421052631579	0.126315789473684	6.7783557047126e-09	-0.451135144941353	0.011	0.316	7.93813236578893e-05	Constant	0.894736842105263
Sec63	0.768421052631579	0.126315789473684	6.77835573017238e-09	-0.451135144941353	0.032	0.326	7.93813239560487e-05	Constant	0.894736842105263
Fads3	0.768421052631579	0.126315789473684	6.77835575160492e-09	-0.451135144941353	0.011	0.337	7.93813242070452e-05	Constant	0.894736842105263
Kcna1	4.2	2.63157894736842	6.79811552373192e-09	-0.358991100156563	0.558	0.779	7.96127308984245e-05	Constant	6.83157894736842
Rae1	0.894736842105263	1.91578947368421	6.81934387353497e-09	0.431060655297128	0.053	0.337	7.9861336102968e-05	Constant	2.81052631578947
Drg2	0.947368421052632	0.0315789473684211	6.82191097310091e-09	-0.635388346407753	0.032	0.484	7.98913994059848e-05	Somata	0.978947368421053
AABR07007064.1	1.34736842105263	0.505263157894737	6.82710046426359e-09	-0.444327141200211	0.316	0.537	7.99521735369909e-05	Constant	1.85263157894737
Rnf41	1.02105263157895	0.294736842105263	6.96638108229329e-09	-0.445311016655364	0.042	0.4	8.15832888547367e-05	Constant	1.31578947368421
Cyfip1	1.16842105263158	0.389473684210526	7.15270454436438e-09	-0.44507424620321	0.053	0.4	8.37653229190512e-05	Constant	1.55789473684211
Prpf3-Mrps21	1.76842105263158	3.09473684210526	7.19745954945884e-09	0.391425311440682	0.537	0.684	8.42894487837125e-05	Constant	4.86315789473684
Prrc2b	1.41052631578947	2.62105263157895	7.32634487728603e-09	0.406919653819159	0.453	0.632	8.57988248578967e-05	Constant	4.03157894736842
Ttc37	0.778947368421053	0.136842105263158	7.33614559821231e-09	-0.447767487798854	0.074	0.389	8.59136011006644e-05	Constant	0.91578947368421
Tpgs2	0.663157894736842	1.57894736842105	7.54843153845875e-09	0.43866317751776	0.032	0.389	8.83996817468904e-05	Constant	2.24210526315789
Mettl16	0.736842105263158	0.0631578947368421	7.68054766120257e-09	-0.490824957059321	0.011	0.295	8.99468936603433e-05	Constant	0.8
Scn3b	0.852631578947368	0.189473684210526	7.83050450885505e-09	-0.443096176325811	0.021	0.263	9.17030383032015e-05	Constant	1.04210526315789
Fibp	0.852631578947368	0.189473684210526	7.83050455688578e-09	-0.443096176325811	0.053	0.411	9.17030388656894e-05	Constant	1.04210526315789
Cdk12	1	0.284210526315789	8.00096378248315e-09	-0.44300302742723	0.116	0.368	9.36992868566602e-05	Constant	1.28421052631579
Pcmtd2	1.38947368421053	0.536842105263158	8.02750385766059e-09	-0.441343395773066	0.105	0.421	9.40100976770632e-05	Constant	1.92631578947368
Lrrc4b	0.884210526315789	0.210526315789474	8.02797537041173e-09	-0.442453677477505	0.095	0.358	9.40156195628917e-05	Constant	1.09473684210526
mrpl24	1.04210526315789	2.11578947368421	8.03664141209005e-09	0.422501295260732	0.389	0.547	9.41171075769865e-05	Constant	3.15789473684211
Slc31a1	0.757894736842105	0.0526315789473684	8.05927095265287e-09	-0.512823626428664	0.042	0.411	9.43821221265178e-05	Somata	0.810526315789474
Kcnj3	0.757894736842105	0.0526315789473684	8.05927119528204e-09	-0.512823626428664	0.032	0.4	9.4382124967948e-05	Somata	0.810526315789474
Sdhaf3	0.789473684210526	0.147368421052632	8.16336045719613e-09	-0.444450554821118	0.011	0.316	9.56011143142239e-05	Constant	0.936842105263158
Tmem178b	3.24210526315789	4.94736842105263	8.16675347253573e-09	0.337889169199758	0.663	0.779	9.5640849916866e-05	Constant	8.18947368421053
Tspan5	1.17894736842105	0.4	8.52893261181725e-09	-0.442369665043615	0.074	0.411	9.98823298169919e-05	Constant	1.57894736842105
Tnrc6a	2.68421052631579	1.46315789473684	8.64911078168401e-09	-0.402612039125758	0.463	0.768	0.000101289736364301	Constant	4.14736842105263
Zdhhc20	0.747368421052632	0.115789473684211	8.66286221206501e-09	-0.448548694244476	0.021	0.421	0.000101450779365493	Constant	0.863157894736842
Msra	0.768421052631579	1.72631578947368	8.77989487261557e-09	0.432864082296279	0.189	0.358	0.000102821348853201	Constant	2.49473684210526
Tmem9b	1.83157894736842	0.842105263157895	8.80493079794171e-09	-0.429925405678325	0.358	0.642	0.000103114544574695	Constant	2.67368421052632
Tll1	1.66315789473684	2.94736842105263	8.89197842848028e-09	0.393536537242891	0.389	0.516	0.000104133959375933	Constant	4.61052631578947
Gpatch11	0.831578947368421	0.178947368421053	9.14201484305291e-09	-0.440556427919434	0.021	0.326	0.000107062135826993	Constant	1.01052631578947
Mroh1	1.8	0.821052631578947	9.19191022633242e-09	-0.43020471428392	0.305	0.579	0.000107646460660579	Constant	2.62105263157895
LOC102551114	1.30526315789474	0.484210526315789	9.24298164719849e-09	-0.440311839438333	0.168	0.463	0.000108244558070341	Constant	1.78947368421053
9330182L06Rik	1.30526315789474	0.484210526315789	9.24298183749524e-09	-0.440311839438333	0.168	0.484	0.000108244560298907	Constant	1.78947368421053
Fndc5	0.8	0.157894736842105	9.28203526587338e-09	-0.441183190710244	0.021	0.295	0.000108701914998643	Constant	0.957894736842105
Fam174b	0.863157894736842	0.2	9.29059187894298e-09	-0.439951284179334	0.105	0.453	0.000108802121494301	Constant	1.06315789473684
Pnrc1	1.33684210526316	0.505263157894737	9.32227538160139e-09	-0.439832751612372	0.084	0.474	0.000109173166993934	Constant	1.84210526315789
Chn1	1.33684210526316	0.505263157894737	9.32227558329633e-09	-0.439832751612372	0.2	0.463	0.000109173169355983	Constant	1.84210526315789
Arpc2	1.37894736842105	2.56842105263158	9.34055955213007e-09	0.405465108108164	0.463	0.6	0.000109387292914995	Constant	3.94736842105263
Mark3	0.894736842105263	0.221052631578947	9.61542272469258e-09	-0.439366659783846	0.137	0.474	0.000112606215528875	Constant	1.11578947368421
Tcap	1.01052631578947	0.294736842105263	9.65164169236297e-09	-0.440089072674212	0.074	0.368	0.000113030375859263	Constant	1.30526315789474
Gnl1	0.778947368421053	1.73684210526316	9.95450065755978e-09	0.430782916092454	0.368	0.463	0.000116577157200683	Constant	2.51578947368421
Use1	1.73684210526316	0.778947368421053	9.95450065918576e-09	-0.430782916092454	0.337	0.505	0.000116577157219724	Constant	2.51578947368421
Fdps-122885	1.56842105263158	0.663157894736842	1.01617062836565e-08	-0.434573192266235	0.358	0.621	0.000119003742287901	Constant	2.23157894736842
Dennd1a	0.715789473684211	0.0842105263157895	1.03078011574773e-08	-0.459021212577126	0.021	0.295	0.000120714659355217	Constant	0.8
Zkscan3	0.715789473684211	0.0842105263157895	1.03078011985491e-08	-0.459021212577126	0.011	0.316	0.000120714659836209	Constant	0.8
Eif3c-U6	1.53684210526316	0.642105263157895	1.03739686510467e-08	-0.434940926241118	0.347	0.568	0.000121489546872408	Constant	2.17894736842105
Scg3	3.43157894736842	2.04210526315789	1.03975751406149e-08	-0.376206145569949	0.526	0.8	0.000121766002471741	Constant	5.47368421052632
Wdr6.2	1.67368421052632	0.736842105263158	1.06819988959083e-08	-0.431388793117956	0.284	0.537	0.000125096889069982	Constant	2.41052631578947
Ppp5c	1.28421052631579	0.473684210526316	1.07492421663013e-08	-0.438254930931155	0.347	0.579	0.000125884375009554	Constant	1.75789473684211
Keap1	0.842105263157895	0.189473684210526	1.07848528239451e-08	-0.437398155211173	0.105	0.421	0.000126301411421221	Constant	1.03157894736842
Bicd1	1.41052631578947	0.557894736842105	1.08945542147422e-08	-0.436509729790125	0.316	0.568	0.000127586124408846	Constant	1.96842105263158
Ddx50	1.34736842105263	0.515789473684211	1.09141966625648e-08	-0.437358471884118	0.168	0.484	0.000127816157115296	Constant	1.86315789473684
Ndufs1	2.05263157894737	3.44210526315789	1.10580422763417e-08	0.375124391055492	0.611	0.716	0.000129500733098238	Constant	5.49473684210526
Lztr1	0.905263157894737	0.0315789473684211	1.10673505113482e-08	-0.613529552595254	0.032	0.453	0.000129609741838399	Somata	0.936842105263158
Nans	0.778947368421053	0.147368421052632	1.11082551775704e-08	-0.43855083269393	0.063	0.4	0.000130088776384527	Constant	0.926315789473684
Timm21	0.789473684210526	0.0421052631578947	1.11626661945823e-08	-0.540678586915672	0.011	0.305	0.000130725983804754	Somata	0.831578947368421
Nfu1	0.726315789473684	0.105263157894737	1.1407723324009e-08	-0.445906077666675	0.011	0.337	0.000133595847847469	Constant	0.831578947368421
Wasl	3.96842105263158	5.81052631578947	1.15033186224692e-08	0.315367308915345	0.495	0.663	0.000134715364387736	Constant	9.77894736842105
Atp6ap1	3.89473684210526	2.41052631578947	1.15515100612518e-08	-0.361293889795027	0.642	0.842	0.00013527973432732	Constant	6.30526315789474
Pcdh10	0.905263157894737	0.231578947368421	1.15573695112161e-08	-0.43632309646807	0.042	0.295	0.000135348354345851	Constant	1.13684210526316
Ube2i	0.736842105263158	0.115789473684211	1.15808092099224e-08	-0.442506379788514	0.042	0.4	0.000135622856657401	Constant	0.852631578947368
Pthlh	4.10526315789474	2.57894736842105	1.1795360761559e-08	-0.355203273327276	0.463	0.547	0.000138135469878617	Constant	6.68421052631579
Slc39a3	0.747368421052632	0.126315789473684	1.22772270310952e-08	-0.439158953894637	0.011	0.284	0.000143778605761156	Constant	0.873684210526316
Csk	0.747368421052632	0.126315789473684	1.22772271580748e-08	-0.439158953894637	0.021	0.411	0.000143778607248214	Constant	0.873684210526316
Cbx4	0.894736842105263	0.0315789473684211	1.25221013597071e-08	-0.607989372219638	0.021	0.368	0.00014664632902353	Somata	0.926315789473684
Chd1	0.821052631578947	0.178947368421053	1.25692569346096e-08	-0.434792723202684	0.032	0.305	0.000147198567961213	Constant	1
Hars	1.75789473684211	0.8	1.27350905538744e-08	-0.426680947258437	0.347	0.579	0.000149140645476423	Constant	2.55789473684211
Cfap20	1.35789473684211	0.526315789473684	1.27499025527385e-08	-0.434912309434466	0.189	0.505	0.00014931410879512	Constant	1.88421052631579
Il6st	1.38947368421053	2.56842105263158	1.29964830320415e-08	0.401050089899048	0.347	0.589	0.000152201812788238	Constant	3.95789473684211
Atl1	1.90526315789474	0.905263157894737	1.33210323304882e-08	-0.421903834451324	0.368	0.6	0.000156002609622347	Constant	2.81052631578947
Fkrp	0.705263157894737	0.0842105263157895	1.33528750796387e-08	-0.452867347002748	0.011	0.253	0.000156375520057648	Constant	0.789473684210526
Cyb561d2	0.91578947368421	0.242105263157895	1.39239005342645e-08	-0.43332206261113	0.053	0.411	0.000163062799156772	Constant	1.15789473684211
Tmem35a	2.66315789473684	1.46315789473684	1.40559930667241e-08	-0.396881364416773	0.484	0.821	0.000164609734804406	Constant	4.12631578947368
Wasf3	1.36842105263158	2.53684210526316	1.40850704450234e-08	0.401010757758784	0.537	0.653	0.000164950259981669	Constant	3.90526315789474
Hectd2	0.947368421052632	0.263157894736842	1.46253296647463e-08	-0.432864082296279	0.021	0.274	0.000171277235703844	Constant	1.21052631578947
4932438A13Rik	3.78947368421053	2.33684210526316	1.47058989032138e-08	-0.36139564507367	0.568	0.874	0.000172220782055537	Constant	6.12631578947368
Tnks	0.8	0.168421052631579	1.47240267271656e-08	-0.432133355190326	0.053	0.389	0.000172433077001836	Constant	0.968421052631579
Fam241b	0.8	0.168421052631579	1.47240276493902e-08	-0.432133355190326	0.011	0.347	0.000172433087802008	Constant	0.968421052631579
AABR07021812.1	1.98947368421053	0.968421052631579	1.48381838248496e-08	-0.41786562130662	0.053	0.411	0.000173769970772814	Constant	2.95789473684211
Rab11b	2.37894736842105	3.84210526315789	1.4847489108999e-08	0.359785366353125	0.547	0.726	0.000173878944955487	Constant	6.22105263157895
Pef1	0.831578947368421	0.189473684210526	1.48659979868389e-08	-0.431667480502188	0.042	0.295	0.00017409570242387	Constant	1.02105263157895
Fbxo3	0.705263157894737	0.0631578947368421	1.49311874296584e-08	-0.472475818391125	0.021	0.411	0.00017485913598873	Constant	0.768421052631579
Mrpl47	0.715789473684211	0.105263157894737	1.51426976249077e-08	-0.439789850649239	0.011	0.337	0.000177336131885294	Constant	0.821052631578947
Slc7a1	0.726315789473684	0.115789473684211	1.55069197267958e-08	-0.436427333712131	0.011	0.305	0.000181601536920505	Constant	0.842105263157895
Pigx	0.726315789473684	0.115789473684211	1.55069198127737e-08	-0.436427333712131	0.053	0.411	0.000181601537927393	Constant	0.842105263157895
Lyst	1.18947368421053	0.0210526315789474	1.55439274272872e-08	-0.762827101197935	0.011	0.389	0.00018203493410096	Somata	1.21052631578947
Ranbp6	0.705263157894737	0.0947368421052631	1.56226065980967e-08	-0.443205436091011	0.032	0.389	0.00018295634587031	Constant	0.8
Tmem53	0.705263157894737	0.0947368421052632	1.56226066023937e-08	-0.443205436091011	0.011	0.316	0.000182956345920633	Constant	0.8
Atp5f1b	32.6631578947368	37.5263157894737	1.57461128763937e-08	0.134937533001512	0.989	1	0.000184402727895447	Constant	70.1894736842105
Tmem131	1.01052631578947	0.305263157894737	1.61125417017519e-08	-0.431991862441593	0.053	0.442	0.000188693975869217	Constant	1.31578947368421
Xpo7	1.03157894736842	2.07368421052632	1.61799954673556e-08	0.414063613363396	0.053	0.347	0.000189483926918202	Constant	3.10526315789474
Elavl4	2.43157894736842	1.29473684210526	1.64007693135669e-08	-0.402402318577619	0.4	0.611	0.000192069409431182	Constant	3.72631578947368
Swt1	0.694736842105263	0.0736842105263158	1.65568147140463e-08	-0.456431551700192	0.011	0.263	0.000193896857116196	Constant	0.768421052631579
Nsfl1c	1.92631578947368	0.926315789473684	1.66208009460611e-08	-0.418134960849216	0.379	0.674	0.000194646199879321	Constant	2.85263157894737
Galnt13	3.04210526315789	1.75789473684211	1.67894196787535e-08	-0.38229804882663	0.505	0.695	0.000196620893857882	Constant	4.8
Nrp2	1.04210526315789	0.326315789473684	1.68396881935487e-08	-0.43157625211185	0.011	0.253	0.000197209588434649	Constant	1.36842105263158
Chordc1	1.25263157894737	0.463157894736842	1.71064599380887e-08	-0.43150208189116	0.242	0.474	0.000200333752334956	Constant	1.71578947368421
Ambra1	0.694736842105263	0.0842105263157895	1.73306838373431e-08	-0.446675376754827	0.021	0.284	0.000202959638419125	Constant	0.778947368421053
Qpctl	0.778947368421053	0.157894736842105	1.73620605455886e-08	-0.429418349130657	0.011	0.263	0.000203327091049388	Constant	0.936842105263158
Mga	1.07368421052632	0.347368421052632	1.75263503358191e-08	-0.431173464818371	0.2	0.453	0.000205251088782777	Constant	1.42105263157895
Rapgef6	0.715789473684211	0.0526315789473684	1.77229441335795e-08	-0.488580014818671	0.021	0.284	0.000207553398748349	Constant	0.768421052631579
Ppp1r12c	0.747368421052632	0.136842105263158	1.82641716918143e-08	-0.429856561232324	0.042	0.347	0.000213891714682837	Constant	0.884210526315789
Dctn5	0.873684210526316	0.221052631578947	1.84165404976888e-08	-0.428193359185721	0.063	0.442	0.000215676105768433	Constant	1.09473684210526
Homer1	1.86315789473684	0.884210526315789	1.85037955047265e-08	-0.418416260455242	0.284	0.495	0.000216697949155852	Constant	2.74736842105263
Anapc4	1.23157894736842	0.452631578947368	1.98925207352073e-08	-0.429332589514808	0.147	0.495	0.000232961310330012	Constant	1.68421052631579
Ipo5	1.23157894736842	0.452631578947368	1.98925212819937e-08	-0.429332589514808	0.316	0.568	0.000232961316733428	Constant	1.68421052631579
Ganab	0.705263157894737	0.105263157894737	2.01358603089546e-08	-0.433635985074861	0.042	0.368	0.000235811060078167	Constant	0.810526315789474
Htatsf1	1.2	2.29473684210526	2.03499850194032e-08	0.403868938575342	0.316	0.463	0.000238318674562231	Constant	3.49473684210526
Tmem205	0.757894736842105	0.147368421052632	2.06468594026672e-08	-0.426645930187611	0.032	0.368	0.000241795370464636	Constant	0.905263157894737
Ppp2r2a	1.87368421052632	0.894736842105263	2.06891261552308e-08	-0.416514944294749	0.337	0.579	0.000242290356403908	Constant	2.76842105263158
Ivd	1.69473684210526	0.768421052631579	2.07680523483383e-08	-0.421213465076304	0.421	0.621	0.00024321466105139	Constant	2.46315789473684
Dnajc2	0.715789473684211	0.115789473684211	2.07981733055751e-08	-0.430311106694695	0.042	0.432	0.00024356740758159	Constant	0.831578947368421
Slc39a14	1.08421052631579	0.357894736842105	2.09713261389953e-08	-0.428454626332863	0.032	0.274	0.000245595200413774	Constant	1.44210526315789
Shisa4	0.968421052631579	0.284210526315789	2.12958511631573e-08	-0.42708757212133	0.137	0.442	0.000249395712971736	Constant	1.25263157894737
Serf1	1.76842105263158	3.04210526315789	2.25333065838528e-08	0.378488520409962	0.547	0.684	0.0002638875534035	Constant	4.81052631578947
Ddhd2	0.610526315789474	1.46315789473684	2.25337556831305e-08	0.424883193965266	0.021	0.305	0.000263892812805141	Constant	2.07368421052632
Fam193b	0.684210526315789	0.0842105263157895	2.2537204289204e-08	-0.440444827004191	0.021	0.263	0.000263933199430868	Constant	0.768421052631579
Rbbp6	2.18947368421053	1.12631578947368	2.30661127320964e-08	-0.405465108108164	0.358	0.589	0.000270127246205581	Constant	3.31578947368421
Sncb	9.18947368421053	6.88421052631579	2.33683319951087e-08	-0.256493103759358	0.758	0.937	0.000273666535994718	Constant	16.0736842105263
Snrpb	0.842105263157895	0.0315789473684211	2.35974407105567e-08	-0.579818495252942	0.032	0.411	0.000276349628161329	Somata	0.873684210526316
Creb3	0.842105263157895	0.0315789473684211	2.35974407239346e-08	-0.579818495252942	0.032	0.442	0.000276349628317998	Somata	0.873684210526316
Dgkb	0.8	0.178947368421053	2.38250728822622e-08	-0.423164685207565	0.032	0.263	0.000279015428524173	Constant	0.978947368421053
Grik5	1.85263157894737	0.884210526315789	2.43890260734196e-08	-0.414733015038946	0.211	0.495	0.000285619884345817	Constant	2.73684210526316
Dok5	0.947368421052632	0.273684210526316	2.44709728552765e-08	-0.424565279481584	0.063	0.411	0.000286579563108143	Constant	1.22105263157895
Rims1	4.53684210526316	6.44210526315789	2.46269815033651e-08	0.295729453158863	0.716	0.832	0.000288406580385909	Constant	10.9789473684211
Cep164	0.736842105263158	0.136842105263158	2.48229208260863e-08	-0.423814246776361	0.011	0.305	0.000290701225794297	Constant	0.873684210526316
Eftud2	0.736842105263158	0.136842105263158	2.48229210987029e-08	-0.423814246776361	0.032	0.358	0.00029070122898691	Constant	0.873684210526316
Acox1	0.642105263157895	1.50526315789474	2.53106271126377e-08	0.422414666421938	0.053	0.358	0.0002964127541161	Constant	2.14736842105263
Lcorl	0.736842105263158	0.0421052631578947	2.5836227859005e-08	-0.510825623765991	0.021	0.263	0.000302568064456807	Somata	0.778947368421053
Bri3bp	1.93684210526316	3.25263157894737	2.58913086585258e-08	0.370203096139785	0.484	0.705	0.000303213115699996	Constant	5.18947368421053
Cipc	1.11578947368421	0.0210526315789474	2.65771741884164e-08	-0.728593929555693	0.021	0.358	0.000311245286920544	Somata	1.13684210526316
Rbfox3	0.694736842105263	0.105263157894737	2.68229126313408e-08	-0.42744401482694	0.021	0.379	0.000314123129825632	Constant	0.8
Hpf1	1.32631578947368	2.45263157894737	2.70877428363783e-08	0.394850906866391	0.474	0.589	0.000317224556356826	Constant	3.77894736842105
Zdhhc9	0.673684210526316	0.0736842105263158	2.71538423657252e-08	-0.44393138893596	0.011	0.284	0.000317998647945007	Constant	0.747368421052632
Rtcb	0.673684210526316	0.0736842105263158	2.71538425064109e-08	-0.44393138893596	0.011	0.284	0.000317998649592578	Constant	0.747368421052632
LOC690617	1.28421052631579	0.494736842105263	2.75743667483681e-08	-0.424070295939199	0.347	0.6	0.000322923408990139	Constant	1.77894736842105
Rbbp9	0.926315789473684	0.263157894736842	2.81132835162381e-08	-0.421994410059375	0.074	0.442	0.000329234663258664	Constant	1.18947368421053
Prpf19	0.810526315789474	0.189473684210526	2.83131711943221e-08	-0.420106658101112	0.063	0.463	0.000331575547856706	Constant	1
Ddb1	1.06315789473684	2.09473684210526	2.83975542900666e-08	0.405465108108164	0.4	0.642	0.00033256375829097	Constant	3.15789473684211
Nipsnap1	2.47368421052632	3.92631578947368	2.90322165735684e-08	0.349375641457121	0.516	0.726	0.000339996288293059	Constant	6.4
Fyn	0.842105263157895	0.210526315789474	2.9365619359966e-08	-0.419853845560264	0.168	0.432	0.000343900768324562	Constant	1.05263157894737
Lrrc58	1.53684210526316	2.72631578947368	3.04428323201022e-08	0.38449997964312	0.463	0.579	0.000356516009300716	Constant	4.26315789473684
Suclg1	3.52631578947368	2.15789473684211	3.0510869887393e-08	-0.360002734031407	0.579	0.811	0.00035731279725126	Constant	5.68421052631579
Jkamp	1.13684210526316	0.4	3.05912290703935e-08	-0.422856850820034	0.211	0.474	0.000358253883643378	Constant	1.53684210526316
Ttc14	0.989473684210526	0.305263157894737	3.08980151376407e-08	-0.421465449454605	0.095	0.453	0.00036184665527691	Constant	1.29473684210526
Nexmif	1.18947368421053	2.26315789473684	3.0933636069134e-08	0.399034217777874	0.095	0.4	0.000362263812005628	Constant	3.45263157894737
Slc9a6	1.42105263157895	0.589473684210526	3.09618629870087e-08	-0.420799472108271	0.326	0.537	0.000362594377440858	Constant	2.01052631578947
Rapgef5	0.463157894736842	1.23157894736842	3.19926790172189e-08	0.422112341541321	0.053	0.274	0.00037466626397065	Constant	1.69473684210526
Med13	2.14736842105263	1.10526315789474	3.20746132435705e-08	-0.40212620684265	0.379	0.6	0.000375625795695454	Constant	3.25263157894737
Pdia6	1.29473684210526	0.505263157894737	3.21816840552165e-08	-0.421650432529182	0.337	0.611	0.000376879701970641	Constant	1.8
LOC102552810	1.02105263157895	0.326315789473684	3.22163415338782e-08	-0.421213465076303	0.074	0.389	0.000377285575703248	Constant	1.34736842105263
Camk2b	5.45263157894737	3.72631578947368	3.38329742244026e-08	-0.311342048193957	0.621	0.884	0.000396217961141979	Constant	9.17894736842105
AABR07069219.1	0.821052631578947	0.2	3.38586846339228e-08	-0.417093146103284	0.042	0.316	0.00039651905574787	Constant	1.02105263157895
Dhps	1.08421052631579	0.368421052631579	3.45213155207192e-08	-0.420732580238953	0.211	0.516	0.000404279126063142	Constant	1.45263157894737
Unc5d	0.663157894736842	0.0736842105263158	3.48799930879033e-08	-0.437622219742696	0.042	0.274	0.000408479599052436	Constant	0.736842105263158
Grin1	1.70526315789474	0.789473684210526	3.50794810582522e-08	-0.413277647844958	0.358	0.653	0.000410815802673191	Constant	2.49473684210526
Cul1	1.6	0.715789473684211	3.51896107417369e-08	-0.415638135821215	0.358	0.558	0.000412105531396481	Constant	2.31578947368421
Dnmt3a	4.34736842105263	2.82105263157895	3.52070575346427e-08	-0.336078613313631	0.589	0.8	0.000412309850788201	Constant	7.16842105263158
Hcn3	0.852631578947368	0.221052631578947	3.53423666661288e-08	-0.416893803931787	0.042	0.411	0.000413894456027035	Constant	1.07368421052632
Lgmn	0.684210526315789	0.105263157894737	3.57945104697613e-08	-0.421213465076304	0.053	0.411	0.000419189512111375	Constant	0.789473684210526
Psma5	2.73684210526316	4.2421052631579	3.59930717121203e-08	0.338482287549237	0.516	0.789	0.000421514862820641	Constant	6.97894736842105
Ppm1e	3.41052631578947	2.07368421052632	3.65013485395405e-08	-0.361117117653856	0.558	0.8	0.000427467292746559	Constant	5.48421052631579
Far2	0.978947368421053	1.96842105263158	3.69220797581324e-08	0.405465108108164	0.126	0.4	0.000432394476047489	Constant	2.94736842105263
LOC500956	0.884210526315789	0.242105263157895	3.70970973147253e-08	-0.41670118137509	0.074	0.411	0.000434444106652748	Constant	1.12631578947368
Slc4a10	1.24210526315789	0.473684210526316	3.74970780956358e-08	-0.419649743100121	0.189	0.495	0.000439128281577991	Constant	1.71578947368421
Mrps35	1.74736842105263	0.821052631578947	3.75689586616702e-08	-0.411228812824915	0.389	0.611	0.00043997007488682	Constant	2.56842105263158
Mettl9	0.694736842105263	0.115789473684211	3.75991149396976e-08	-0.417965270872396	0.053	0.389	0.000440323235058799	Constant	0.810526315789474
Trim32	0.694736842105263	0.115789473684211	3.75991149569537e-08	-0.417965270872396	0.042	0.358	0.000440323235260885	Constant	0.810526315789474
Eps15l1	0.663157894736842	0.0842105263157895	3.83393284145898e-08	-0.427866044797331	0.011	0.326	0.000448991875063261	Constant	0.747368421052632
Yeats2	0.8	0.0315789473684211	3.99949095314338e-08	-0.556696077832088	0.021	0.326	0.000468380385522621	Somata	0.831578947368421
Wdfy1	2.46315789473684	1.34736842105263	4.07346278519029e-08	-0.388885979305253	0.432	0.705	0.000477043226773635	Constant	3.81052631578947
Gnl2	0.705263157894737	0.126315789473684	4.10166029456155e-08	-0.414767500770478	0.011	0.305	0.000480345437096103	Constant	0.831578947368421
Gmpr	0.705263157894737	0.126315789473684	4.1016603152532e-08	-0.414767500770478	0.042	0.4	0.000480345439519302	Constant	0.831578947368421
Trappc6b	0.863157894736842	0.231578947368421	4.26229025209547e-08	-0.413975797776073	0.168	0.442	0.0004991568114229	Constant	1.09473684210526
Map1b	31.1263157894737	26.8421052631579	4.26485506921358e-08	-0.143126048111947	0.958	0.968	0.000499457177155602	Constant	57.9684210526316
Cpeb2	0.978947368421053	0.305263157894737	4.27786066669773e-08	-0.416160397224912	0.053	0.379	0.000500980262676971	Constant	1.28421052631579
Resp18	2.26315789473684	1.2	4.35031057071163e-08	-0.394238045514381	0.4	0.6	0.000509464870936039	Constant	3.46315789473684
Dpp10	1.72631578947368	0.810526315789474	4.42790028238311e-08	-0.409333584886085	0.189	0.453	0.000518551402069885	Constant	2.53684210526316
Calr	4.63157894736842	3.06315789473684	4.45219519726103e-08	-0.326429377431176	0.6	0.832	0.000521396579551239	Constant	7.69473684210526
Zfp644	0.894736842105263	0.252631578947368	4.47903839819823e-08	-0.413833357778681	0.053	0.411	0.000524540186812995	Constant	1.14736842105263
LOC100362814	0.652631578947368	0.0736842105263158	4.48971500305222e-08	-0.431272992064037	0.042	0.337	0.000525790524007446	Constant	0.726315789473684
Insig2	0.778947368421053	0.178947368421053	4.53205796916259e-08	-0.411399843627979	0.053	0.4	0.000530749308768631	Constant	0.957894736842105
Trub2	0.789473684210526	1.69473684210526	4.64777091259598e-08	0.409379007429301	0.105	0.4	0.000544300451574115	Constant	2.48421052631579
Cyp2b15-Atad1	1.69473684210526	0.789473684210526	4.64777098174607e-08	-0.409379007429301	0.347	0.611	0.000544300459672282	Constant	2.48421052631579
Mrpl55	1.6	2.78947368421053	4.68069294159321e-08	0.376715694822178	0.432	0.568	0.00054815595038998	Constant	4.38947368421053
Vipas39	0.652631578947368	0.0631578947368421	4.70068982238649e-08	-0.441125288507049	0.011	0.358	0.000550497785099681	Constant	0.715789473684211
Cpd	0.652631578947368	0.0631578947368421	4.70068984089545e-08	-0.441125288507049	0.021	0.316	0.000550497787267266	Constant	0.71578947368421
Hltf	0.926315789473684	0.273684210526316	4.70360196921931e-08	-0.41369560724468	0.011	0.284	0.000550838826615273	Constant	1.2
Unc79	0.673684210526316	0.105263157894737	4.78528013027776e-08	-0.414943852062708	0.021	0.379	0.000560404156056828	Constant	0.778947368421053
Ythdf2	1.66315789473684	0.768421052631579	4.86869931531179e-08	-0.409425509324261	0.347	0.653	0.000570173376816163	Constant	2.43157894736842
Bcap29	1.10526315789474	0.389473684210526	4.87705029045021e-08	-0.415515443961666	0.189	0.484	0.000571151359514624	Constant	1.49473684210526
Lysmd2	1.38947368421053	0.578947368421053	4.89957143631036e-08	-0.414314723385147	0.263	0.516	0.000573788810906306	Constant	1.96842105263158
Terf2ip	1.38947368421053	0.578947368421053	4.89957146182424e-08	-0.414314723385147	0.326	0.516	0.000573788813894237	Constant	1.96842105263158
Fam32a	1.64210526315789	2.84210526315789	4.90647460289009e-08	0.374444414450708	0.442	0.589	0.000574597240744459	Constant	4.48421052631579
Bles03	0.663157894736842	0.0526315789473684	4.94572571735065e-08	-0.457424847038875	0.021	0.305	0.000579193938758935	Constant	0.715789473684211
Zfp532	0.557894736842105	1.35789473684211	4.98162788946624e-08	0.414433778090925	0.147	0.284	0.000583398442135392	Constant	1.91578947368421
Mier1	1.35789473684211	0.557894736842105	4.98162826226995e-08	-0.414433778090925	0.179	0.453	0.000583398485794434	Constant	1.91578947368421
AABR07005985.2	0.652631578947368	0.0842105263157895	5.01565355687732e-08	-0.421516817118672	0.011	0.295	0.000587383188045903	Constant	0.736842105263158
Rgs4	2.2	1.15789473684211	5.06769977469644e-08	-0.394017722267814	0.337	0.516	0.000593478320614701	Constant	3.35789473684211
Paxbp1	1.03157894736842	0.0210526315789474	5.07825671158277e-08	-0.687979210401503	0.011	0.326	0.000594714643493459	Somata	1.05263157894737
Marchf4	0.494736842105263	1.26315789473684	5.11434389010656e-08	0.414810970526402	0.053	0.263	0.000598940812970379	Constant	1.75789473684211
Bbs4	0.694736842105263	0.0421052631578947	5.20467740529031e-08	-0.486284514849873	0.021	0.4	0.000609519770933548	Constant	0.736842105263158
Vopp1	0.778947368421053	0.0315789473684211	5.24564065056337e-08	-0.544931236252501	0.021	0.337	0.000614316976587476	Somata	0.810526315789474
Wdr70	0.778947368421053	0.0315789473684211	5.24564065576406e-08	-0.544931236252501	0.032	0.421	0.000614316977196529	Somata	0.810526315789474
Rab33a	0.757894736842105	0.168421052631579	5.26984609093899e-08	-0.408463611104421	0.021	0.368	0.000617151675709865	Constant	0.926315789473684
Dpysl3	1.02105263157895	0.336842105263158	5.33222148574016e-08	-0.41330828556919	0.074	0.411	0.00062445645819503	Constant	1.35789473684211
Ccnl2	0.831578947368421	1.74736842105263	5.55519148149562e-08	0.405465108108165	0.053	0.347	0.000650568474397952	Constant	2.57894736842105
Klhdc2	1.74736842105263	0.831578947368421	5.55519169816709e-08	-0.405465108108165	0.411	0.684	0.000650568499772347	Constant	2.57894736842105
Hk1	1.23157894736842	2.29473684210526	5.6300811510771e-08	0.389616915868141	0.495	0.579	0.000659338803602639	Constant	3.52631578947368
Cib2	0.936842105263158	0.284210526315789	5.6688547299948e-08	-0.410914712875729	0.042	0.389	0.000663879577429691	Constant	1.22105263157895
Sft2d1	0.642105263157895	0.0631578947368421	5.94908395504314e-08	-0.434735490408278	0.011	0.284	0.000696697221975102	Constant	0.705263157894737
Calu	0.642105263157895	0.0631578947368421	5.94908396201147e-08	-0.434735490408278	0.011	0.347	0.000696697222791163	Constant	0.705263157894737
Dnajc27	0.505263157894737	1.27368421052632	5.95173782708473e-08	0.412433777424258	0.116	0.263	0.000697008016929893	Constant	1.77894736842105
Frmd5	1	0.326315789473684	6.15704934043118e-08	-0.410742165209008	0.084	0.389	0.000721052048257896	Constant	1.32631578947368
Pip5k1c	2.64210526315789	4.09473684210526	6.24840327958953e-08	0.335646131658907	0.621	0.726	0.000731750508072729	Constant	6.73684210526316
Prkag2	0.705263157894737	0.136842105263158	6.28379256413266e-08	-0.405465108108164	0.042	0.316	0.000735894947185576	Constant	0.842105263157895
Herc4	0.705263157894737	0.136842105263158	6.28379258786078e-08	-0.405465108108164	0.053	0.316	0.000735894949964376	Constant	0.842105263157895
Sgpl1	1.44210526315789	0.621052631578947	6.30170165567187e-08	-0.409784769252681	0.284	0.526	0.000737992280895732	Constant	2.06315789473684
Ints7	0.663157894736842	0.105263157894737	6.40891021388313e-08	-0.408634682869443	0.011	0.337	0.000750547475147854	Constant	0.768421052631579
Slc25a33	0.663157894736842	0.105263157894737	6.40891026743068e-08	-0.408634682869443	0.021	0.368	0.000750547481418807	Constant	0.768421052631579
Luc7l2	1.06315789473684	0.368421052631579	6.55222030932624e-08	-0.410580208774935	0.063	0.4	0.000767330520425197	Constant	1.43157894736842
Adcy8	0.947368421052632	0.294736842105263	6.82215947767781e-08	-0.408171469705907	0.021	0.326	0.000798943096430849	Constant	1.24210526315789
Abcb10	0.536842105263158	1.31578947368421	6.83490856104266e-08	0.410020924644025	0.095	0.284	0.000800436141583706	Constant	1.85263157894737
Ogfr	0.757894736842105	0.0315789473684211	6.91613739750292e-08	-0.533026333746183	0.032	0.411	0.000809948850621567	Somata	0.789473684210526
Sssca1	1.25263157894737	0.494736842105263	6.95674456674559e-08	-0.410148957420591	0.147	0.474	0.000814704356211576	Constant	1.74736842105263
Ythdc1	1.25263157894737	0.494736842105263	6.95674462964071e-08	-0.410148957420591	0.2	0.474	0.000814704363577224	Constant	1.74736842105263
Pgbd5	1.22105263157895	0.473684210526316	6.97295378430859e-08	-0.410215710866762	0.168	0.474	0.000816602617680378	Constant	1.69473684210526
Micu3	1.48421052631579	0.652631578947368	6.97673298019139e-08	-0.407585999677302	0.347	0.621	0.000817045199310213	Constant	2.13684210526316
Scand1	1.55789473684211	2.71578947368421	7.06218422167359e-08	0.373406613592748	0.579	0.642	0.000827052394200194	Constant	4.27368421052632
Apc2	0.936842105263158	1.88421052631579	7.15021248291776e-08	0.398192348779085	0.189	0.495	0.000837361383874499	Constant	2.82105263157895
Calm1	83.6736842105263	90.978947368421	7.19550953016198e-08	0.0827548586188378	1	1	0.000842666121077269	Constant	174.652631578947
Palm2	1.23157894736842	2.28421052631579	7.2155909275667e-08	0.38641691313747	0.389	0.526	0.000845017853527336	Constant	3.51578947368421
Slc6a6	0.747368421052631	0.168421052631579	7.26613496805781e-08	-0.402457587044209	0.011	0.274	0.00085093706610925	Constant	0.91578947368421
Tsfm	0.968421052631579	1.92631578947368	7.41363762486482e-08	0.396512496836051	0.126	0.442	0.000868211102247919	Constant	2.89473684210526
Dtna	2.58947368421053	1.46315789473684	7.45365804300801e-08	-0.376561361925815	0.453	0.621	0.000872897893416668	Constant	4.05263157894737
Map1s	0.778947368421053	0.189473684210526	7.483959363607e-08	-0.402510896210733	0.053	0.326	0.000876446481072015	Constant	0.968421052631579
Pusl1	0.631578947368421	0.0736842105263158	7.48605284013958e-08	-0.418452303634976	0.032	0.326	0.000876691648108746	Constant	0.705263157894737
Mtrex	0.631578947368421	0.0631578947368421	7.54516812110555e-08	-0.428304600077987	0.011	0.305	0.000883614638662671	Constant	0.694736842105263
Ncl	3.92631578947368	5.6421052631579	7.57912288249941e-08	0.298837566623566	0.6	0.811	0.000887591080769506	Constant	9.56842105263158
Pdcd6ip	1.04210526315789	0.357894736842105	7.58876750711551e-08	-0.408045754701656	0.189	0.463	0.000888720562758297	Constant	1.4
Mrpl3	1.38947368421053	0.589473684210526	7.58885959922742e-08	-0.407670180666478	0.179	0.474	0.000888731347665523	Constant	1.97894736842105
Paf1	1.17894736842105	2.21052631578947	7.76808987231437e-08	0.387592983342043	0.474	0.589	0.000909721004946735	Constant	3.38947368421053
Ercc1	0.547368421052632	1.32631578947368	7.89275919708948e-08	0.407730114739016	0.126	0.347	0.000924321029571149	Constant	1.87368421052632
LOC688613	0.4	1.10526315789474	7.92903336407139e-08	0.407968238326283	0.032	0.263	0.000928569097266401	Constant	1.50526315789474
Insig1	1.10526315789474	0.4	7.92903338175985e-08	-0.407968238326283	0.337	0.6	0.000928569099337896	Constant	1.50526315789474
Strn4	1.10526315789474	0.4	7.92903362496134e-08	-0.407968238326283	0.263	0.526	0.000928569127819223	Constant	1.50526315789474
Micu2	1.49473684210526	0.663157894736842	7.93358800655897e-08	-0.405465108108164	0.326	0.505	0.000929102491448121	Constant	2.15789473684211
Klf9	0.842105263157895	0.231578947368421	8.20226249057078e-08	-0.402612039125758	0.042	0.347	0.000960566960270744	Constant	1.07368421052632
Vps45	0.642105263157895	0.0947368421052632	8.3593924686643e-08	-0.405465108108164	0.021	0.305	0.000978968452005277	Constant	0.736842105263158
Slc38a9	0.642105263157895	0.0947368421052632	8.35939249181174e-08	-0.405465108108164	0.011	0.263	0.000978968454716073	Constant	0.736842105263158
Cep290	1.15789473684211	2.17894736842105	8.39756966727835e-08	0.387417038236462	0.147	0.411	0.000983439383734967	Constant	3.33684210526316
Vezt	0.726315789473684	0.157894736842105	8.47338969099389e-08	-0.399386062031782	0.074	0.4	0.000992318666712294	Constant	0.88421052631579
Scamp3	0.726315789473684	0.157894736842105	8.47339014961107e-08	-0.399386062031782	0.032	0.379	0.000992318720420953	Constant	0.88421052631579
Uimc1	0.768421052631579	1.64210526315789	8.54681066527471e-08	0.401488959728525	0.074	0.411	0.00100091699701032	Constant	2.41052631578947
Nudc	0.694736842105263	0.136842105263158	8.58764458161518e-08	-0.399273137860243	0.053	0.305	0.00100569905695295	Constant	0.831578947368421
Rrp7a	0.694736842105263	0.136842105263158	8.58764462113394e-08	-0.399273137860243	0.042	0.4	0.001005699061581	Constant	0.831578947368421
Atpaf2	0.631578947368421	0.0842105263157895	8.6371968348615e-08	-0.408696128689611	0.021	0.368	0.00101150212133063	Constant	0.715789473684211
Lrrc8a	0.757894736842105	0.178947368421053	8.65016994789342e-08	-0.399494941121661	0.053	0.4	0.0010130214025978	Constant	0.936842105263158
Ppp1r9a	0.6	1.4	8.69491595795633e-08	0.405465108108164	0.063	0.274	0.00101826160783627	Constant	2
Pnkd-249879	0.6	1.4	8.69491627182982e-08	0.405465108108164	0.2	0.4	0.00101826164459399	Constant	2
Slc2a6	1.4	0.6	8.69491660160332e-08	-0.405465108108164	0.326	0.547	0.00101826168321376	Constant	2
Eif6	1.10526315789474	2.10526315789474	8.95694059512923e-08	0.388657989791783	0.253	0.453	0.00104894731309558	Constant	3.21052631578947
Tenm2	1.94736842105263	0.989473684210526	9.02463725176245e-08	-0.393042588109607	0.379	0.6	0.0010568752685539	Constant	2.93684210526316
Vstm2b	1.75789473684211	0.852631578947368	9.10795091966927e-08	-0.397860508722945	0.316	0.579	0.00106663213220247	Constant	2.61052631578947
Cog8	0.663157894736842	0.115789473684211	9.25406593294849e-08	-0.3991559389149	0.021	0.253	0.0010837436614076	Constant	0.778947368421053
Selenof	3.96842105263158	2.55789473684211	9.36870880474058e-08	-0.333933090102537	0.589	0.758	0.00109716948812317	Constant	6.52631578947368
Hbs1l	1.27368421052632	0.51578947368421	9.37113689435174e-08	-0.405465108108164	0.284	0.547	0.00109745384169753	Constant	1.78947368421053
Lgals8	0.631578947368421	0.0526315789473684	9.37518670182553e-08	-0.438254930931155	0.021	0.316	0.00109792811465079	Constant	0.684210526315789
Ltn1	0.631578947368421	0.0526315789473684	9.37518707127291e-08	-0.438254930931155	0.011	0.368	0.00109792815791677	Constant	0.684210526315789
Abca2	0.936842105263158	0.294736842105263	9.44718572957069e-08	-0.402751402236568	0.137	0.495	0.00110635992079002	Constant	1.23157894736842
Dynll1	2.26315789473684	3.6	9.65203106270974e-08	0.343360897616398	0.663	0.737	0.00113034935775394	Constant	5.86315789473684
Btbd1	2.30526315789474	3.65263157894737	9.65793176358246e-08	0.341916896169445	0.537	0.632	0.00113104038883314	Constant	5.95789473684211
Grina	3	1.78947368421053	9.72569996439513e-08	-0.360441426734209	0.579	0.842	0.00113897672283031	Constant	4.78947368421053
Tmem160	5	6.89473684210526	9.72918559078303e-08	0.27443684570176	0.663	0.768	0.0011393849245366	Constant	11.8947368421053
Dctn2	3.29473684210526	2.02105263157895	9.75566139327398e-08	-0.351784958644541	0.547	0.779	0.00114248550576632	Constant	5.31578947368421
Naga	0.852631578947368	0.242105263157895	9.90608113082402e-08	-0.399799370572487	0.011	0.347	0.0011601011612308	Constant	1.09473684210526
Msi2	0.705263157894737	0.147368421052632	9.9398767994055e-08	-0.39624845300324	0.042	0.274	0.00116405897197838	Constant	0.852631578947368
Fam217b	0.684210526315789	1.51578947368421	1.0201392305469e-07	0.401289736697684	0.053	0.305	0.00119468505289347	Constant	2.2
Rps6kb1	0.768421052631579	0.189473684210526	1.03623483067024e-07	-0.396576160690918	0.084	0.4	0.00121353461019792	Constant	0.957894736842105
Pgam1	6.77894736842105	4.90526315789474	1.04084686163096e-07	-0.275577015425506	0.684	0.874	0.00121893575965601	Constant	11.6842105263158
Sdr39u1	0.842105263157895	1.73684210526316	1.07444713470978e-07	0.395895657092014	0.179	0.432	0.00125828503945862	Constant	2.57894736842105
Casp3	0.652631578947368	0.0421052631578947	1.07851373208933e-07	-0.461125955213718	0.021	0.326	0.00126304743164981	Constant	0.694736842105263
Cd63	3.02105263157895	1.81052631578947	1.09891252020755e-07	-0.358171950206325	0.495	0.716	0.00128693645241507	Constant	4.83157894736842
Mrps12	1.12631578947368	0.421052631578947	1.10056592686686e-07	-0.402992918962775	0.168	0.432	0.00128887275695377	Constant	1.54736842105263
Trim35	1.55789473684211	0.715789473684211	1.10521692177897e-07	-0.399311242533786	0.326	0.621	0.00129431953709535	Constant	2.27368421052632
Mir124-2	0.631578947368421	0.0947368421052632	1.11309477408763e-07	-0.399034217777874	0.021	0.305	0.00130354528993402	Constant	0.726315789473684
Arhgap21	0.947368421052632	0.305263157894737	1.13392633433647e-07	-0.400074259473288	0.042	0.274	0.00132794113014144	Constant	1.25263157894737
Psmd13	2.05263157894737	1.07368421052632	1.13835132261965e-07	-0.386677194242531	0.453	0.705	0.00133312323391988	Constant	3.12631578947368
Tex9	0.715789473684211	0.157894736842105	1.16726346854705e-07	-0.393269835014346	0.011	0.284	0.00136698224801545	Constant	0.873684210526316
Med24	0.978947368421053	0.326315789473684	1.17516818222146e-07	-0.400160055878471	0.021	0.263	0.00137623945819955	Constant	1.30526315789474
Lgalsl	2.17894736842105	1.16842105263158	1.17542990538559e-07	-0.382550848585289	0.379	0.579	0.00137654596219707	Constant	3.34736842105263
Exoc3	1.35789473684211	0.578947368421053	1.19931863300402e-07	-0.401010757758784	0.347	0.579	0.00140452205111101	Constant	1.93684210526316
Olr1274-Rgs7bp-Olr1273-Olr1275-Olr1278-Olr1279-Olr1280	4.90526315789474	3.33684210526316	1.20964205348302e-07	-0.30869755617317	0.653	0.8	0.00141661180883396	Constant	8.2421052631579
Tmed8	0.926315789473684	0.0210526315789474	1.21081594258312e-07	-0.634775174338038	0.021	0.253	0.0014179865503591	Somata	0.947368421052632
Nectin2	0.610526315789474	0.0631578947368421	1.22170757384638e-07	-0.415317404551176	0.011	0.263	0.00143074173973149	Constant	0.673684210526316
Mblac2	0.610526315789474	0.0631578947368421	1.2217075832567e-07	-0.415317404551176	0.032	0.4	0.00143074175075192	Constant	0.673684210526316
Hnrnpd	0.715789473684211	0.0315789473684211	1.22239379148256e-07	-0.50878272213619	0.021	0.379	0.00143154536920522	Somata	0.747368421052632
Hsd17b10	1.32631578947368	0.557894736842105	1.22692465884902e-07	-0.400950427753638	0.095	0.368	0.00143685146797809	Constant	1.88421052631579
Pip4p2	0.778947368421053	0.2	1.24658513325943e-07	-0.393700266528578	0.021	0.411	0.00145987584956012	Constant	0.978947368421053
Aldh3a2	0.778947368421053	0.2	1.24658516538884e-07	-0.393700266528578	0.063	0.368	0.00145987588718687	Constant	0.978947368421053
Chic1	0.778947368421053	0.2	1.24658522395975e-07	-0.393700266528578	0.053	0.295	0.00145987595577926	Constant	0.978947368421053
Kcnmb2	0.652631578947368	0.115789473684211	1.25364117499302e-07	-0.392806711236241	0.042	0.326	0.00146813918003433	Constant	0.768421052631579
Kif21a	2.85263157894737	1.68421052631579	1.25485132909857e-07	-0.36136978824294	0.453	0.684	0.00146955639150733	Constant	4.53684210526316
Cops8	1.26315789473684	0.515789473684211	1.26972066617658e-07	-0.400824728551662	0.2	0.537	0.0014869698721594	Constant	1.77894736842105
Por	0.452631578947368	1.16842105263158	1.29518901283832e-07	0.400622483632376	0.032	0.305	0.00151679585293496	Constant	1.62105263157895
Wdr60	0.642105263157895	0.0421052631578947	1.30010972335184e-07	-0.454736157114947	0.032	0.253	0.00152255849701734	Constant	0.684210526315789
Tmem63b	0.642105263157895	0.0421052631578947	1.30010972436038e-07	-0.454736157114947	0.032	0.305	0.00152255849819845	Constant	0.684210526315789
LOC100909866	0.642105263157895	0.0421052631578947	1.30010972658051e-07	-0.454736157114947	0.032	0.379	0.00152255850079844	Constant	0.684210526315789
Fam117b	0.926315789473684	0.294736842105263	1.30795237609943e-07	-0.397301797469003	0.032	0.389	0.00153174302765005	Constant	1.22105263157895
Tmem263	0.810526315789474	0.221052631578947	1.30806511277104e-07	-0.393904285707088	0.021	0.253	0.00153187505356617	Constant	1.03157894736842
Plcb1	1.87368421052632	0.947368421052632	1.34444207502192e-07	-0.389115970106635	0.379	0.589	0.00157447611405818	Constant	2.82105263157895
Dhcr7	0.726315789473684	0.168421052631579	1.38526042038608e-07	-0.390336226511864	0.021	0.305	0.00162227847831414	Constant	0.894736842105263
Rnf227	0.705263157894737	0.0315789473684211	1.41459128974208e-07	-0.502628856561812	0.021	0.432	0.00165662785941694	Somata	0.736842105263158
Plec	0.757894736842105	0.189473684210526	1.4357263128447e-07	-0.390605993704415	0.053	0.379	0.00168137908497243	Constant	0.947368421052632
Rpp25l	1.02105263157895	0.357894736842105	1.4395654318667e-07	-0.397682967666109	0.063	0.379	0.00168587507725909	Constant	1.37894736842105
Gpn1	0.610526315789474	0.0526315789473684	1.4512946346347e-07	-0.425267735404344	0.011	0.295	0.0016996111466207	Constant	0.663157894736842
Vdac3	4.53684210526316	3.04210526315789	1.46450594643472e-07	-0.314658660149983	0.611	0.768	0.0017150829138697	Constant	7.57894736842105
Rab10	2.6	1.49473684210526	1.46949503156789e-07	-0.366750595927474	0.463	0.726	0.00172092563146915	Constant	4.09473684210526
Tmco1	1.24210526315789	0.505263157894737	1.48725602490995e-07	-0.398447535449518	0.316	0.568	0.00174172553077204	Constant	1.74736842105263
Synpr	1.08421052631579	0.4	1.49142653882697e-07	-0.397917902472782	0.032	0.337	0.00174660961962027	Constant	1.48421052631579
Fam3c	1.62105263157895	0.768421052631579	1.49373420477968e-07	-0.393488917061449	0.337	0.579	0.00174931212721749	Constant	2.38947368421053
Igbp1	0.610526315789474	0.0842105263157895	1.49991706727473e-07	-0.3957089331628	0.032	0.337	0.00175655287748544	Constant	0.694736842105263
Map4k5	0.789473684210526	0.210526315789474	1.50354238612202e-07	-0.390866308687012	0.011	0.305	0.0017607984883875	Constant	1
Dhx30	0.789473684210526	0.210526315789474	1.5035424343273e-07	-0.390866308687012	0.147	0.442	0.0017607985448407	Constant	1
Traf3ip1	1.14736842105263	0.442105263157895	1.51183468836618e-07	-0.398139068016091	0.011	0.316	0.00177050960354563	Constant	1.58947368421053
Myef2	1.14736842105263	0.442105263157895	1.5118347171275e-07	-0.398139068016091	0.326	0.579	0.00177050963722801	Constant	1.58947368421053
Ptdss1	1.81052631578947	0.905263157894737	1.53404438421278e-07	-0.388751627134424	0.337	0.589	0.00179651937835159	Constant	2.71578947368421
Thap11	0.631578947368421	0.105263157894737	1.55660845974568e-07	-0.389464766761723	0.011	0.295	0.00182294416720816	Constant	0.736842105263158
Pogz	0.6	0.0631578947368421	1.55984939446623e-07	-0.408760004005017	0.021	0.263	0.0018267396258594	Constant	0.663157894736842
Gid8	0.6	0.0631578947368421	1.5598493971054e-07	-0.408760004005017	0.021	0.326	0.00182673962895013	Constant	0.663157894736842
Rps3a	1.87368421052632	3.08421052631579	1.56729612261417e-07	0.351533544438314	0.568	0.8	0.00183546048919345	Constant	4.95789473684211
Ldlr	0.936842105263158	0.305263157894737	1.56845998635904e-07	-0.394654192003949	0.042	0.389	0.00183682349002508	Constant	1.24210526315789
Cdc26	0.631578947368421	0.0421052631578947	1.57032815681681e-07	-0.448305266784657	0.011	0.284	0.00183901130444816	Constant	0.673684210526316
Atxn1	0.894736842105263	0.0210526315789474	1.59452926473325e-07	-0.618245872386828	0.011	0.389	0.00186735322192911	Somata	0.91578947368421
Yipf5	0.673684210526316	1.48421052631579	1.60045236907887e-07	0.394927602805379	0.063	0.411	0.00187428976942826	Constant	2.1578947368421
Sort1	1.47368421052632	2.56842105263158	1.6093111001214e-07	0.366414593236291	0.537	0.558	0.00188466422935218	Constant	4.04210526315789
Ralgapb	1.34736842105263	0.578947368421053	1.61307911080967e-07	-0.396536477363863	0.158	0.411	0.00188907694666921	Constant	1.92631578947368
Xpo1	0.694736842105263	0.0315789473684211	1.63950647870973e-07	-0.496436886313891	0.011	0.305	0.00192002603721696	Constant	0.726315789473684
Ccdc173	0.694736842105263	0.0315789473684211	1.63950647887532e-07	-0.496436886313891	0.011	0.337	0.00192002603741088	Constant	0.726315789473684
LOC100294508	0.694736842105263	0.0315789473684211	1.63950647984193e-07	-0.496436886313891	0.021	0.305	0.00192002603854289	Constant	0.726315789473684
Cdc73	0.736842105263158	0.178947368421053	1.65630769553589e-07	-0.387446602605486	0.021	0.253	0.00193970194224209	Constant	0.91578947368421
Anapc13	1.37894736842105	2.44210526315789	1.69827146991625e-07	0.369425171624967	0.516	0.589	0.00198884571841892	Constant	3.82105263157895
Lrp1	0.642105263157895	0.115789473684211	1.70115500227502e-07	-0.38641691313747	0.021	0.358	0.00199222262316428	Constant	0.757894736842105
Eif3d	1.25263157894737	0.515789473684211	1.71874605531157e-07	-0.396162715445851	0.232	0.484	0.00201282350537538	Constant	1.76842105263158
Alg8-Ndufc2	9.12631578947368	6.96842105263158	1.72490447404969e-07	-0.239651197228258	0.695	0.895	0.00202003562955959	Constant	16.0947368421053
Rps25	0.631578947368421	1.42105263157895	1.72774301530535e-07	0.394654192003949	0.463	0.526	0.0020233598452241	Constant	2.05263157894737
Adss	0.884210526315789	0.273684210526316	1.73724072646206e-07	-0.391595260244014	0.042	0.379	0.00203448261475971	Constant	1.15789473684211
Map4	2.8	4.23157894736842	1.74349200611926e-07	0.319712067763748	0.663	0.789	0.00204180348836626	Constant	7.03157894736842
Csnk1e	1.15789473684211	0.452631578947368	1.76505231053827e-07	-0.395756293981203	0.221	0.495	0.00206705276087137	Constant	1.61052631578947
Timp2	2.18947368421053	1.18947368421053	1.77942418937901e-07	-0.376194725808051	0.558	0.737	0.00208388366818176	Constant	3.37894736842105
Atp1a3	1.90526315789474	0.978947368421053	1.79593305380703e-07	-0.383958902887201	0.505	0.768	0.00210321719931341	Constant	2.88421052631579
Dcbld2	0.91578947368421	0.294736842105263	1.81039404393798e-07	-0.391822331704378	0.021	0.358	0.00212015246485577	Constant	1.21052631578947
Sf3b3	0.6	0.0526315789473684	1.81169595447716e-07	-0.418710334858185	0.021	0.284	0.0021216771322882	Constant	0.652631578947368
Manbal	0.6	0.0526315789473684	1.81169602559187e-07	-0.418710334858185	0.032	0.326	0.00212167721557064	Constant	0.652631578947368
Numbl	0.842105263157895	1.71578947368421	1.85099141440852e-07	0.388173610998103	0.2	0.263	0.00216769604541382	Constant	2.55789473684211
Pds5b	1.71578947368421	2.87368421052631	1.88724968692832e-07	0.355123353247313	0.347	0.526	0.00221015810836176	Constant	4.58947368421052
Celf2	5.7578947368421	4.07368421052632	1.89521333248784e-07	-0.286644189639361	0.6	0.832	0.00221948433367651	Constant	9.83157894736842
Ppp4r2	0.621052631578947	0.0421052631578947	1.90053917226404e-07	-0.441832752279039	0.011	0.295	0.00222572142463841	Constant	0.663157894736842
Ufd1	0.684210526315789	0.0315789473684211	1.90315031511426e-07	-0.490206336563255	0.021	0.263	0.00222877933403031	Constant	0.715789473684211
Slmap	0.652631578947368	0.126315789473684	1.91714740160298e-07	-0.383416970886402	0.021	0.379	0.00224517132201725	Constant	0.778947368421053
Serp2	2.32631578947368	3.64210526315789	1.93153397472594e-07	0.333302661859934	0.653	0.716	0.00226201943780154	Constant	5.96842105263158
Golga1	1.61052631578947	0.768421052631579	1.97134017602361e-07	-0.389464766761723	0.316	0.568	0.00230863648014125	Constant	2.37894736842105
Braf	1.01052631578947	0.357894736842105	1.98107495689266e-07	-0.392461023684958	0.032	0.368	0.00232003688201699	Constant	1.36842105263158
Usp45	0.610526315789474	0.0947368421052632	1.98541641164041e-07	-0.386047022251063	0.021	0.326	0.00232512115967209	Constant	0.705263157894737
Pi4kb	0.747368421052632	0.189473684210526	1.99048407374694e-07	-0.384599969644203	0.042	0.347	0.00233105589876504	Constant	0.936842105263158
Degs1	1.23157894736842	0.505263157894737	2.01446593005702e-07	-0.393741644412105	0.179	0.505	0.00235914105068977	Constant	1.73684210526316
Trim33	1.72631578947368	0.852631578947368	2.05485568264263e-07	-0.386344066661386	0.358	0.526	0.00240644148994278	Constant	2.57894736842105
Ptpro	0.894736842105263	0.284210526315789	2.08839656685858e-07	-0.388935806156954	0.021	0.337	0.00244572121944808	Constant	1.17894736842105
Brd3-Mir7578	0.894736842105263	0.284210526315789	2.08839659940553e-07	-0.388935806156954	0.095	0.411	0.00244572125756381	Constant	1.17894736842105
LOC102549402	0.621052631578947	0.105263157894737	2.10013496528918e-07	-0.382992252256106	0.021	0.295	0.00245946805785016	Constant	0.726315789473684
Ipo4	0.621052631578947	0.105263157894737	2.1001349742851e-07	-0.382992252256106	0.032	0.347	0.00245946806838529	Constant	0.726315789473684
Tex261	0.6	1.36842105263158	2.10257031535786e-07	0.392219881358144	0.032	0.253	0.00246232009631559	Constant	1.96842105263158
LOC100911498	1.91578947368421	0.0105263157894737	2.10555561915658e-07	-1.0596693147195	0.011	0.253	0.00246581618559427	Somata	1.92631578947368
Msl1	1.73684210526316	2.89473684210526	2.13183138783292e-07	0.352821374622742	0.474	0.632	0.00249658773829113	Constant	4.63157894736842
Tgoln2	0.589473684210526	0.0736842105263158	2.13664517925999e-07	-0.392307023530653	0.011	0.368	0.00250222516943138	Constant	0.663157894736842
Pkd1	0.663157894736842	0.136842105263158	2.20987991336568e-07	-0.380463805902747	0.011	0.295	0.00258799036654255	Constant	0.8
Lnpk	0.663157894736842	0.136842105263158	2.20987992229084e-07	-0.380463805902747	0.021	0.337	0.0025879903769948	Constant	0.8
1700123O20Rik	0.589473684210526	0.0526315789473684	2.26675189610307e-07	-0.412109650826833	0.011	0.305	0.00265459314552631	Constant	0.642105263157895
Nfx1	0.842105263157895	0.252631578947368	2.30245390748045e-07	-0.385662480811985	0.032	0.326	0.00269640377105035	Constant	1.09473684210526
Mtmr2	0.610526315789474	0.0421052631578947	2.30494114479162e-07	-0.435318071257846	0.011	0.326	0.00269931657466546	Constant	0.652631578947368
Snx32	0.610526315789474	0.0421052631578947	2.30494114519291e-07	-0.435318071257846	0.021	0.389	0.00269931657513542	Constant	0.652631578947368
Map7d1	1.41052631578947	0.631578947368421	2.30835742568077e-07	-0.390296886634993	0.337	0.653	0.00270331738121475	Constant	2.04210526315789
Ilf3	1.24210526315789	0.515789473684211	2.32427850707732e-07	-0.391478866133425	0.337	0.589	0.00272196255963824	Constant	1.75789473684211
Pithd1	1.77894736842105	0.894736842105263	2.36212067526179e-07	-0.382992252256106	0.411	0.642	0.00276627952279908	Constant	2.67368421052632
Khdrbs3	1.05263157894737	0.389473684210526	2.37900784521528e-07	-0.390197635977376	0.084	0.432	0.00278605608753161	Constant	1.44210526315789
Rsrc1	0.757894736842105	0.2	2.39976062343509e-07	-0.38179536402226	0.032	0.337	0.00281035966610483	Constant	0.957894736842105
Fmc1	0.684210526315789	1.48421052631579	2.40251121400447e-07	0.388657989791783	0.2	0.379	0.00281358088272063	Constant	2.16842105263158
Atg3	1.48421052631579	0.684210526315789	2.40251129623195e-07	-0.388657989791783	0.305	0.526	0.00281358097901724	Constant	2.16842105263158
Slc7a6os	1.11578947368421	0.431578947368421	2.40765037460017e-07	-0.390650022323024	0.168	0.484	0.00281959935369426	Constant	1.54736842105263
Pde4dip	2.02105263157895	1.07368421052632	2.43781890642486e-07	-0.376278487021633	0.358	0.568	0.00285492972131416	Constant	3.09473684210526
Tpgs1	1.63157894736842	0.789473684210526	2.45670999071188e-07	-0.385662480811985	0.347	0.653	0.00287705307012268	Constant	2.42105263157895
Naa25	1.45263157894737	0.663157894736842	2.50991682353228e-07	-0.388443420538734	0.189	0.484	0.00293936359203866	Constant	2.11578947368421
Sorcs2	0.578947368421053	0.0631578947368421	2.56058179853276e-07	-0.395514777254996	0.011	0.274	0.00299869734426172	Constant	0.642105263157895
Tecpr2	0.663157894736842	0.0315789473684211	2.57686194880531e-07	-0.477627554356395	0.011	0.263	0.0030177630282459	Constant	0.694736842105263
Phtf1	0.663157894736842	0.0315789473684211	2.57686194992614e-07	-0.477627554356395	0.011	0.368	0.0030177630295585	Constant	0.694736842105263
Capza1	0.663157894736842	0.0315789473684211	2.57686195059937e-07	-0.477627554356395	0.011	0.347	0.00301776303034692	Constant	0.694736842105263
Cyb5r4	0.642105263157895	0.126315789473684	2.62160330199334e-07	-0.377027172787631	0.053	0.263	0.0030701596269644	Constant	0.768421052631579
Fam185a	0.589473684210526	0.0842105263157895	2.62725713154985e-07	-0.382550848585289	0.021	0.337	0.00307678082675803	Constant	0.673684210526316
Clcn7	0.705263157894737	0.168421052631579	2.65041508412406e-07	-0.37806613392005	0.021	0.358	0.00310390110501769	Constant	0.873684210526316
Rilpl2	0.6	0.0947368421052632	2.65967490337368e-07	-0.379489621704904	0.011	0.305	0.00311474527934092	Constant	0.694736842105263
Eif5a2	0.6	0.0947368421052632	2.65967492467136e-07	-0.379489621704904	0.011	0.316	0.00311474530428263	Constant	0.694736842105263
RF00439	0.852631578947368	1.71578947368421	2.68871206782155e-07	0.382475589883466	0.326	0.379	0.00314875070262581	Constant	2.56842105263158
Rbfox2	2.84210526315789	1.70526315789474	2.7461611098061e-07	-0.350821268687272	0.474	0.705	0.00321602927569393	Constant	4.54736842105263
Gjd2	0.736842105263158	0.189473684210526	2.76124773371748e-07	-0.37855765518824	0.042	0.358	0.00323369722095654	Constant	0.926315789473684
Eno1	3.45263157894737	2.18947368421053	2.76680841589441e-07	-0.333639373536909	0.568	0.874	0.00324020933585395	Constant	5.64210526315789
Drg1	1.03157894736842	0.378947368421053	2.7686754579872e-07	-0.387492865703734	0.179	0.516	0.00324239582884882	Constant	1.41052631578947
Psd2	0.378947368421053	1.03157894736842	2.7686755550852e-07	0.387492865703734	0.042	0.253	0.00324239594256028	Constant	1.41052631578947
Nt5c3a	0.852631578947368	0.263157894736842	2.77412229053025e-07	-0.382992252256106	0.105	0.484	0.00324877461443997	Constant	1.11578947368421
Pts	0.578947368421053	0.0736842105263158	2.79298090895252e-07	-0.385662480811985	0.021	0.305	0.0032708599424743	Constant	0.652631578947368
Ilk	0.6	0.0421052631578947	2.80130764375252e-07	-0.428760670711687	0.021	0.316	0.00328061138159857	Constant	0.642105263157895
Idh3g	2.33684210526316	1.31578947368421	2.80141770354224e-07	-0.365274227524919	0.474	0.716	0.00328074027261831	Constant	3.65263157894737
Tmx3	1.09473684210526	0.421052631578947	2.81066290261478e-07	-0.388030046286063	0.2	0.505	0.00329156732525217	Constant	1.51578947368421
Prrt3	0.578947368421053	0.0526315789473684	2.84271395137654e-07	-0.405465108108164	0.021	0.274	0.00332910230845707	Constant	0.631578947368421
Ikzf5-2310057M21Rik	0.578947368421053	0.0526315789473684	2.84271405962045e-07	-0.405465108108164	0.021	0.274	0.00332910243522151	Constant	0.631578947368421
Ubl3	1.42105263157895	2.47368421052632	2.85482894839238e-07	0.361013345537331	0.421	0.484	0.00334329018146231	Constant	3.89473684210526
Rammet	1.53684210526316	0.726315789473684	2.89086793606927e-07	-0.384930505666456	0.337	0.579	0.00338549543993073	Constant	2.26315789473684
Cap2	0.768421052631579	0.210526315789474	2.89817626036049e-07	-0.379031851040009	0.042	0.358	0.00339405421850817	Constant	0.978947368421053
Grpel1	2.16842105263158	3.42105263157895	3.06025930404688e-07	0.333144446528538	0.432	0.653	0.0035838696709693	Constant	5.58947368421053
Iqsec3	1.57894736842105	2.67368421052632	3.13963425729859e-07	0.3538137116577	0.421	0.526	0.00367682567872238	Constant	4.25263157894737
Aimp2	0.747368421052632	0.2	3.33192783479375e-07	-0.375789339962048	0.042	0.389	0.00390202068732696	Constant	0.947368421052632
Kdelr1	0.747368421052632	0.2	3.33192790493839e-07	-0.375789339962048	0.095	0.484	0.00390202076947335	Constant	0.947368421052632
Orc2	0.747368421052632	0.2	3.33192799947688e-07	-0.375789339962048	0.011	0.263	0.00390202088018738	Constant	0.947368421052632
Khsrp	0.768421052631579	1.58947368421053	3.42131050915456e-07	0.381367556529104	0.168	0.389	0.0040066967372709	Constant	2.35789473684211
Exoc2-Hus1b	0.810526315789474	0.0210526315789474	3.4500649070703e-07	-0.57278349831007	0.011	0.389	0.00404037101267003	Somata	0.831578947368421
Evi5	0.810526315789474	0.0210526315789474	3.45006490737244e-07	-0.57278349831007	0.011	0.316	0.00404037101302387	Somata	0.831578947368421
Uxs1	0.578947368421053	0.0842105263157895	3.48860119537484e-07	-0.37590630586662	0.032	0.316	0.00408550085990347	Constant	0.663157894736842
Adap1	0.578947368421053	0.0842105263157895	3.48860119615234e-07	-0.37590630586662	0.053	0.358	0.00408550086081401	Constant	0.663157894736842
Nt5c3b	0.642105263157895	0.0315789473684211	3.51253609721543e-07	-0.464888528578965	0.021	0.411	0.00411353102344899	Constant	0.673684210526316
Prpf6	1.27368421052632	0.547368421052632	3.51976049799502e-07	-0.384845820905429	0.232	0.495	0.00412199151920197	Constant	1.82105263157895
Capn7	0.568421052631579	0.0526315789473684	3.57351022589617e-07	-0.398776119957368	0.032	0.347	0.00418493782554701	Constant	0.621052631578947
Tarbp2	0.568421052631579	0.0526315789473684	3.57351034336971e-07	-0.398776119957368	0.011	0.253	0.00418493796312027	Constant	0.621052631578947
Tmem41a	0.568421052631579	0.0526315789473684	3.57351034890479e-07	-0.398776119957368	0.011	0.263	0.0041849379696024	Constant	0.621052631578947
Carmil3	0.568421052631579	0.0526315789473684	3.57351035305616e-07	-0.398776119957368	0.021	0.305	0.00418493797446407	Constant	0.621052631578947
Pdcd4	1.48421052631579	0.694736842105263	3.58495164277566e-07	-0.382427440041147	0.358	0.558	0.00419833686885458	Constant	2.17894736842105
Smim12	0.631578947368421	0.126315789473684	3.59028619320279e-07	-0.37059628245734	0.063	0.421	0.00420458416085979	Constant	0.757894736842105
Ddx10	0.8	1.63157894736842	3.59157845241213e-07	0.379797361359587	0.053	0.368	0.00420609752561984	Constant	2.43157894736842
Agrn	0.568421052631579	0.0736842105263158	3.65949094077763e-07	-0.378973492661188	0.032	0.263	0.00428562984074468	Constant	0.642105263157895
Ppp4r3a	0.694736842105263	0.168421052631579	3.67078517725981e-07	-0.371874163672129	0.042	0.274	0.00429885652108896	Constant	0.863157894736842
Brinp2	0.957894736842105	0.336842105263158	3.67176611717185e-07	-0.38155958725461	0.042	0.337	0.00430000529981996	Constant	1.29473684210526
Flot1	0.957894736842105	0.336842105263158	3.67176619013111e-07	-0.38155958725461	0.137	0.442	0.00430000538526254	Constant	1.29473684210526
Agtpbp1	1.98947368421053	1.06315789473684	3.69663556729533e-07	-0.370859578930689	0.463	0.684	0.00432912991285956	Constant	3.05263157894737
Fam168a	2.04210526315789	3.25263157894737	3.74278770773173e-07	0.334988189848718	0.432	0.642	0.00438317868452463	Constant	5.29473684210526
Cbl	0.989473684210526	0.357894736842105	3.74481032660688e-07	-0.38193461069797	0.105	0.453	0.00438554737348932	Constant	1.34736842105263
Bcap31	0.8	0.0210526315789474	3.81544052159558e-07	-0.566952577999277	0.021	0.411	0.00446826239484058	Somata	0.821052631578947
Chmp3	0.947368421052632	1.83157894736842	3.8263955252444e-07	0.374355554523514	0.337	0.495	0.00448109179961371	Constant	2.77894736842105
Eif3f	1.72631578947368	2.85263157894737	3.83988500850086e-07	0.345805271701828	0.495	0.611	0.00449688933345535	Constant	4.57894736842105
Nrbp2	2.43157894736842	1.4	3.93779461551318e-07	-0.357551752412267	0.442	0.716	0.00461155127422748	Constant	3.83157894736842
Sdhaf2	1.64210526315789	0.810526315789474	3.98852546271076e-07	-0.377958462318331	0.4	0.632	0.00467096216938056	Constant	2.45263157894737
Wnk1	1.62105263157895	2.71578947368421	4.03484032089309e-07	0.349015160468589	0.453	0.653	0.0047252014997979	Constant	4.33684210526316
Caskin1	0.757894736842105	1.56842105263158	4.03785331235701e-07	0.379174412876447	0.189	0.432	0.0047287300141013	Constant	2.32631578947368
Eif3m	1.13684210526316	2.08421052631579	4.04065106515305e-07	0.36696662997528	0.095	0.442	0.00473200646240074	Constant	3.22105263157895
Cisd2	5.09473684210526	3.55789473684211	4.08217549659005e-07	-0.290564749570505	0.547	0.832	0.00478063572405661	Constant	8.65263157894737
Pde3a	0.631578947368421	0.0315789473684211	4.11171186999139e-07	-0.458457638248675	0.021	0.305	0.00481522577094692	Constant	0.663157894736842
Lancl1	2.84210526315789	4.23157894736842	4.22451985400228e-07	0.308692672514137	0.558	0.695	0.00494733520102207	Constant	7.07368421052632
Large1	0.789473684210526	0.231578947368421	4.23014879595181e-07	-0.373624502252506	0.053	0.358	0.00495392725493916	Constant	1.02105263157895
Ric3	0.557894736842105	0.0631578947368421	4.24381587209173e-07	-0.382091756922856	0.011	0.274	0.00496993276780662	Constant	0.621052631578947
LOC102556092	0.610526315789474	0.115789473684211	4.2937450484357e-07	-0.366998827280368	0.032	0.274	0.00502840482622305	Constant	0.726315789473684
Fam135a	1.18947368421053	0.494736842105263	4.32349503576459e-07	-0.381711022100057	0.095	0.389	0.00506324503638391	Constant	1.68421052631579
Arpc5l	1.34736842105263	2.35789473684211	4.40299876199554e-07	0.358019331324726	0.495	0.611	0.00515635185017298	Constant	3.70526315789474
Gramd1a	0.705263157894737	0.178947368421053	4.41270032943005e-07	-0.369097463937289	0.042	0.347	0.00516771335579553	Constant	0.884210526315789
Atp13a1	0.821052631578947	0.252631578947368	4.43206238668358e-07	-0.37416810138625	0.021	0.316	0.00519038826104514	Constant	1.07368421052632
Odf2	0.821052631578947	0.252631578947368	4.43206247235926e-07	-0.37416810138625	0.063	0.411	0.00519038836137993	Constant	1.07368421052632
Ncoa1	1.32631578947368	0.589473684210526	4.43542521623705e-07	-0.380882864702828	0.263	0.516	0.00519432647073521	Constant	1.91578947368421
Pdcd11	1.09473684210526	0.431578947368421	4.47263286810036e-07	-0.38064993898844	0.158	0.453	0.00523790035183233	Constant	1.52631578947368
Dhdds	0.557894736842105	0.0526315789473684	4.50310892625712e-07	-0.392042087776024	0.032	0.358	0.00527359086353972	Constant	0.610526315789474
Actr3b	0.557894736842105	0.0526315789473684	4.5031090794451e-07	-0.392042087776024	0.021	0.284	0.00527359104293816	Constant	0.610526315789474
Cops5	2.45263157894737	1.42105263157895	4.51750339112579e-07	-0.354934299460948	0.505	0.726	0.00529044822134741	Constant	3.87368421052632
Osbpl8	1.29473684210526	0.568421052631579	4.58863827033851e-07	-0.38054875684363	0.2	0.442	0.00537375427839343	Constant	1.86315789473684
Ube2o	1.38947368421053	2.41052631578947	4.62459412563557e-07	0.355793498310927	0.358	0.568	0.00541586218053182	Constant	3.8
Lpcat3	0.736842105263158	0.2	4.62811970731408e-07	-0.369747025506085	0.021	0.316	0.00541999098923552	Constant	0.936842105263158
Usp7	1.73684210526316	0.884210526315789	4.72983724901894e-07	-0.373295825174773	0.316	0.526	0.00553911240232609	Constant	2.62105263157895
Galnt16	0.578947368421053	0.0947368421052632	4.80232398479738e-07	-0.366244394954883	0.011	0.263	0.00562400161859621	Constant	0.673684210526316
Papss1	0.578947368421053	0.0947368421052632	4.80232401535222e-07	-0.366244394954883	0.011	0.305	0.00562400165437898	Constant	0.673684210526316
Prkce	2.09473684210526	3.30526315789474	4.81272632263479e-07	0.33013538870412	0.495	0.705	0.0056361837964376	Constant	5.4
Flcn	0.621052631578947	0.0315789473684211	4.82178792654679e-07	-0.451985123743057	0.011	0.274	0.00564679584077895	Constant	0.652631578947368
Naa10	0.652631578947368	0.147368421052632	4.93138121336413e-07	-0.364897923119164	0.011	0.263	0.00577514053897073	Constant	0.8
Gnl3	0.673684210526316	1.44210526315789	4.9869808213123e-07	0.377833169446078	0.063	0.421	0.00584025323983884	Constant	2.11578947368421
Acin1	1.86315789473684	0.978947368421053	5.03656676792322e-07	-0.369360103466048	0.347	0.589	0.00589832334191488	Constant	2.84210526315789
Map2k4	0.947368421052632	0.336842105263158	5.05506975245197e-07	-0.376168738619733	0.147	0.484	0.0059199921870965	Constant	1.28421052631579
Trpm7	0.8	0.242105263157895	5.10401553065857e-07	-0.370978932036995	0.032	0.368	0.00597731258795425	Constant	1.04210526315789
Mob4	1.01052631578947	0.378947368421053	5.20158178588629e-07	-0.377076104845478	0.2	0.505	0.00609157242945144	Constant	1.38947368421053
Washc4	0.715789473684211	0.189473684210526	5.32250467181082e-07	-0.366362382094422	0.021	0.263	0.00623318522115765	Constant	0.905263157894737
Ube4a	0.715789473684211	0.189473684210526	5.32250473630671e-07	-0.366362382094422	0.032	0.379	0.00623318529668879	Constant	0.905263157894737
Mical3	0.831578947368421	0.263157894736842	5.33216261171911e-07	-0.371563556432483	0.032	0.295	0.00624449563458425	Constant	1.09473684210526
Prkar2a	1.17894736842105	2.12631578947368	5.55367105717815e-07	0.361013345537331	0.463	0.505	0.00650390417506133	Constant	3.30526315789474
Tceal5	3.17894736842105	2	5.60212249214806e-07	-0.33144710041854	0.6	0.8	0.0065606456505546	Constant	5.17894736842105
Atraid	0.631578947368421	0.136842105263158	5.75511956724171e-07	-0.361293889795027	0.011	0.347	0.00673982052519677	Constant	0.768421052631579
Mtf2	0.757894736842105	0.0210526315789474	5.76560862351046e-07	-0.543282833913372	0.011	0.295	0.0067521042589931	Somata	0.778947368421053
Bsdc1	0.6	0.115789473684211	5.86575184203385e-07	-0.360441426734209	0.032	0.274	0.00686938198220584	Constant	0.715789473684211
Nop56	0.6	0.115789473684211	5.86575186648057e-07	-0.360441426734209	0.032	0.389	0.0068693820108354	Constant	0.715789473684211
Sez6l	1.18947368421053	2.13684210526316	5.99997606062773e-07	0.359555406804087	0.032	0.337	0.00702657196460113	Constant	3.32631578947368
Klf6	1.96842105263158	1.06315789473684	6.08948052768133e-07	-0.363792411707596	0.337	0.516	0.0071313906459676	Constant	3.03157894736842
LOC680039	0.694736842105263	0.178947368421053	6.12546899152708e-07	-0.362905493689368	0.042	0.358	0.00717353673597736	Constant	0.873684210526316
Tef	0.694736842105263	0.178947368421053	6.12546934046432e-07	-0.362905493689368	0.021	0.295	0.00717353714461776	Constant	0.873684210526316
Pkn1	0.557894736842105	0.0421052631578947	6.24882745404212e-07	-0.402092423629525	0.021	0.263	0.00731800183142873	Constant	0.6
Atg4b	0.557894736842105	0.0421052631578947	6.24882746004585e-07	-0.402092423629525	0.032	0.284	0.00731800183845969	Constant	0.6
Anp32b	1.46315789473684	0.694736842105263	6.27456989475837e-07	-0.373916750373238	0.326	0.516	0.00734814880375153	Constant	2.15789473684211
Psmd3	1.46315789473684	0.694736842105263	6.27456998548093e-07	-0.373916750373238	0.337	0.611	0.00734814890999672	Constant	2.15789473684211
Rnmt	1.76842105263158	0.915789473684211	6.29184336094341e-07	-0.368147345100969	0.347	0.6	0.00736837776000083	Constant	2.68421052631579
Ankrd34b	0.726315789473684	0.2	6.43097935722073e-07	-0.363667979429703	0.053	0.389	0.0075313199252412	Constant	0.926315789473684
Polr3f	0.568421052631579	0.0947368421052632	6.47306368746293e-07	-0.359555406804086	0.021	0.263	0.00758060488438784	Constant	0.663157894736842
Pa2g4	1.33684210526316	2.32631578947368	6.52247254034869e-07	0.353064831714633	0.358	0.495	0.00763846759200235	Constant	3.66315789473684
Gap43	10.0947368421053	12.5263157894737	6.57970113357602e-07	0.198166268228013	0.758	0.695	0.00770548799753088	Constant	22.6210526315789
Tsc1	0.873684210526316	0.294736842105263	6.6228209935562e-07	-0.369599194919668	0.011	0.284	0.00775598566555367	Constant	1.16842105263158
Akirin2	0.873684210526316	0.294736842105263	6.62282118521086e-07	-0.369599194919668	0.084	0.368	0.00775598589000044	Constant	1.16842105263158
Rbmx	0.873684210526316	0.294736842105263	6.62282121537344e-07	-0.369599194919668	0.084	0.463	0.00775598592532384	Constant	1.16842105263158
Fam169a	0.6	0.0315789473684211	6.66823244467305e-07	-0.438913042175704	0.021	0.305	0.00780916701595661	Constant	0.631578947368421
Ggps1-Tbce	0.6	0.0315789473684211	6.66823244664478e-07	-0.438913042175704	0.021	0.379	0.0078091670182657	Constant	0.631578947368421
Stip1	0.610526315789474	0.126315789473684	6.7637214284285e-07	-0.357609086930529	0.053	0.421	0.00792099416483262	Constant	0.736842105263158
Cep70	0.536842105263158	0.0631578947368421	7.103883238313e-07	-0.368486104867077	0.032	0.274	0.00831935766038836	Constant	0.6
Uqcc3	1.06315789473684	0.421052631578947	7.12282723570085e-07	-0.372839880792088	0.211	0.505	0.00834154297572927	Constant	1.48421052631579
Rnf24	0.736842105263158	0.0210526315789474	7.13340617736059e-07	-0.531234495397198	0.021	0.253	0.00835393197430698	Somata	0.757894736842105
Insyn1	0.4	1.03157894736842	7.14166253360258e-07	0.372341060683132	0.095	0.253	0.00836360099310198	Constant	1.43157894736842
Sik3	1.03157894736842	0.4	7.14166262375363e-07	-0.372341060683132	0.105	0.463	0.00836360109867788	Constant	1.43157894736842
Rfc1	1.02105263157895	1.90526315789474	7.15080467572841e-07	0.362905493689369	0.105	0.495	0.00837430735574554	Constant	2.92631578947368
Hscb	0.536842105263158	0.0526315789473684	7.20458324318805e-07	-0.378436435720245	0.021	0.284	0.00843728743609753	Constant	0.589473684210526
Zfp329	0.821052631578947	0.263157894736842	7.39010692197775e-07	-0.365799851715733	0.021	0.253	0.00865455421632814	Constant	1.08421052631579
Ctbp2	0.821052631578947	0.263157894736842	7.39010699284977e-07	-0.365799851715733	0.021	0.337	0.00865455429932637	Constant	1.08421052631579
Dhrsx	0.705263157894737	0.189473684210526	7.39514213018987e-07	-0.360208516520044	0.053	0.379	0.00866045094866536	Constant	0.894736842105263
Vps26b	0.705263157894737	0.189473684210526	7.39514249286062e-07	-0.360208516520044	0.021	0.337	0.00866045137338907	Constant	0.894736842105263
Trmt112	2.12631578947368	1.18947368421053	7.62344056641818e-07	-0.356194059101382	0.432	0.621	0.00892781124733233	Constant	3.31578947368421
Gatad2b	0.852631578947368	0.284210526315789	7.66318764076906e-07	-0.366462950304895	0.021	0.263	0.00897435904610464	Constant	1.13684210526316
Pigs	0.547368421052632	0.0421052631578947	7.681347229463e-07	-0.395312736644146	0.021	0.295	0.00899562574042411	Constant	0.589473684210526
Ntrk3	1.2	0.51578947368421	7.69158237119368e-07	-0.37252095238881	0.032	0.284	0.00900761211490492	Constant	1.71578947368421
Naa20	1.41052631578947	0.663157894736842	7.79410108611142e-07	-0.371126970527273	0.347	0.547	0.00912767178194508	Constant	2.07368421052632
Slc7a3	0.589473684210526	0.0315789473684211	7.86448907484015e-07	-0.432312358144352	0.021	0.305	0.0092101031555453	Constant	0.621052631578947
[truncated: 6,720 more rows]
